# Supplementary material for: Parkin-dependent mitophagy occurs via proteasome-dependent steps sequentially targeting separate mitochondrial sub-compartments for autophagy
Source: Autophagy Rep. 2022 Dec 19;1(1):576–602. doi: 10.1080/27694127.2022.2143214 (PMC11864704; doi:10.1080/27694127.2022.2143214)
Supplement: Supplemental Material [file KAUO_A_2143214_SM2097.zip]

Archive with 3 entries (3 files):
- StepwiseMitoAutophagyReportRefinal_rev13102022.docx
- Supplementary table_proteasome action_rev.xlsx
- wetransfer_supplementary-figures_2022-11-22_0944.zip
