# Supplementary material for: Parkin-dependent mitophagy occurs via proteasome-dependent steps sequentially targeting separate mitochondrial sub-compartments for autophagy
Source: Autophagy Rep. 2022 Dec 19;1(1):576–602. doi: 10.1080/27694127.2022.2143214 (PMC11864704; doi:10.1080/27694127.2022.2143214)
Supplement: Supplemental Material [file KAUO_A_2143214_SM2097.zip › Supplementary table_proteasome action_rev.xlsx]

## Sheet: S0
Column	Description
id	Unique identifier for protein
Gene names	Names of the genes associated to the protein contained within the group
Protein names	Names of proteins contained within the group
Majority protein IDs	Protein Ids that have at least half of the peptides that the leading protein has
Protein IDs	Identifiers of proteins contained in the protein group sorted by the number of identified peptides
MitoCarta3.0_List	Protein annotation based on MitoCarta 3.0
MitoCarta3.0_SubMitoLocalization	Protein annotation of Mitochondrial subcompartments
-Log T-test p-value M/L	After one-sample t-test, -log10 of p-Value
T-test Difference M/L	After one-sample t-test, log2 of Difference
significantly regulated (up)	For significantly regulated proteins in Set red M/L, Set blue L/M, Set green H/M, M/L: p-value≤ 0.05 [++], 0.1 [+]/ Difference ≥ log2(1.3); Set red H/L: p-value≤ 0.02 [++], 0.05 [+]/ Difference ≥ log2(1)
Peptides	Total number of peptide sequences associated with the protein group
Razor + unique peptides	Total number of razor and unique peptide sequences associated with the protein group
Unique peptides	Total number of unique peptides associated with the protein group
Sequence coverage [%]	Percentage of the sequence that is covered by the identified peptides of the best protein sequence contained within the group
Unique + razor sequence coverage [%]	Percentage of the sequence that is covered by the identified unique and razor peptides of the best protein sequence contained within the group
Unique sequence coverage [%]	Percentage of the sequence that is covered by the identified unique peptides of the best protein sequence contained within the group
Mol.weight.kDa.	Molecular weight of the leading protein sequence contained in the protein group
Q-value	Ratio of reverse to forward protein groups
Score	Protein score which is derived from peptide posterior error probabilites
log2 Ratio M/L normalized Rep2	Log2 transformed dimethyl ratio between heavy (H), medium (M) and light (L) peptide.
Intensity L Rep1	The quantification intensities for each sample

## Sheet: Set red_ML
Proteasomal avticity necessary for mitophagy (Figure 4B)
Dimethyl labels description
Set	L (light)	M (medium)
red (8h CCCP)	-MG132	t-0.5h MG132
id	Gene names	Protein names	Majority protein IDs	Protein IDs	MitoCarta3.0_List	MitoCarta3.0_SubMitoLocalization	-Log T-test p-value M/L	T-test Difference M/L	significantly regulated (up)	Peptides	Razor + unique peptides	Unique peptides	Sequence coverage [%]	Unique + razor sequence coverage [%]	Unique sequence coverage [%]	Mol. weight [kDa]	Q-value	Score	log2 Ratio M/L normalized Rep1	log2 Ratio M/L normalized Rep2	log2 Ratio M/L normalized Rep3	Intensity L Rep1	Intensity M Rep1	Intensity L Rep2	Intensity M Rep2	Intensity L Rep3	Intensity M Rep3
0	SERPINB6	Serpin B6	A0A024QZX5;A0A087X1N8;P35237;A0A2R8YD12;A0A2R8Y6A7	A0A024QZX5;A0A087X1N8;P35237;A0A2R8YD12;A0A2R8Y6A7;A0A2R8YDD0;A0A2R8Y517;A0A2R8Y5S1;A0A2R8Y6N4;C9JTJ8;C9JVA8			0.0493669	-0.0103239		16	16	15	54.7	54.7	52.6	43.024	0	296.98	-0.145382	0.059909	0.0545011	1250300000	1297800000	1337300000	1446200000	1.5479e+09	1.6241e+09
1	hCG_2014768;TMA7	Translation machinery-associated protein 7	A0A024R1R8;Q9Y2S6	A0A024R1R8;Q9Y2S6			0.030377	0.0645478		2	2	2	15.6	15.6	15.6	7.0913	0.0003528	2.8102	0.677892	-1.28184	0.797594	19123000	27609000	34768000	27852000	76362000	146550000
3	HDLBP	Vigilin	A0A024R4E5;Q00341;Q00341-2;H0Y394	A0A024R4E5;Q00341;Q00341-2;H0Y394;H7C0A4;C9JIZ1;C9J5E5;C9JZI8;C9JHZ8;C9JHS7;C9JES8;H7BZC3;H7C2D1;C9JK79;C9JT62;C9JHN6;C9JEJ8;C9JBS3;C9JQ82;C9JMQ6;H7C3D0;C9J739;C9JHS9			1.06897	-0.195667		54	54	54	41.3	41.3	41.3	141.44	0	323.31	-0.315325	-0.114066	-0.157608	1.6909e+09	1.6647e+09	2334600000	1.8632e+09	1.8352e+09	1.9503e+09
4	EHD1	EH domain-containing protein 1	A0A024R571;Q9H4M9;C9JC03;C9J2Z4	A0A024R571;Q9H4M9;C9JC03;C9J2Z4;C9JDQ8;C9JIJ3;C9IZH1			2.49842	-0.273729		19	19	11	39.8	39.8	23.7	61.927	0	55.6	-0.266715	-0.251161	-0.303312	251130000	250370000	436880000	280380000	242600000	213100000
5	CLN5	Ceroid-lipofuscinosis neuronal protein 5	A0A1B0GWI2;A0A024R644;O75503;A0A087WZY0;A0A1B0GTR6;A0A1B0GWJ7;A0A1C7CYZ2;A0A1B0GTV7;A0A1B0GUE8;A0A1B0GV94	A0A1B0GWI2;A0A024R644;O75503;A0A087WZY0;A0A1B0GTR6;A0A1B0GWJ7;A0A1C7CYZ2;A0A1B0GTV7;A0A1B0GUE8;A0A1B0GV94			1.33132	-0.225635		2	2	2	5.3	5.3	5.3	35.444	0.0098569	1.4166	-0.209078	NaN	-0.242192	78613000	84569000	2383400	3566200	90729000	77802000
6	PSMA2	Proteasome subunit alpha type;Proteasome subunit alpha type-2	A0A024RA52;P25787;C9JCK5	A0A024RA52;P25787;C9JCK5;H3BT36;H7C402			2.57277	0.447752	++	10	10	10	44.4	44.4	44.4	25.898	0	323.31	0.490159	0.442864	0.410233	929790000	1.7011e+09	1.6793e+09	2.1346e+09	1216100000	1.9503e+09
8	MICA	MHC class I polypeptide-related sequence A	A0A024RCL3;Q96QC4;A0A0G2JK11;A0A1W2PRA6;A0A1W2PPN1;Q29983	A0A024RCL3;Q96QC4;A0A0G2JK11;A0A1W2PRA6;A0A1W2PPN1;Q29983;A0A0G2JJ55;A0A140T986			0.0937279	-0.0960251		3	3	3	12.3	12.3	12.3	27.084	0	10.413	0.427713	-0.741951	0.0261627	82750000	144690000	54526000	40227000	24382000	18653000
9	PPT2;hCG_1999928	Lysosomal thioesterase PPT2	Q9UMR5-3;Q9UMR5;A0A024RCQ8;A0A140T8X7;A0A0G2JH76;A0A0G2JHB6;A0A0G2JLL3;A0A0G2JLA3;A0A140T9Y1;A0A0G2JKR3;A0A0G2JIU6;G8JLL2;A0A0G2JK02;Q9UMR5-2	Q9UMR5-3;Q9UMR5;A0A024RCQ8;A0A140T8X7;A0A0G2JH76;A0A0G2JHB6;A0A0G2JLL3;A0A0G2JLA3;A0A140T9Y1;A0A0G2JKR3;A0A0G2JIU6;G8JLL2;A0A0G2JK02;Q9UMR5-2;A0A0G2JLK6;A2ABN7;A0A0G2JID8;A0A0G2JK07;A0A0G2JLK3			0.106515	0.0443464		4	4	4	16.9	16.9	16.9	34.819	0	17.062	-0.0158701	-0.16364	0.312549	10738000	13522000	16141000	13886000	29151000	25340000
10	BAG6;BAT3	Large proline-rich protein BAG6	P46379-3;P46379;P46379-2;A0A0G2JK23;A0A024RCR6;P46379-5;P46379-4;A0A0G2JL47;A0A0G2JJM1;X6REW1;F6S6P2	P46379-3;P46379;P46379-2;A0A0G2JK23;A0A024RCR6;P46379-5;P46379-4;A0A0G2JL47;A0A0G2JJM1;X6REW1;F6S6P2;F6WML8;F6U341;F6X9W3;F6VEM6;A0A1B0GX79;A0A0G2JJR8;F6XTU0;F6U1F2;F6UR09;F6TC96;H0Y710;H0Y4L1;A0A0G2JIA9;A0A0G2JIB3;H0Y759;A0A0G2JJ92;H0Y7K4			1.62365	0.786817	+	27	27	27	30.5	30.5	30.5	122.34	0	318.15	1.0309	0.631244	0.698307	675220000	1.5584e+09	793440000	1282800000	1272100000	2206700000
12	HM13	Minor histocompatibility antigen H13	A0A075B6F6;A0A0S2Z6F0;A0A3B3IT72;A0A3B3IUB5;Q8TCT9-5;Q8TCT9;Q8TCT9-4;Q8TCT9-2	A0A075B6F6;A0A0S2Z6F0;A0A3B3IT72;A0A3B3IUB5;Q8TCT9-5;Q8TCT9;Q8TCT9-4;Q8TCT9-2;A0A0C4DGU3			0.0518672	0.0601746		3	3	3	10.7	10.7	10.7	30.162	0	10.217	-0.506455	0.770533	-0.0835539	85638000	61253000	45219000	69768000	80467000	71803000
13	AMBRA1	Activating molecule in BECN1-regulated autophagy protein 1	A0A075B6T1;Q9C0C7-4;Q9C0C7-3;Q9C0C7;Q9C0C7-5;Q9C0C7-2;Q9C0C7-6	A0A075B6T1;Q9C0C7-4;Q9C0C7-3;Q9C0C7;Q9C0C7-5;Q9C0C7-2;Q9C0C7-6;H0YE34			0.645703	0.460008		12	12	12	14.9	14.9	14.9	129.6	0	73.558	0.968275	0.0687396	0.34301	36125000	80491000	36021000	51280000	33318000	63045000
14	KBTBD4	Kelch repeat and BTB domain-containing protein 4	A0A075B6T4;Q9NVX7;Q9NVX7-2;E9PJ66;E9PJY1;E9PM58;E9PL18;E9PQ38	A0A075B6T4;Q9NVX7;Q9NVX7-2;E9PJ66;E9PJY1;E9PM58;E9PL18;E9PQ38			0.0982005	0.0849509		3	3	3	6.1	6.1	6.1	61.009	0.0013781	2.4377	NaN	-0.173222	0.343123	2864700	6318800	14769000	13581000	7479600	14162000
18	TXNRD1	Thioredoxin reductase 1, cytoplasmic	Q16881;Q16881-3;Q16881-4;A0A087WSY9;A0A087WSW9;E9PIR7;Q16881-6;Q16881-2;Q16881-5;A0A182DWI3;F8W809;Q16881-7;E2QRB9;E9PKD3	Q16881;Q16881-3;Q16881-4;A0A087WSY9;A0A087WSW9;E9PIR7;Q16881-6;Q16881-2;Q16881-5;A0A182DWI3;F8W809;Q16881-7;E2QRB9;E9PKD3;A0A0B4J225;E9PIZ5;E9PKI4;E9PLT3;E9PQI3;E9PRI8;E9PJU2	MitoCarta3.0	unknown	0.272501	-0.0509424		25	25	24	43.3	43.3	41	70.905	0	323.31	0.0553346	-0.178633	-0.0295291	4461200000	4571600000	6.7217e+09	5.8989e+09	6.2056e+09	6.5333e+09
19	GPX4	Glutathione peroxidase;Phospholipid hydroperoxide glutathione peroxidase, mitochondrial	K7ERP4;A0A087X2I2;A0A087WT12;P36969-2;P36969;K7EJ20;A0A0A0MTT1;K7EKX7;R4GNE4;K7ENB4	K7ERP4;A0A087X2I2;A0A087WT12;P36969-2;P36969;K7EJ20;A0A0A0MTT1;K7EKX7;R4GNE4;K7ENB4;A0A087X247	MitoCarta3.0	MIM	0.120602	0.0364221		4	4	4	27.7	27.7	27.7	17.629	0	7.7996	0.227495	-0.125998	0.00776951	11666000	11812000	49500000	31221000	101530000	46012000
20	DCAF13	DDB1- and CUL4-associated factor 13	A0A087WT20;Q9NV06	A0A087WT20;Q9NV06;B3KME9;A0A087X1F8;E5RHM4;Q9NV06-2			1.83813	0.516719	+	20	20	20	34.2	34.2	34.2	67.55	0	145.66	0.610606	0.397146	0.542407	346180000	516940000	600540000	710190000	466340000	705030000
21	C12orf45	Uncharacterized protein C12orf45	Q8N5I9;A0A087WT30;J3KN91	Q8N5I9;A0A087WT30;J3KN91			1.35262	0.517668		2	2	2	10.8	10.8	10.8	20.123	0	6.0821	0.366252	0.448372	0.738379	21456000	30275000	36978000	49204000	61076000	102440000
22	HMOX2	Heme oxygenase 2	A0A087WT44;P30519-2;P30519;I3L159;I3L1F5	A0A087WT44;P30519-2;P30519;I3L159;I3L1F5;I3L1Y2;I3L276;I3L4P8;A0A1B0GXH0;I3L463			0.306866	0.0969451		11	11	11	33	33	33	41.669	0	34.905	0.0214797	0.325847	-0.0564912	120860000	104470000	117330000	131960000	185570000	166110000
23	GRIPAP1	GRIP1-associated protein 1	A0A087WT45;Q4V328;Q4V328-4;Q4V328-2;Q4V328-3	A0A087WT45;Q4V328;Q4V328-4;Q4V328-2;Q4V328-3;A0A087WXA6			0.145147	0.0798797		7	7	7	9.7	9.7	9.7	90.856	0	14.762	NaN	0.246834	-0.0870743	4927100	5629200	48944000	51461000	21385000	15697000
24	SLC1A3	Amino acid transporter;Excitatory amino acid transporter 1	A0A087WT87;P43003-2;P43003;A0A087X0U3	A0A087WT87;P43003-2;P43003;A0A087X0U3;M0R063;E7EV13;P48664-2;P48664			0.748263	0.119017		6	6	6	19	19	19	54.207	0	53.399	0.23585	0.0590784	0.0621218	291480000	441070000	30249000	36692000	53758000	59327000
27	PTPRJ	Protein-tyrosine-phosphatase;Receptor-type tyrosine-protein phosphatase eta	A0A087WTK0;A0A087WVC6;Q12913	A0A087WTK0;A0A087WVC6;Q12913;Q12913-2			1.22648	-0.239152		9	9	9	9.4	9.4	9.4	146.07	0	26.684	-0.261518	-0.216786	NaN	52038000	48912000	12473000	9747500	1806800	3731600
28	ROBO1	Roundabout homolog 1	A0A087WZ85;A0A0A0MSX4;A0A087WTM1;Q9Y6N7-6;Q9Y6N7-5;Q9Y6N7-4;Q9Y6N7-3;Q9Y6N7;Q9Y6N7-2	A0A087WZ85;A0A0A0MSX4;A0A087WTM1;Q9Y6N7-6;Q9Y6N7-5;Q9Y6N7-4;Q9Y6N7-3;Q9Y6N7;Q9Y6N7-2;H7C4Y7			1.43104	0.229887		8	8	8	7.7	7.7	7.7	166.73	0	33.631	0.267955	0.282499	0.139208	48517000	60884000	30913000	36097000	37628000	53833000
31	UHRF1	E3 ubiquitin-protein ligase UHRF1	A0A087WVR3;A0A087WTW0;Q96T88;Q96T88-2;A0A087WWG9	A0A087WVR3;A0A087WTW0;Q96T88;Q96T88-2;A0A087WWG9			1.42944	0.228581		24	24	23	38.7	38.7	37.5	91.099	0	160.73	0.295253	0.141956	0.248535	559790000	773940000	580100000	656060000	604440000	706000000
32	ERGIC2	Endoplasmic reticulum-Golgi intermediate compartment protein 2	A0A087WU02;Q96RQ1;F8VPA6;F8W0R1;H0YI50	A0A087WU02;Q96RQ1;F8VPA6;F8W0R1;H0YI50;F8VR88;F8VUZ2;H0YI58;H0YHS0;F8VRW9			0.772249	0.192867		7	7	7	20.2	20.2	20.2	43.432	0	21.707	0.0219061	0.333767	0.222928	101900000	134850000	63018000	75414000	80324000	112700000
36	MAGT1	Magnesium transporter protein 1	A0A087WU53;Q9H0U3-2;Q9H0U3	A0A087WU53;Q9H0U3-2;Q9H0U3			0.0412575	0.0197392		4	4	4	9	9	9	41.531	0.0003657	3.4219	0.308244	-0.214793	-0.0342342	25508000	36263000	119110000	69074000	152430000	105850000
37	CTNNBL1	Beta-catenin-like protein 1	A0A087WUB9;Q8WYA6;Q8WYA6-4;Q8WYA6-3;Q8WYA6-2	A0A087WUB9;Q8WYA6;Q8WYA6-4;Q8WYA6-3;Q8WYA6-2;A2A2P1			0.698008	0.101837		17	17	17	24.8	24.8	24.8	65.702	0	133	0.210015	0.0483758	0.0471196	500670000	618170000	544190000	512350000	428720000	488860000
38	SPCS2	Signal peptidase complex subunit 2	E9PL01;A0A087WUC6;Q15005;E9PI68;E9PRB9	E9PL01;A0A087WUC6;Q15005;E9PI68;E9PRB9;H0YE04			0.799169	0.287787		8	8	8	40.1	40.1	40.1	17.027	0	24.869	0.23352	0.53655	0.0932897	135350000	167140000	92908000	131070000	277090000	280900000
41	PLK2	Serine/threonine-protein kinase PLK;Serine/threonine-protein kinase PLK2	A0A087WUH9;Q9NYY3	A0A087WUH9;Q9NYY3;Q9H4B4			0.917353	2.2701		8	8	8	14.8	14.8	14.8	76.65	0	18.489	3.55225	0.608809	2.64922	5755000	83677000	17011000	38537000	24325000	58639000
42	HNRNPDL	Heterogeneous nuclear ribonucleoprotein D-like	A0A087WUK2;O14979;O14979-3;O14979-2	A0A087WUK2;O14979;O14979-3;O14979-2			0.357941	-0.022437		13	11	11	31.4	28.7	28.7	40.04	0	236.89	-0.0199747	0.0167816	-0.0641179	2227700000	2491200000	2.9693e+09	3.0953e+09	2732600000	3.1062e+09
43	SLIRP	SRA stem-loop-interacting RNA-binding protein, mitochondrial	A0A087WUN7;H0YJ40;G3V4X6;G3V2S9;Q9GZT3-2;Q9GZT3;H0YJW7	A0A087WUN7;H0YJ40;G3V4X6;G3V2S9;Q9GZT3-2;Q9GZT3;H0YJW7;H0YJ07;H0YJU7;H0YJI1	MitoCarta3.0	Matrix	0.376024	0.195368		11	11	11	75	75	75	10.353	0	56.87	-0.187264	0.327112	0.446256	1.5299e+09	1.5555e+09	1137800000	1430300000	1328500000	2284600000
44	GPX1	Glutathione peroxidase;Glutathione peroxidase 1	A0A087WUQ6;P07203;A0A2R8Y6B6	A0A087WUQ6;P07203;A0A2R8Y6B6;A0A494C1C9;A0A494C118;P07203-2	MitoCarta3.0	Matrix	0.217941	-0.126818		8	8	8	56.4	56.4	56.4	21.938	0	42.37	-0.544035	0.0652966	0.0982848	18123000	13290000	172990000	67530000	237770000	115070000
45	MYC	Myc proto-oncogene protein	H0YBT0;A0A494C098;A0A087WUS5;P01106;P01106-2;A0A494C1T8	H0YBT0;A0A494C098;A0A087WUS5;P01106;P01106-2;A0A494C1T8;H0YBG3;A0A0B4J1R1			3.89213	1.71012	++	11	11	10	27.2	27.2	24.1	50.418	0	99.173	1.74339	1.67631	1.71066	58973000	265140000	23512000	75459000	32062000	142090000
47	EIF5B	Eukaryotic translation initiation factor 5B	A0A087WUT6;O60841	A0A087WUT6;O60841			0.610165	-0.137447		34	34	34	28	28	28	138.68	0	273.55	-0.294402	-0.00466741	-0.11327	1109600000	1.0612e+09	1.7403e+09	1.5571e+09	1.7297e+09	1.4961e+09
48	IKBKG	NF-kappa-B essential modulator	A0A087X0G7;A0A087WUW6;A0A087X1B1;Q9Y6K9;Q9Y6K9-2	A0A087X0G7;A0A087WUW6;A0A087X1B1;Q9Y6K9;Q9Y6K9-2;A0A087WV30;C9JN51;Q9Y6K9-3;C9JH59;C9J2V2			0.014609	-0.0189984		5	5	5	15.1	15.1	15.1	47.256	0	38.303	NaN	-0.384301	0.346304	0	0	32161000	58512000	35208000	56182000
49	MYCBP	C-Myc-binding protein	Q99417;A0A087WV05	Q99417;A0A087WV05;A0A0D9SEI7			0.329101	0.0376703		9	9	9	73.8	73.8	73.8	11.967	0	18.963	0.108625	0.0426443	-0.0382582	70424000	89578000	194170000	176370000	198500000	194760000
50	FGFR1OP	FGFR1 oncogene partner	A0A087WV25;O95684-2;O95684	A0A087WV25;O95684-2;O95684;O95684-3			0.309399	0.0688929		3	3	3	9.1	9.1	9.1	38.099	0	21.642	0.228726	0.0227584	-0.0448062	33154000	44238000	18426000	21029000	44708000	48997000
52	LAMTOR4	Ragulator complex protein LAMTOR4;Ragulator complex protein LAMTOR4, N-terminally processed	A0A087WV46;C9JXA7;Q0VGL1;A0A087WT92	A0A087WV46;C9JXA7;Q0VGL1;A0A087WT92			0.536518	0.119733		2	2	2	20.7	20.7	20.7	8.8779	0	13.64	-0.0425311	0.16221	0.23952	60812000	67935000	74696000	74900000	96804000	112600000
53	PRKACB	cAMP-dependent protein kinase catalytic subunit beta	P22694-2;P22694-4;A0A0A0MS54;A0A087WVC4;P22694-5;P22694-6;P22694-7;P22694-9;P22694;P22694-3;P22694-10	P22694-2;P22694-4;A0A0A0MS54;A0A087WVC4;P22694-5;P22694-6;P22694-7;P22694-9;P22694;P22694-3;P22694-10;B1APG0;B1APG1;P22694-8;B1APG3;B1APF9;B1APF8;B1APG2;B1APF7;P22612			0.974289	-0.111259		7	7	2	15.3	15.3	5.5	46.235	0	13.435	-0.189055	-0.060954	-0.083768	158930000	165030000	95192000	104670000	141020000	158070000
54	LENG9	Leukocyte receptor cluster member 9	A0A087WVD1;Q96B70	A0A087WVD1;Q96B70			0.327626	-0.183126		2	2	2	5.2	5.2	5.2	50.766	0	8.5648	NaN	-0.349916	-0.0163369	3192300	4890800	13574000	9781500	11418000	11214000
56	COG1	Conserved oligomeric Golgi complex subunit 1	A0A087WVI0;E9PBL8;Q8WTW3	A0A087WVI0;E9PBL8;Q8WTW3;J3QKY9;J3QLT5;J3KSY3			0.157674	0.0646176		6	6	6	8.9	8.9	8.9	104.79	0	11.098	0.266637	0.138814	-0.211598	11398000	16015000	6203500	8026300	13301000	16898000
57	PDLIM2	PDZ and LIM domain protein 2	B3KPU0;A0A087WVI1;Q96JY6;Q96JY6-5;E5RGS7;Q96JY6-3	B3KPU0;A0A087WVI1;Q96JY6;Q96JY6-5;E5RGS7;Q96JY6-3;H0YBP7			0.45032	-0.183143		3	3	3	28.8	28.8	28.8	16.103	0	18.513	NaN	-0.297183	-0.0691037	2864100	3928800	24619000	21239000	26397000	24432000
59	FAT1	Protocadherin Fat 1;Protocadherin Fat 1, nuclear form	Q14517;A0A087WVP1	Q14517;A0A087WVP1;D6RCE4			0.586814	0.405769		29	29	29	7.4	7.4	7.4	506.27	0	66.712	0.872632	-0.0258232	0.370499	102410000	181550000	75209000	92734000	109090000	173630000
60	SMTN	Smoothelin	A0A087WVP4;A0A087X1R1;P53814-5;P53814;P53814-6	A0A087WVP4;A0A087X1R1;P53814-5;P53814;P53814-6;C9JP19;C9JQZ8;H7BZZ8;A0A096LNK9;B5MCI0;P53814-2			0.583443	0.474694		4	4	4	5.8	5.8	5.8	104.84	0	6.7841	NaN	0.680954	0.268434	987900	2075100	3596600	5993000	5521900	8515800
61	CLTC	Clathrin heavy chain;Clathrin heavy chain 1	A0A087WVQ6;Q00610-2;Q00610	A0A087WVQ6;Q00610-2;Q00610;J3KS13;P53675-2;P53675;A0A087WX41;K7EJJ5;J3KRF5;J3KSQ2;J3QL20;F5H5N6;A0A087WV74;A0A087WXH4			0.875097	-0.0488448		85	85	85	54.6	54.6	54.6	192.06	0	323.31	-0.0856345	-0.0173878	-0.0435121	14691000000	14232000000	14186000000	12953000000	15239000000	13961000000
62	SSBP3;SSBP2;SSBP4	Single-stranded DNA-binding protein 3;Single-stranded DNA-binding protein 2	A0A087WVT6;Q9BWW4-2;Q9BWW4-3;Q9BWW4;D6RAC5;A0A087X159;P81877-2;P81877-4;P81877-5;P81877-3;P81877;U3KQ46	A0A087WVT6;Q9BWW4-2;Q9BWW4-3;Q9BWW4;D6RAC5;A0A087X159;P81877-2;P81877-4;P81877-5;P81877-3;P81877;U3KQ46;Q9NW25			0.429521	0.193577		4	4	2	12.7	12.7	9.1	37.772	0	47.666	0.0655723	0.321582	NaN	51143000	61234000	35491000	45849000	46565000	69189000
63	NME4	Nucleoside diphosphate kinase;Nucleoside diphosphate kinase, mitochondrial	A0A087WVT9;H0Y6J0;Q4TT34;F2Z2X0;O00746	A0A087WVT9;H0Y6J0;Q4TT34;F2Z2X0;O00746;O00746-2	MitoCarta3.0	MIM	0.633943	0.648902		3	3	3	24.8	24.8	24.8	16.783	0	17.38	0.0694271	0.504773	1.37251	41143000	42542000	50390000	66962000	55041000	83560000
65	UBE2D1;UBE2D4;UBE2D3	Ubiquitin-conjugating enzyme E2 D4;Ubiquitin-conjugating enzyme E2 D1	A0A087WW00;C9J9H9;Q9Y2X8;P51668;D6RA11	A0A087WW00;C9J9H9;Q9Y2X8;P51668;D6RA11			0.5506	0.277477		2	1	1	26.6	10.1	10.1	12.421	0.00069747	2.5955	0.408821	0.146134	NaN	17097000	25205000	18467000	18588000	18857000	21715000
66	SH3GLB1	Endophilin-B1	A0A087WW40;Q9Y371;Q9Y371-2;Q9Y371-3	A0A087WW40;Q9Y371;Q9Y371-2;Q9Y371-3			0.0590656	-0.0170405		10	10	10	24.9	24.9	24.9	44.26	0	54.735	0.109026	0.040682	-0.20083	87924000	130770000	154470000	148900000	104870000	97842000
68	LLGL1	Lethal(2) giant larvae protein homolog 1	A0A087WW77;Q15334	A0A087WW77;Q15334			0.590098	-0.457971		4	4	4	4.9	4.9	4.9	114.43	0	6.062	-0.204831	-0.129355	-1.03973	10350000	9708200	16344000	15332000	49347000	21707000
71	GMPR2	GMP reductase 2;GMP reductase	Q9P2T1-2;H0YNJ6;H0YMB3;A0A087WWM4;H0YLV5;F8WAN9;Q9P2T1;Q9P2T1-3	Q9P2T1-2;H0YNJ6;H0YMB3;A0A087WWM4;H0YLV5;F8WAN9;Q9P2T1;Q9P2T1-3;H0YK13;H0YK71;H0YNH0;H0YN22;H0YLB8;H0YMW6;H0YMR9;H0YNS9;H0YMV5;H0YN74;H0YKK3;H0YMG3;A0A0B4J281;P36959;H0YKE1;H0YL68			1.31211	-0.211301		9	9	9	26.8	26.8	26.8	39.804	0	15.454	-0.305842	-0.182344	-0.145717	41795000	51217000	132650000	93325000	66588000	54543000
72	RBM15	Putative RNA-binding protein 15	A0A499FJY3;A0A087WWP4;Q96T37-4;Q96T37-2;Q96T37-3;Q96T37;A0A494C001	A0A499FJY3;A0A087WWP4;Q96T37-4;Q96T37-2;Q96T37-3;Q96T37;A0A494C001			0.278394	-0.0266925		22	22	19	29.4	29.4	26.8	101.31	0	221.82	0.040121	-0.0789446	-0.0412538	395470000	434840000	364180000	327140000	450690000	500410000
74	THOC1	THO complex subunit 1	A0A087WWS1;Q96FV9;R4GMN4	A0A087WWS1;Q96FV9;R4GMN4;Q96FV9-2;A0A087WY84;J3KT14;J3KRD7;R4GN58;J3QQZ3			1.2505	0.102993		24	24	24	37.3	37.3	37.3	75.651	0	103.35	0.136585	0.0529723	0.119423	420400000	488580000	385100000	410280000	428780000	424820000
75	TSPAN10	Tetraspanin;Tetraspanin-10	A0A087WWT4;A0A087X235;Q9H1Z9	A0A087WWT4;A0A087X235;Q9H1Z9			0.352974	0.392823		1	1	1	2	2	2	40.816	0.003358	2.0853	NaN	0.721591	0.0640551	261180000	291290000	362370000	354260000	449220000	413660000
78	PEG10	Retrotransposon-derived protein PEG10	A0A087WX23;A0A087WUL4;A0A087WXK2;Q86TG7;B4DSP0;A0A087WZG9;Q86TG7-2	A0A087WX23;A0A087WUL4;A0A087WXK2;Q86TG7;B4DSP0;A0A087WZG9;Q86TG7-2;A0A087WYS2			1.25249	0.761107		14	14	14	25	25	25	88.209	0	115.29	1.12433	0.663299	0.495695	95799000	208810000	214130000	260380000	216430000	331610000
79	TARDBP;TDP43	TAR DNA-binding protein 43	Q13148;A0A087WX29;A0A087WYY0;A0A087X260;G3V162;B1AKP7;K7EN94;A0A0A0N0M3;K7EJM5	Q13148;A0A087WX29;A0A087WYY0;A0A087X260;G3V162;B1AKP7;K7EN94;A0A0A0N0M3;K7EJM5;A0A087WXQ5;A0A087WV68;A0A1W2PNU8;Q13148-4;A0A087WXV3;A0A087WX67;A0A087WW61;A0A0A0MSV7;K7EJ99;K7EL26;A0A087WZC9;A0A087WYE7;A0A087WTZ4			0.192852	-0.020935		9	9	9	23.7	23.7	23.7	44.739	0	258.53	0.0560286	-0.0557862	-0.0630474	2366300000	2370700000	2456400000	2289100000	1.8126e+09	1.8826e+09
80	CD83	CD83 antigen	A0A087WX61;Q01151	A0A087WX61;Q01151			0.538067	-0.703687		2	2	2	13	13	13	16.625	0.00018861	4.056	-0.359379	-1.04799	NaN	53594000	43495000	14142000	8096700	28418000	14186000
81	ZNF800	Zinc finger protein 800	A0A087WXB4;Q2TB10;C9JLY3;C9K0M9;C9JHX9	A0A087WXB4;Q2TB10;C9JLY3;C9K0M9;C9JHX9			0.358924	-0.345873		2	2	2	5.7	5.7	5.7	38.377	0.00069967	2.6484	NaN	-0.0619326	-0.629813	0	0	9174900	10102000	13015000	8622700
83	NDUFA10	NADH dehydrogenase [ubiquinone] 1 alpha subcomplex subunit 10, mitochondrial	A0A087WXC5;E7ESZ7;O95299;O95299-2;Q8N1B9;C9J6X0	A0A087WXC5;E7ESZ7;O95299;O95299-2;Q8N1B9;C9J6X0;H7C2W5;H7C1Y7;H7C2X4	MitoCarta3.0	MIM	0.421525	0.123598		11	11	11	28.7	28.7	28.7	40.836	0	81.201	-0.0878101	0.174918	0.283685	350230000	351300000	309190000	278410000	185160000	249010000
85	FAM83D	Protein FAM83D	A0A087WXK8;Q9H4H8;Q9H4H8-2	A0A087WXK8;Q9H4H8;Q9H4H8-2			1.53291	1.37067	+	11	11	11	18.2	18.2	18.2	67.664	0	26.638	1.81496	1.3058	0.991245	268980000	233400000	985420000	691060000	2599200000	2844200000
86	VPS11	Vacuolar protein sorting-associated protein 11 homolog	A0A087WXL6;Q9H270;B7Z879	A0A087WXL6;Q9H270;B7Z879;A0A0G2JS92;A0A087X2J4			1.13428	-0.220245		14	14	14	15.5	15.5	15.5	107.81	0	28.221	-0.101614	-0.241748	-0.317373	95960000	36012000	355640000	138760000	34832000	28334000
87	RPL17;RPL17-C18orf32	60S ribosomal protein L17	A0A087WXM6;J3QQT2;J3KRX5;A0A0A6YYL6;P18621;P18621-3;J3QLC8;A0A0A0MRF8;P18621-2;J3KRB3;A0A087WWH0;J3QS96;A0A087WY81	A0A087WXM6;J3QQT2;J3KRX5;A0A0A6YYL6;P18621;P18621-3;J3QLC8;A0A0A0MRF8;P18621-2;J3KRB3;A0A087WWH0;J3QS96;A0A087WY81;J3KSJ0			1.67825	-0.433857		10	10	10	52.7	52.7	52.7	19.586	0	65.975	-0.56092	-0.38131	-0.359342	2826300000	2554400000	3.7744e+09	2869500000	3.2551e+09	3.0525e+09
89	ITGB6	Integrin beta;Integrin beta-6	A0A087WXP3;E9PEE8;P18564-2;P18564	A0A087WXP3;E9PEE8;P18564-2;P18564			0.00902358	-0.00310596		1	1	1	1.3	1.3	1.3	75.849	0.0099889	1.3904	0.063641	0.139208	-0.212166	143650000	165810000	127920000	168100000	194590000	199560000
90	ASNA1	ATPase ASNA1	O43681;A0A087WXS7	O43681;A0A087WXS7;K7ERW9			1.48028	0.249897		11	11	11	41.1	41.1	41.1	38.792	0	122.8	0.333424	0.244035	0.172231	561200000	653370000	863830000	689080000	483420000	529010000
92	VTA1	Vacuolar protein sorting-associated protein VTA1 homolog	A0A087WY55;Q9NP79;Q5TGM0;Q9NP79-2	A0A087WY55;Q9NP79;Q5TGM0;Q9NP79-2			0.419148	-0.0195297		9	9	9	29.6	29.6	29.6	31.102	0	40.046	-0.0464442	-0.0255001	0.013355	239900000	225730000	562160000	557050000	545490000	721290000
94	AP2M1	AP-2 complex subunit mu	A0A087WY71;Q96CW1-2;Q96CW1;E9PFW3;C9JJ47;C9JGT8;C9JJD3;C9JTK4	A0A087WY71;Q96CW1-2;Q96CW1;E9PFW3;C9JJ47;C9JGT8;C9JJD3;C9JTK4;C9JPV8;H7C4C3			0.041952	-0.00873664		18	18	18	39.9	39.9	39.9	49.526	0	61.823	0.121148	-0.100824	-0.0465336	759430000	1.0233e+09	734310000	581110000	739300000	601580000
95	UBE2D3;UBE2D2	Ubiquitin-conjugating enzyme E2 D2;Ubiquitin-conjugating enzyme E2 D3	D6RAW0;D6RFM0;D6RAH7;H9KV45;A0A0A0MQU3;A0A087WY85;P62837-2;P62837;P61077;P61077-2;P61077-3	D6RAW0;D6RFM0;D6RAH7;H9KV45;A0A0A0MQU3;A0A087WY85;P62837-2;P62837;P61077;P61077-2;P61077-3			0.082376	0.061821		2	2	1	40.3	40.3	15.3	8.2133	0	22.367	0.560226	-0.184556	-0.190207	117480000	203600000	149220000	144480000	70741000	151850000
96	TAP2	Antigen peptide transporter 2	A0A087WYD6;X5CMH5;Q03519;A0A0G2JLV0;E7ENX8;Q03519-2;A0A140T9S0	A0A087WYD6;X5CMH5;Q03519;A0A0G2JLV0;E7ENX8;Q03519-2;A0A140T9S0			0.093006	-0.194988		7	7	6	12	12	10.8	77.596	0	8.0562	0.387473	0.619742	-1.59218	52061000	60466000	20451000	41686000	81766000	45986000
98	MED6	Mediator of RNA polymerase II transcription subunit 6	G3V4A5;A0A087WYL7;O75586;O75586-2	G3V4A5;A0A087WYL7;O75586;O75586-2;O75586-3			1.89786	0.667375	++	5	5	5	26.5	26.5	26.5	28.723	0	7.8534	0.816886	0.571046	0.614192	29535000	52043000	15104000	19634000	40438000	76520000
100	DHX29	ATP-dependent RNA helicase DHX29	Q7Z478;A0A087WYN9	Q7Z478;A0A087WYN9;H0Y8L1			0.478065	-0.231173		19	19	18	15.6	15.6	14.8	155.23	0	77.725	-0.592528	-0.0938328	-0.00715905	57462000	36812000	115830000	105610000	159760000	153990000
102	SRP19	Signal recognition particle 19 kDa protein	A0A087WYR0;P09132;A0A087WWU9	A0A087WYR0;P09132;A0A087WWU9;A0A2U3TZN1;D6RBG4;A0A2R8Y4M3;P09132-2			0.363879	0.338598		7	7	7	52.5	52.5	52.5	13.654	0	105.32	-0.26401	0.939753	0.340049	58061000	52660000	87887000	109570000	101930000	102850000
103	C16orf13	UPF0585 protein C16orf13	A0A087WYU2;Q96S19;H3BNB2;Q96S19-3;Q96S19-5;Q96S19-6;Q96S19-4;H3BS73;H3BQ55;H3BNT3;H3BMF3;Q96S19-2	A0A087WYU2;Q96S19;H3BNB2;Q96S19-3;Q96S19-5;Q96S19-6;Q96S19-4;H3BS73;H3BQ55;H3BNT3;H3BMF3;Q96S19-2;H3BRT2			0.267861	-0.142098		4	4	4	28.8	28.8	28.8	20.428	0	34.608	-0.303116	0.018919	NaN	36817000	40045000	52314000	51487000	45902000	32790000
104	RAVER1	Ribonucleoprotein PTB-binding 1	A0A087WZ13;E9PAU2;Q8IY67-2	A0A087WZ13;E9PAU2;Q8IY67-2;K7EQG2;K7EKR9;K7ERR4;Q8IY67-3			0.0577037	-0.00509908		27	27	13	58.3	58.3	24.9	77.843	0	323.31	-0.0418626	-0.0250155	0.0515809	885440000	894100000	963520000	938750000	1.0464e+09	1147700000
106	ARHGEF18	Rho guanine nucleotide exchange factor 18	M0QZS0;A0A3B3IPE9;A0A087WZG4;Q6ZSZ5-2;Q6ZSZ5-1;Q6ZSZ5-6;Q6ZSZ5-5;Q6ZSZ5;A0A590UK10	M0QZS0;A0A3B3IPE9;A0A087WZG4;Q6ZSZ5-2;Q6ZSZ5-1;Q6ZSZ5-6;Q6ZSZ5-5;Q6ZSZ5;A0A590UK10			0.208531	0.0557992		5	5	5	8.4	8.4	8.4	91.296	0	13.625	-0.0184541	-0.0597655	0.245617	67556000	89399000	96715000	64458000	83393000	121890000
107	IDH3B	Isocitrate dehydrogenase [NAD] subunit, mitochondrial;Isocitrate dehydrogenase [NAD] subunit beta, mitochondrial	A0A087WZN1;O43837;A0A087X2E5;O43837-2	A0A087WZN1;O43837;A0A087X2E5;O43837-2;O43837-3;A0A0D9SG66	MitoCarta3.0	Matrix	0.78594	0.168202		18	18	18	47.8	47.8	47.8	42.41	0	86.289	0.0295589	0.299362	0.175684	376200000	446980000	418640000	470680000	263530000	427250000
109	BCL9L	B-cell CLL/lymphoma 9-like protein	A0A087WZX0;Q86UU0-4;Q86UU0-2;Q86UU0;Q86UU0-3	A0A087WZX0;Q86UU0-4;Q86UU0-2;Q86UU0;Q86UU0-3;E9PNR0			0.0542571	0.008577		17	17	17	16.8	16.8	16.8	153.09	0	80.49	-0.0934788	0.0507454	0.0684644	88206000	98703000	138770000	146020000	117320000	138600000
111	SBDS	Ribosome maturation protein SBDS	Q9Y3A5;A0A087X020	Q9Y3A5;A0A087X020;F8WE72			1.1415	-0.438019		15	15	15	46.4	46.4	46.4	28.763	0	54.021	-0.682904	-0.276171	-0.354981	385320000	267250000	911720000	616850000	758440000	593250000
112	EAPP	E2F-associated phosphoprotein	G3V2W9;A0A087X060;Q56P03	G3V2W9;A0A087X060;Q56P03			0.517032	0.729145		2	2	2	12.2	12.2	12.2	23.468	0	13.813	1.10655	0.351741	NaN	7244000	20094000	19844000	20143000	7287200	16387000
114	SNAP47	Synaptosomal-associated protein 47	A0A087X2J6;H0Y627;A0A087X0B7;H7C3C7;Q5SQN1-3;Q5SQN1-4;Q5SQN1-2;Q5SQN1;U3KPT7	A0A087X2J6;H0Y627;A0A087X0B7;H7C3C7;Q5SQN1-3;Q5SQN1-4;Q5SQN1-2;Q5SQN1;U3KPT7			0.946713	0.493678		3	3	3	12.5	12.5	12.5	28.774	0	4.6234	0.852159	0.261952	0.366924	4330000	11488000	6599900	7728200	7692100	14877000
115	TJP1	Tight junction protein ZO-1	A0A087X0K9;G5E9E7;G3V1L9;Q07157-2;Q07157	A0A087X0K9;G5E9E7;G3V1L9;Q07157-2;Q07157;H0Y3R8;H0YKB1;H0YLT6			1.40799	-0.269917		32	32	32	22.7	22.7	22.7	187.85	0	110.41	-0.377651	-0.196922	-0.235178	489250000	332390000	534370000	516530000	561240000	536690000
116	OXA1L	Mitochondrial inner membrane protein OXA1L	A0A087X0L7;Q15070;E7EVY0;J3KNA0;Q15070-2	A0A087X0L7;Q15070;E7EVY0;J3KNA0;Q15070-2;H7BZE6;Q15070-3	MitoCarta3.0	MIM	0.197359	0.209039		5	5	5	9.7	9.7	9.7	48.519	0	6.2088	-0.114488	0.532566	NaN	31951000	33287000	58862000	47584000	23072000	34594000
117	SLC4A1AP	Kanadaptin	A0A087X0M4;Q9BWU0	A0A087X0M4;Q9BWU0;A0A087WWF4;H7C256			1.3216	0.211413		15	15	15	26.7	26.7	26.7	82.89	0	105.59	0.296311	0.130536	0.207393	192320000	249010000	175850000	190240000	236310000	272860000
119	PBX1;PBX3	Pre-B-cell leukemia transcription factor 1	A0A087X0P4;A0A0A0MTI0;P40424-2;P40424-3;P40424;H0YKH1;H0YLB0;H0YLF5;H0YLD4;H0YLT4;U3KQA2;F8WA05;H0Y5D0	A0A087X0P4;A0A0A0MTI0;P40424-2;P40424-3;P40424;H0YKH1;H0YLB0;H0YLF5;H0YLD4;H0YLT4;U3KQA2;F8WA05;H0Y5D0;H0YLM3			1.57833	0.654689	+	6	6	1	28.2	28.2	5.4	28.859	0	101.99	0.865285	0.595026	0.503756	28013000	60132000	7063900	11480000	7766000	9626800
120	YTHDF3	YTH domain-containing family protein 3	A0A087X0Q1;Q7Z739;A0A024R7W5;A0A087WY31	A0A087X0Q1;Q7Z739;A0A024R7W5;A0A087WY31;A0A087X0C3;S4R373			0.0583309	0.0121768		16	16	9	42.2	42.2	29.3	63.674	0	212.57	-0.102434	0.00619029	0.132774	741910000	627480000	604330000	561820000	567130000	672430000
121	SELO	Selenoprotein O	A0A087X0Q9;Q9BVL4	A0A087X0Q9;Q9BVL4	MitoCarta3.0	Matrix	1.50727	0.409822		9	9	9	19.5	19.5	19.5	73.338	0	29.958	NaN	0.429857	0.389787	0	0	47595000	57285000	27417000	36204000
122	SNX12	Sorting nexin-12	A0A087X0R6;Q9UMY4;Q9UMY4-1;Q9UMY4-3	A0A087X0R6;Q9UMY4;Q9UMY4-1;Q9UMY4-3			2.05675	-0.684223		10	8	8	44.8	44.8	44.8	19.825	0	9.9838	-0.811574	-0.638568	-0.602526	205650000	158020000	120750000	88292000	230520000	173170000
123	ACOT2;ACOT1	Acyl-coenzyme A thioesterase 1	A0A087X0W7;Q86TX2;G3V4F2	A0A087X0W7;Q86TX2;G3V4F2;A0A2R8Y7H3	MitoCarta3.0	Matrix	0.107749	0.0423896		15	15	1	43.7	43.7	2.6	46.292	0	53.912	-0.156016	-0.012068	0.295253	395100000	371330000	319960000	345580000	238380000	317290000
124	OTUD6B	OTU domain-containing protein 6B	A0A087X0W9;Q8N6M0-2;Q8N6M0	A0A087X0W9;Q8N6M0-2;Q8N6M0			1.56926	-0.321417		6	6	6	19.2	19.2	19.2	37.325	0	29.859	-0.379826	-0.37062	-0.213805	61987000	41106000	174940000	122090000	159340000	135150000
125	NOMO1	Nodal modulator 1	A0A0G2JN29;A0A087X117;Q15155;A0A0G2JP90;A0A087WW46	A0A0G2JN29;A0A087X117;Q15155;A0A0G2JP90;A0A087WW46;H3BUC9;H3BPS9;I3L0Q6;H3BTW1;I3L1G6			0.039226	-0.0363109		36	2	2	34.6	1.3	1.3	139.54	0	161.89	0.229711	-0.302333	NaN	26967000	40046000	52406000	24599000	13599000	30493000
126	ZMIZ2	Zinc finger MIZ domain-containing protein 2	E7EWM3;A0A087X127;Q8NF64-3;Q8NF64-2;Q8NF64	E7EWM3;A0A087X127;Q8NF64-3;Q8NF64-2;Q8NF64;F6WR09			0.165808	0.0639751		5	5	3	8.1	8.1	6	93.667	0	14.365	-0.0939407	0.332966	-0.0470999	22031000	29419000	24108000	28069000	59190000	54502000
127	2022-09-08	Septin-8	A0A087X142;A6NMH6;A6NFQ9;F8W8I8;Q92599-2;Q92599-4;Q92599;Q92599-3	A0A087X142;A6NMH6;A6NFQ9;F8W8I8;Q92599-2;Q92599-4;Q92599;Q92599-3;C9JV02;C9J4G8;A0A0A0MRP8			1.25902	-0.26068		9	5	5	24.4	14.8	14.8	49.355	0	30.834	-0.278776	-0.142162	-0.361101	46225000	34519000	24004000	30088000	79151000	80400000
128	ARFIP2	Arfaptin-2	A0A087X1E4;P53365;P53365-3;P53365-2	A0A087X1E4;P53365;P53365-3;P53365-2;E9PRV8;E9PPY7			0.398335	-0.107493		11	11	11	39.6	39.6	39.6	41.595	0	144.2	-0.292599	0.0561673	-0.0860479	158280000	131090000	258480000	296930000	354890000	352240000
129	2022-09-15	15 kDa selenoprotein	A0A3B3IT39;A0A087X1G7;O60613;A0A0J9YX89;A0A087WXL0;A8MZD0;O60613-2	A0A3B3IT39;A0A087X1G7;O60613;A0A0J9YX89;A0A087WXL0;A8MZD0;O60613-2			0.673725	0.687031		2	2	2	19	19	19	13.526	0	26.598	0.449429	0.924632	NaN	40914000	52021000	25401000	37928000	19588000	34329000
130	LYPLA1	Acyl-protein thioesterase 1	A0A087X1K9;O75608-2;O75608;E5RGR0;E5RJ48;B4DP64	A0A087X1K9;O75608-2;O75608;E5RGR0;E5RJ48;B4DP64;E5RI35	MitoCarta3.0	unknown	0.13193	0.050624		6	6	6	52.4	52.4	52.4	17.981	0	121.93	-0.211214	0.208892	0.154194	298130000	324400000	1081500000	687950000	458330000	507050000
135	SMAP1	Stromal membrane-associated protein 1	A0A087X1X9;Q8IYB5-3;Q8IYB5-2;Q8IYB5	A0A087X1X9;Q8IYB5-3;Q8IYB5-2;Q8IYB5;X6RCC3;A0A087WV97;Q8WU79-2;Q8WU79			0.586814	-0.168787		3	3	3	4.6	4.6	4.6	49.219	0.00035887	3.0633	-0.0960825	-0.241492	NaN	25081000	25193000	162740000	121620000	8017500	13645000
136	PSME2	Proteasome activator complex subunit 2	H0YM70;A0A087X1Z3;Q9UL46	H0YM70;A0A087X1Z3;Q9UL46;H0YKU2			1.18992	0.524123		13	13	13	64.5	64.5	64.5	26.011	0	88.004	0.761711	0.276794	0.533862	801900000	1230300000	645160000	952040000	692960000	1.0593e+09
137	KIAA1524	Protein CIP2A	A0A087X211;Q8TCG1;Q8TCG1-2	A0A087X211;Q8TCG1;Q8TCG1-2;F8WF26;F8WAX6			0.341676	0.148217		8	8	8	9.4	9.4	9.4	102.28	0	11.068	0.444985	0.109695	-0.110028	31672000	50635000	22551000	14786000	22094000	29394000
138	KIAA1033	WASH complex subunit 7	A0A087X256;Q2M389;Q2M389-2	A0A087X256;Q2M389;Q2M389-2;F8W1W1;F8VYH7			0.135607	0.0503851		10	10	10	9.5	9.5	9.5	136.5	0	26.032	-0.159557	0.282143	0.0285691	69846000	108490000	52470000	75793000	67600000	69417000
140	MKL1;mkl1	MKL/myocardin-like protein 1	E7ER32;A0A087X287;A0A494BZX7;W0Z7M9;A0A499FIJ6;Q969V6;A0A087WVL2;A0A087WU73;B0QY83	E7ER32;A0A087X287;A0A494BZX7;W0Z7M9;A0A499FIJ6;Q969V6;A0A087WVL2;A0A087WU73;B0QY83			1.25946	0.43194		4	4	4	6.9	6.9	6.9	85.075	0	33.417	NaN	0.394514	0.469365	0	0	24763000	22307000	21449000	30711000
141	WDR6	WD repeat-containing protein 6	E9PDU5;A0A087X295;Q9NNW5;E9PBK6	E9PDU5;A0A087X295;Q9NNW5;E9PBK6;Q6PKC6			1.8534	0.870453	++	16	16	16	21.8	21.8	21.8	116.17	0	81.688	1.07813	0.780478	0.752749	76265000	189070000	62763000	109630000	102910000	217780000
142	BIRC2;BIRC3	Baculoviral IAP repeat-containing protein 2;Baculoviral IAP repeat-containing protein 3	A0A087X2B2;E9PMH5;Q13490-2;Q13490;H0YDY3;Q13489	A0A087X2B2;E9PMH5;Q13490-2;Q13490;H0YDY3;Q13489;E9PIW1;E9PQZ9;E9PI77;E9PNM6			0.265847	-0.347108		6	6	6	11.8	11.8	11.8	60.423	0	5.5208	-0.743569	0.049352	NaN	26609000	11156000	118610000	29901000	0	0
143	MRPL45	39S ribosomal protein L45, mitochondrial	A0A087X2D5;Q9BRJ2;A0A0G2JMS5;A0A087WU62	A0A087X2D5;Q9BRJ2;A0A0G2JMS5;A0A087WU62			0.137176	0.0436281		10	10	10	29.4	29.4	29.4	35.29	0	32.455	-0.17301	0.122474	0.181421	147400000	142380000	148150000	161460000	43701000	67373000
144	SPAG9	C-Jun-amino-terminal kinase-interacting protein 4	A0A087X2D8;O60271-4;O60271-2;O60271;O60271-9;O60271-5;O60271-3	A0A087X2D8;O60271-4;O60271-2;O60271;O60271-9;O60271-5;O60271-3;H0YBE9;E9PFH7;A0A087WYG2;Q9UPT6;H0YBS5;Q9UPT6-2			1.31282	-0.179487		18	18	18	17.2	17.2	17.2	145.17	0	122.62	-0.251917	-0.109577	-0.176968	72171000	59245000	175200000	191260000	250910000	218830000
145	HECTD1	E3 ubiquitin-protein ligase HECTD1	A0A087X2H1;Q9ULT8;H0YJP0	A0A087X2H1;Q9ULT8;H0YJP0;G3V4V5;H0YJD4;A0A087WVU6;H0YJV8			0.552596	0.106659		33	33	33	13.8	13.8	13.8	289.63	0	114.46	0.230941	0.109962	-0.0209258	204920000	169740000	260010000	254550000	191340000	188620000
146	PSMC6	26S protease regulatory subunit 10B	A0A087X2I1;P62333;H0YJC0	A0A087X2I1;P62333;H0YJC0;H0YJS8;H0YJX2;H0YJE9;H0YJT1			0.633281	0.131952		23	23	23	55.6	55.6	55.6	45.796	0	241.63	0.286999	0.0688772	0.0399806	1.8527e+09	2358000000	1.9081e+09	2.061e+09	1.7021e+09	2.1396e+09
147	LSM7	U6 snRNA-associated Sm-like protein LSm7	A0A087X2I5;Q9UK45	A0A087X2I5;Q9UK45			0.473019	0.207792		1	1	1	16.3	16.3	16.3	5.5062	0.0013788	2.4429	0.537942	0.0182068	0.0672257	82436000	115860000	201160000	207000000	230720000	242410000
149	DOCK1	Dedicator of cytokinesis protein 1	A0A096LNH6;Q14185	A0A096LNH6;Q14185			0.95375	0.976322		4	4	4	2.1	2.1	2.1	217.75	0.00018671	3.8444	1.14867	0.803971	NaN	8710500	12648000	29006000	21360000	2936300	3957400
151	ISG15	Ubiquitin-like protein ISG15	A0A096LNZ9;A0A096LPJ4;P05161	A0A096LNZ9;A0A096LPJ4;P05161			0.228294	0.065537		3	3	3	19.6	19.6	19.6	15.562	0	6.6605	-0.0220827	NaN	0.153157	32356000	37167000	23492000	22207000	60268000	70136000
152	AAK1	Uncharacterized protein FLJ45252	A0A096LP25;Q6ZSR9;A0A096LNZ0	A0A096LP25;Q6ZSR9;A0A096LNZ0;A0A096LP60			0.409892	-0.155855		5	4	4	14.7	12.9	12.9	54.448	0	26.819	-0.308091	0.129613	-0.289087	6507500	5301100	9681800	9474000	18879000	14902000
154	C21orf33		A0A096LPI6;P0DPI2;A0A0B4J2D5;A0A096LNH5;H7C2G3;P0DPI2-2;A0A0B4J2D5-2	A0A096LPI6;P0DPI2;A0A0B4J2D5;A0A096LNH5;H7C2G3;P0DPI2-2;A0A0B4J2D5-2;H7C1F6;A0A096LP73;A0A2R8YDR7;F2Z2Q0;A0A096LP12;A0A096LNJ1;A0A2R8Y6K9	MitoCarta3.0	Matrix	0.0898823	0.0367716		13	9	9	62.4	49.5	49.5	30.376	0	125.55	-0.232515	0.131194	0.211635	762700000	649810000	657040000	898050000	605880000	1.0691e+09
155	RTFDC1	Protein RTF2 homolog	A0A0A0MQR2;Q9BY42;A2A2L5	A0A0A0MQR2;Q9BY42;A2A2L5;A2A2L6			2.35347	0.394729	++	7	7	7	26.2	26.2	26.2	37.531	0	23.35	0.434882	0.404249	0.345056	83431000	131570000	106500000	134990000	100800000	165090000
156	CIC	Protein capicua homolog	A0A0A0MQR4;Q96RK0;I3L2J0	A0A0A0MQR4;Q96RK0;I3L2J0			0.109204	-0.0692302		7	7	7	6.2	6.2	6.2	163.68	0	22.488	0.210264	-0.491227	0.0732718	22071000	27216000	27702000	21305000	43210000	56519000
158	PYCRL	Pyrroline-5-carboxylate reductase;Pyrroline-5-carboxylate reductase 3	A0A0A0MQS1;Q53H96;Q53H96-2;B5MD87	A0A0A0MQS1;Q53H96;Q53H96-2;B5MD87;F8WEI0;A0A087WTU2			1.52828	-0.190647		10	10	10	47.2	47.2	47.2	29.892	0	50.978	-0.25777	-0.158156	-0.156016	136320000	146920000	256970000	230930000	280860000	347960000
159	CLASRP	CLK4-associating serine/arginine rich protein	F5H0Q6;A0A0A0MQS2;Q8N2M8-3;Q8N2M8;Q8N2M8-4	F5H0Q6;A0A0A0MQS2;Q8N2M8-3;Q8N2M8;Q8N2M8-4;K7EKC9;K7EM61			0.364822	0.155092		3	3	3	5.8	5.8	5.8	74.824	0	9.7821	-0.133274	0.18409	0.41446	16136000	19323000	21640000	20055000	83833000	78293000
161	WDR18	WD repeat-containing protein 18	U3KQC1;A0A0A0MQU0;Q9BV38;K7EIR0	U3KQC1;A0A0A0MQU0;Q9BV38;K7EIR0;K7EML4;A0A087X237;K7EKX5			0.791371	0.186368		13	13	13	41.6	41.6	41.6	43.237	0	231.33	0.341416	0.0455827	0.172103	528990000	779040000	466230000	492540000	407520000	496170000
164	SETD1B	Histone-lysine N-methyltransferase;Histone-lysine N-methyltransferase SETD1B	A0A0A0MQV9;Q9UPS6-2;Q9UPS6	A0A0A0MQV9;Q9UPS6-2;Q9UPS6			0.0543992	0.0141894		3	3	3	2.2	2.2	2.2	208.77	0.00018744	3.902	NaN	0.0900404	-0.0616615	0	2765600	3859600	4465900	10162000	14117000
165	MYO10	Unconventional myosin-X	A0A0A0MQX1;Q9HD67;E9PEW5;Q9HD67-3	A0A0A0MQX1;Q9HD67;E9PEW5;Q9HD67-3;D6RGD1;E9PCN3			0.8842	0.822002		9	9	9	5.6	5.6	5.6	238.51	0	27.562	0.547746	1.47954	0.438719	24031000	46543000	5407900	19545000	29361000	35629000
166	MBNL1	Muscleblind-like protein 1	C9JP00;A0A0A0MQX8;Q9NR56;Q9NR56-7;Q9NR56-6;Q9NR56-2;Q9NR56-5;Q9NR56-3;Q9NR56-4;H7C4T5;Q86VM6	C9JP00;A0A0A0MQX8;Q9NR56;Q9NR56-7;Q9NR56-6;Q9NR56-2;Q9NR56-5;Q9NR56-3;Q9NR56-4;H7C4T5;Q86VM6;C9J4T8;C9JCX1;H7C4Y1			0.165463	-0.0447782		10	10	5	32.2	32.2	19.3	37.898	0	136.65	0.140779	-0.171222	-0.103891	667670000	699040000	393800000	346330000	461750000	483550000
167	VDAC2	Voltage-dependent anion-selective channel protein 2	A0A0A0MR02;P45880;P45880-2;P45880-1;Q5JSD2;Q5JSD1	A0A0A0MR02;P45880;P45880-2;P45880-1;Q5JSD2;Q5JSD1;A2A3S1	MitoCarta3.0	MOM	2.20586	0.98342	++	12	12	12	55	55	55	30.348	0	323.31	1.13455	0.941031	0.874679	2.9588e+09	6.6224e+09	3.1345e+09	5565600000	3.365e+09	6.7901e+09
170	FADS1	Fatty acid desaturase 1	A0A0A0MR51;O60427;H7C2V0	A0A0A0MR51;O60427;H7C2V0;F5H3P6;H0YB97;F5H3U5;O60427-2;O95864-3;O95864			1.33862	0.93001		3	3	3	7.8	7.8	7.8	57.885	0	4.8321	0.997112	0.862908	NaN	6171300	19513000	7910400	9168100	8952800	8626700
173	TCF3	Transcription factor E2-alpha	A0A0A0MRB7;P15923-3;X6REB3;P15923-2;P15923;K7ENH8	A0A0A0MRB7;P15923-3;X6REB3;P15923-2;P15923;K7ENH8;K7EK65;A0A494C1R3;K7ELF3;K7EKB9;K7ERZ7;K7EMM4			0.279496	0.159887		6	6	6	15.8	15.8	15.8	62.044	0	20.608	-0.0133051	0.33308	NaN	13701000	19220000	8028900	7846900	1910600	4167400
174	WDR47	WD repeat-containing protein 47	A0A0A0MRE6;O94967-2;O94967;O94967-3;O94967-4	A0A0A0MRE6;O94967-2;O94967;O94967-3;O94967-4			1.39861	0.609161		6	6	6	9.5	9.5	9.5	98.701	0	34.779	0.448055	0.856468	0.52296	13427000	18931000	25828000	36261000	19808000	36906000
175	AKAP9	A-kinase anchor protein 9	A0A0A0MRF6;Q99996-5;Q99996-3;Q99996;Q99996-1;Q99996-6;A0A0A0MRE9	A0A0A0MRF6;Q99996-5;Q99996-3;Q99996;Q99996-1;Q99996-6;A0A0A0MRE9;H7BYL6;A0A087WX84;Q99996-4;H0Y6Q0			0.730746	0.148812		15	15	15	4.3	4.3	4.3	453.49	0	14.525	0.103665	0.29537	0.0473989	8003400	9607400	47927000	43533000	25312000	17947000
176	GPALPP1	GPALPP motifs-containing protein 1	A0A0A0MRI1;Q8IXQ4;Q8IXQ4-2	A0A0A0MRI1;Q8IXQ4;Q8IXQ4-2;A0A087WW86;Q8IXQ4-3;Q8IXQ4-4			0.387147	0.0542048		3	3	3	9.5	9.5	9.5	37.971	0	16.321	0.013498	0.0949116	NaN	27308000	30631000	28914000	19742000	5602000	6921100
177	SNX6	Sorting nexin-6;Sorting nexin-6, N-terminally processed	A0A0A0MRI2;Q9UNH7;Q9UNH7-2	A0A0A0MRI2;Q9UNH7;Q9UNH7-2;G3V5X9;H0YJF8;G3V4Z5;G3V5U2;G3V2U1			1.85461	-0.487932		14	14	13	34.7	34.7	32.3	47.804	0	71.364	-0.538744	-0.371646	-0.553405	201080000	279840000	308120000	312290000	342940000	305880000
178	CDC42BPA	Serine/threonine-protein kinase MRCK alpha;Non-specific serine/threonine protein kinase	Q5VT25-6;Q5VT25-5;A0A0A0MRJ0;Q5VT25-2;Q5VT25;Q5VT25-4;Q5VT25-3;H0Y5V1;A0A0A0MRJ1;H0Y7V8;H0Y6V3	Q5VT25-6;Q5VT25-5;A0A0A0MRJ0;Q5VT25-2;Q5VT25;Q5VT25-4;Q5VT25-3;H0Y5V1;A0A0A0MRJ1;H0Y7V8;H0Y6V3;H0Y6R0;Q09013-12;Q09013;Q09013-15;M0R333;Q09013-8;Q09013-16;Q09013-1;Q09013-6;Q09013-10;Q09013-2;Q09013-7;Q09013-11;Q09013-5;A0A0U1RRC3			0.539341	0.597803		9	5	5	5.2	3.2	3.2	202.81	0	7.5435	1.36373	-0.0747905	0.504468	38556000	69545000	11821000	9638600	5265100	8667600
179	PCMT1	Protein-L-isoaspartate O-methyltransferase;Protein-L-isoaspartate(D-aspartate) O-methyltransferase	A0A0A0MRJ6;H7BY58;P22061;P22061-2;F6S8N6;A0A3F2YNX8	A0A0A0MRJ6;H7BY58;P22061;P22061-2;F6S8N6;A0A3F2YNX8;F8WDT3;F8WAV5;F8WAX2;C9J0F2;H7C4X2			0.552038	-0.148147		10	10	10	50.2	50.2	50.2	30.315	0	323.31	-0.346738	-0.0157242	-0.0819802	574680000	441350000	426120000	456050000	532590000	580120000
180	CENPW	Centromere protein W	A0A0A0MRK5;Q5EE01;Q5EE01-2	A0A0A0MRK5;Q5EE01;Q5EE01-2			0.534325	0.855746		1	1	1	13.4	13.4	13.4	7.8943	0.00069832	2.6223	NaN	1.27864	0.432853	1475200	7069900	9186000	21351000	16466000	19894000
182	MYO6	Unconventional myosin-VI	Q9UM54;Q9UM54-6;Q9UM54-4;Q9UM54-1;Q9UM54-2;Q9UM54-5;E7EW20;A0A590UJ40;A0A1Y0BRN3;A0A590UJ75;A0A590UKB0;A0A0A0MRM8;A0A0D9SGC1;A0A590UK22;A0A590UK71;A0A590UK86;A0A590UJY4;A0A5F9ZI03	Q9UM54;Q9UM54-6;Q9UM54-4;Q9UM54-1;Q9UM54-2;Q9UM54-5;E7EW20;A0A590UJ40;A0A1Y0BRN3;A0A590UJ75;A0A590UKB0;A0A0A0MRM8;A0A0D9SGC1;A0A590UK22;A0A590UK71;A0A590UK86;A0A590UJY4;A0A5F9ZI03;A0A590UJW9			0.135136	-0.0536752		22	22	22	17.8	17.8	17.8	149.69	0	50.031	-0.0513842	-0.291698	0.182057	52296000	58814000	99327000	107050000	113560000	132460000
183	MAP7D3	MAP7 domain-containing protein 3	A0A0A0MRP0;Q8IWC1-2;Q8IWC1-4;Q8IWC1;Q8IWC1-3	A0A0A0MRP0;Q8IWC1-2;Q8IWC1-4;Q8IWC1;Q8IWC1-3			0.176931	-0.13844		6	6	6	9.6	9.6	9.6	90.131	0	6.1929	-0.517957	0.397693	-0.295057	126350000	107630000	461440000	351460000	181950000	154180000
185	SNRPC	U1 small nuclear ribonucleoprotein C	P09234;A0A0A0MRR7	P09234;A0A0A0MRR7;Q5TAL2			1.42547	0.370306		4	4	4	25.2	25.2	25.2	17.394	0	143.11	0.516015	0.276556	0.318346	287870000	374960000	416830000	540250000	394260000	414060000
187	ABI1	Abl interactor 1	B6VEX4;A0A0A0MRT6;Q8IZP0-10;Q8IZP0-8;Q8IZP0-7;Q8IZP0-2;Q8IZP0-4;Q8IZP0-3;Q8IZP0-5;Q8IZP0-6;Q8IZP0-9;Q8IZP0;Q8IZP0-12	B6VEX4;A0A0A0MRT6;Q8IZP0-10;Q8IZP0-8;Q8IZP0-7;Q8IZP0-2;Q8IZP0-4;Q8IZP0-3;Q8IZP0-5;Q8IZP0-6;Q8IZP0-9;Q8IZP0;Q8IZP0-12;E9PEZ7;Q8IZP0-11			1.15667	-0.350366		9	9	5	28.2	28.2	19.1	43.294	0	37.723	-0.32619	-0.194542	-0.530364	108060000	86590000	139010000	111040000	148520000	77737000
189	APTX	Aprataxin	Q7Z2E3;Q7Z2E3-3;A0A0A0MRW7;Q7Z2E3-8;Q7Z2E3-7;Q7Z2E3-10;Q7Z2E3-5;C9J8U3;Q7Z2E3-9;Q7Z2E3-4;Q7Z2E3-11;Q7Z2E3-2;F8W6G5;C9JZ40	Q7Z2E3;Q7Z2E3-3;A0A0A0MRW7;Q7Z2E3-8;Q7Z2E3-7;Q7Z2E3-10;Q7Z2E3-5;C9J8U3;Q7Z2E3-9;Q7Z2E3-4;Q7Z2E3-11;Q7Z2E3-2;F8W6G5;C9JZ40;Q7Z2E3-13;Q7Z2E3-6;Q6JV79;A0A5F9ZGW5;Q7Z2E3-12;F8WBD6;F8WBM3;E7EUY4			0.462303	-0.0540233		6	6	6	18.8	18.8	18.8	40.74	0	36.501	0.0250289	-0.0598407	-0.127258	45332000	63614000	49551000	44043000	95611000	93800000
190	ELAVL2;ELAVL4	ELAV-like protein 2;ELAV-like protein;ELAV-like protein 4	Q12926;A0A0A0MRX1;Q12926-2;A0A494C0F8;A0A494C015;B1AM48;B1APY9;A0A494C1D9;A0A494C147;C9JB16;P26378-2;P26378-4;P26378-5;P26378-1;P26378-3;P26378;A0A0R4J2E6;A0A494C173	Q12926;A0A0A0MRX1;Q12926-2;A0A494C0F8;A0A494C015;B1AM48;B1APY9;A0A494C1D9;A0A494C147;C9JB16;P26378-2;P26378-4;P26378-5;P26378-1;P26378-3;P26378;A0A0R4J2E6;A0A494C173;Q14576-2;Q14576;A0A494C011;A0A494C0Q5;A0A494C0M6;A0A494BZW4			1.02541	-0.254221		12	10	10	35.1	30.1	30.1	39.503	0	51.931	-0.109219	-0.252742	-0.400701	68929000	57354000	71722000	47587000	64619000	48444000
192	NFIB	Nuclear factor 1 B-type;Nuclear factor 1	U3KQE8;A0A1B0GU97;O00712-5;O00712-4;O00712;Q5VW26;A0A2R8Y7V8;Q5VW30;Q5VW27;A0A1B0GW37;A0A1B0GWJ4;A0A1B0GWI9;A0A0A0MRX8;A0A1B0GVN4;U3KPY9;A0A1B0GTC1;Q5W0Y9;A0A087WXP2;O00712-2	U3KQE8;A0A1B0GU97;O00712-5;O00712-4;O00712;Q5VW26;A0A2R8Y7V8;Q5VW30;Q5VW27;A0A1B0GW37;A0A1B0GWJ4;A0A1B0GWI9;A0A0A0MRX8;A0A1B0GVN4;U3KPY9;A0A1B0GTC1;Q5W0Y9;A0A087WXP2;O00712-2;A0A1B0GWB8			0.666194	0.0888018		6	5	5	22.6	20	20	46.985	0	38.711	-0.0014001	0.169925	0.0978804	49785000	58783000	43404000	45072000	55936000	58923000
193	TBC1D22A	TBC1 domain family member 22A	B0QYI1;A0A0A0MRY0;Q8WUA7-2;Q8WUA7-4;Q8WUA7;Q8WUA7-3	B0QYI1;A0A0A0MRY0;Q8WUA7-2;Q8WUA7-4;Q8WUA7;Q8WUA7-3;F8WDP1;Q9NU19			0.28556	-1.13451		5	5	5	12	12	12	53.04	0.00018702	3.8734	-2.33555	0.066537	NaN	202420000	4583700	326860000	19431000	0	0
194	TNIP1	TNFAIP3-interacting protein 1	E7EMV7;A0A0A0MRZ4;Q15025-7;Q15025-8;Q15025-5;Q15025-6;Q15025-4;Q15025-3;Q15025-2;Q15025;E7EW15	E7EMV7;A0A0A0MRZ4;Q15025-7;Q15025-8;Q15025-5;Q15025-6;Q15025-4;Q15025-3;Q15025-2;Q15025;E7EW15;H0YC17			0.622615	-0.605		4	4	4	9.1	9.1	9.1	55.697	0	49.143	-0.367173	-0.842827	NaN	20950000	18653000	18374000	9804400	14253000	6630700
195	COG4	Conserved oligomeric Golgi complex subunit 4	A0A0A0MS45;J3KNI1;Q9H9E3;Q9H9E3-3;Q9H9E3-2	A0A0A0MS45;J3KNI1;Q9H9E3;Q9H9E3-3;Q9H9E3-2;J3KRB5;H3BMV9;J3QLW1;E9PRT5;H3BSD2			1.52595	0.439698		10	10	10	15.8	15.8	15.8	87.183	0	47.733	0.579663	0.427928	0.311503	34482000	78122000	30377000	51351000	27440000	39308000
197	SRCAP	Helicase SRCAP	A0A0A0MS59;A0A0C4DFX4;Q6ZRS2-3;Q6ZRS2-2;Q6ZRS2;A0A087X0E3	A0A0A0MS59;A0A0C4DFX4;Q6ZRS2-3;Q6ZRS2-2;Q6ZRS2;A0A087X0E3			0.769813	0.275602		5	5	5	1.4	1.4	1.4	315.61	0	4.5715	0.35095	NaN	0.200253	26552000	37629000	0	0	12166000	14600000
198	PVR	Poliovirus receptor	A0A0A0MSA9;A0A0C4DG49;P15151-3;P15151-2;P15151-4;P15151	A0A0A0MSA9;A0A0C4DG49;P15151-3;P15151-2;P15151-4;P15151			0.539464	-0.370262		6	6	6	18.1	18.1	18.1	42.882	0	36.059	0.130404	-0.507132	-0.734059	77611000	96113000	41764000	34497000	38991000	27996000
199	EXOC7	Exocyst complex component 7	A0A0A0MSB8;Q9UPT5-2;Q9UPT5-5;Q9UPT5-1;Q9UPT5-6;Q9UPT5;A0A0A0MRE1;B4DJ07	A0A0A0MSB8;Q9UPT5-2;Q9UPT5-5;Q9UPT5-1;Q9UPT5-6;Q9UPT5;A0A0A0MRE1;B4DJ07;Q9UPT5-4;B5MCY9;K7ERQ5;C9JKC2			0.234867	-0.0266398		11	11	11	20.3	20.3	20.3	78.808	0	35.33	-0.102217	0.0385766	-0.0162785	46827000	41036000	26599000	29313000	37231000	30311000
200	SVEP1	Sushi, von Willebrand factor type A, EGF and pentraxin domain-containing protein 1	A0A0A0MSD0;Q4LDE5;Q4LDE5-2;Q4LDE5-4	A0A0A0MSD0;Q4LDE5;Q4LDE5-2;Q4LDE5-4;Q4LDE5-3			0.135731	0.141378		7	7	7	2.4	2.4	2.4	390.47	0	8.9501	0.456596	NaN	-0.17384	6731100	10183000	0	0	145350000	172040000
202	CHD1L	Chromodomain-helicase-DNA-binding protein 1-like	Q86WJ1;Q86WJ1-4;A0A0A0MSH9;A0A494C1F7;Q86WJ1-5;Q86WJ1-2;A0A494C1P7;Q86WJ1-3;A0A0A0MRH8	Q86WJ1;Q86WJ1-4;A0A0A0MSH9;A0A494C1F7;Q86WJ1-5;Q86WJ1-2;A0A494C1P7;Q86WJ1-3;A0A0A0MRH8;A0A494C179;A0A087WTM4;A0A494C0J6;A0A494C0F0;A0A494C111;A0A494C1H0;A0A1W2PP16;A0A494C0M4			0.203252	-0.152576		5	5	5	6.5	6.5	6.5	101	0	7.0245	-0.685663	0.15782	0.0701146	9547200	5640400	8882500	10130000	10487000	10481000
203	PHC2	Polyhomeotic-like protein 2	B3KPJ4;A0A0A0MSI2;Q8IXK0-2;Q8IXK0-4;Q8IXK0;Q8IXK0-5;Q8IXK0-3	B3KPJ4;A0A0A0MSI2;Q8IXK0-2;Q8IXK0-4;Q8IXK0;Q8IXK0-5;Q8IXK0-3			1.62418	-0.423432		6	4	4	12.9	7.8	7.8	50.403	0	6.0895	-0.521183	-0.296563	-0.45255	9891000	7948800	32011000	21116000	14103000	13840000
204	TOR1AIP1	Torsin-1A-interacting protein 1	A0A0A0MSK5;Q5JTV8;H0Y4R4	A0A0A0MSK5;Q5JTV8;H0Y4R4;H0YD16;H0YDU3			0.678113	0.219619		15	15	1	44.2	44.2	3	52.406	0	147.79	0.252779	0.40969	-0.00361125	233200000	316110000	253000000	392310000	219020000	256630000
207	TAPBP	Tapasin	A0A0G2JKZ1;A2AB90;A0A0G2JH37;A0A0A0MSV9;O15533-2;O15533;O15533-3;Q6P1N7;C9JA35;A0A0A0MT98;O15533-4	A0A0G2JKZ1;A2AB90;A0A0G2JH37;A0A0A0MSV9;O15533-2;O15533;O15533-3;Q6P1N7;C9JA35;A0A0A0MT98;O15533-4;A0A140T9B2;A0A0G2JJI5			1.56838	0.438752		6	6	6	13.8	13.8	13.8	47.606	0	16.495	0.551787	0.463936	0.300534	159680000	255370000	107180000	153520000	77793000	108710000
208	PITPNB	Phosphatidylinositol transfer protein beta isoform	A0A0A0MSW4;P48739;P48739-2;P48739-3;B3KYB7	A0A0A0MSW4;P48739;P48739-2;P48739-3;B3KYB7;B3KYB6			0.100699	0.0115749		15	15	14	65.7	65.7	62.4	31.581	0	146.43	0.0835197	0.000288558	-0.0490837	477240000	556650000	594780000	396750000	968880000	451730000
209	FDXR	NADPH:adrenodoxin oxidoreductase, mitochondrial	P22570-3;A0A0A0MSZ4;P22570-7;P22570-2;P22570;A0A0A0MT64;J3QQX3;A0A0C4DFN8;A0A0C4DGN7;P22570-4;P22570-5;A0A0A0MTN9;A0A0A0MTR6;P22570-6	P22570-3;A0A0A0MSZ4;P22570-7;P22570-2;P22570;A0A0A0MT64;J3QQX3;A0A0C4DFN8;A0A0C4DGN7;P22570-4;P22570-5;A0A0A0MTN9;A0A0A0MTR6;P22570-6;J3QKZ8;J3QQW7;J3KS64	MitoCarta3.0	Matrix	0.10737	0.0713269		8	8	8	20.6	20.6	20.6	58.303	0	48.32	-0.342012	0.125387	0.430606	24126000	23495000	58120000	62382000	57194000	69388000
211	LIPA	Lysosomal acid lipase/cholesteryl ester hydrolase	A0A0A0MT32;P38571-2;P38571;Q5T073	A0A0A0MT32;P38571-2;P38571;Q5T073			0.454402	0.376801		4	4	4	11	11	11	32.57	0	7.3472	-0.197832	0.451119	0.877116	35779000	23997000	19765000	26716000	18419000	19187000
212	SCAF8	Protein SCAF8	A0A0A0MT33;Q9UPN6;Q9UPN6-2	A0A0A0MT33;Q9UPN6;Q9UPN6-2			0.215717	-0.0564761		14	14	11	12.6	12.6	10.7	148.86	0	113.81	0.0866479	-0.0228154	-0.233261	196860000	190680000	206090000	215890000	98548000	104650000
213	SMARCA4	Transcription activator BRG1	P51532-5;Q9HBD4;P51532;P51532-4;P51532-3;P51532-2;A0A2R8Y7S2;A0A2R8Y4P4;A0A0A0MT49;A0A2R8YGG3;A0A2R8Y440;A0A2R8YGP5;A0A2R8YG32;A0A2R8Y526;A0A2R8YF58;A0A2R8YF80;A0A2R8Y7Y7;A0A2R8Y6N0;A0A2R8Y7F3;A0A2R8Y6V2;A0A2R8Y4C5;A0A2R8YDA1	P51532-5;Q9HBD4;P51532;P51532-4;P51532-3;P51532-2;A0A2R8Y7S2;A0A2R8Y4P4;A0A0A0MT49;A0A2R8YGG3;A0A2R8Y440;A0A2R8YGP5;A0A2R8YG32;A0A2R8Y526;A0A2R8YF58;A0A2R8YF80;A0A2R8Y7Y7;A0A2R8Y6N0;A0A2R8Y7F3;A0A2R8Y6V2;A0A2R8Y4C5;A0A2R8YDA1;A0A2R8Y523;A0A2R8YCY3;A0A2R8YFV8;A0A2R8Y5K3;A0A2R8Y4R6;K7EP28;A0A2R8YFK5;K7EQF0;A0A2R8Y7R0;A0A2R8YF38			0.305014	0.0854783		32	32	20	19.1	19.1	12.5	181.26	0	138.03	-0.118163	0.218719	0.155879	219080000	245730000	753240000	720270000	798170000	1.0052e+09
214	IVD	Isovaleryl-CoA dehydrogenase, mitochondrial	A0A0A0MT83;P26440;A0A0S2Z4K7;P26440-2	A0A0A0MT83;P26440;A0A0S2Z4K7;P26440-2;H7C4G6;H0YKV0;H0YN10;A0A087WVD3	MitoCarta3.0	Matrix	0.0525097	0.0195521		13	13	6	31.4	31.4	14.7	46.319	0	87.359	-0.218951	0.107554	0.170053	685140000	698630000	685650000	535750000	516060000	600950000
215	WDR36	WD repeat-containing protein 36	A0A0A0MTB8;Q8NI36	A0A0A0MTB8;Q8NI36			1.90735	0.117486		37	37	37	51.6	51.6	51.6	99.365	0	323.31	0.0985544	0.142871	0.111031	1092400000	1345300000	1202000000	1266300000	1209800000	1422300000
216	RNF213	E3 ubiquitin-protein ligase RNF213	A0A0A0MTR7;A0A0A0MTC1;Q63HN8;Q63HN8-4	A0A0A0MTR7;A0A0A0MTC1;Q63HN8;Q63HN8-4;Q63HN8-5;I3L3H9;Q63HN8-6			0.662129	0.370711		34	34	33	6.8	6.8	6.6	591.4	0	57.533	0.754973	0.319849	0.037312	351940000	378930000	489850000	356110000	471960000	543420000
217	ILK	Integrin-linked protein kinase	A0A0A0MTH3;Q13418;Q13418-3;Q13418-2	A0A0A0MTH3;Q13418;Q13418-3;Q13418-2;A0A087WWY6;E9PQ52;A0A087WW45			0.457152	0.194641		17	17	17	39.5	39.5	39.5	54.611	0	97.037	0.51248	0.0745054	-0.00306179	314590000	481490000	264560000	276230000	330170000	390240000
218	BTAF1	TATA-binding protein-associated factor 172	A0A0A0MTH9;O14981	A0A0A0MTH9;O14981;O14981-2			1.04537	0.348908		26	26	26	14.2	14.2	14.2	206.93	0	49.154	0.135535	0.517225	0.393965	143620000	185110000	123420000	172960000	115550000	179780000
219	DHCR24	Delta(24)-sterol reductase	A0A0A0MTI1;Q15392-2;Q15392	A0A0A0MTI1;Q15392-2;Q15392;A0A3B3IRV7;A0A3B3ISR5;A0A3B3ITT9			0.612837	0.282929		7	7	7	13.8	13.8	13.8	61.446	0	13.565	-0.016585	0.58323	0.282143	88496000	106530000	47976000	63741000	56149000	72559000
220	DBI	Acyl-CoA-binding protein	B8ZWD1;A0A0A0MTI5;P07108;P07108-3;P07108-2;P07108-4;P07108-5	B8ZWD1;A0A0A0MTI5;P07108;P07108-3;P07108-2;P07108-4;P07108-5;P07108-6	MitoCarta3.0	unknown	0.886683	-0.319487		4	4	4	47.4	47.4	47.4	11.15	0	64.577	-0.565801	-0.136458	-0.256201	1347100000	883460000	1262600000	1080400000	1274700000	1116000000
221	NCEH1	Neutral cholesterol ester hydrolase 1	A0A0R4J2G3;A0A0A0MTJ9;Q6PIU2;Q6PIU2-2;Q6PIU2-3;H7C046	A0A0R4J2G3;A0A0A0MTJ9;Q6PIU2;Q6PIU2-2;Q6PIU2-3;H7C046			0.322848	-0.102148		7	7	7	18.4	18.4	18.4	49.062	0	43.353	-0.196376	0.130931	-0.240998	67928000	78914000	64274000	69482000	76180000	71859000
222	SKP2	S-phase kinase-associated protein 2	A0A0A0MTL5;Q13309-2;Q13309;D6R9R7	A0A0A0MTL5;Q13309-2;Q13309;D6R9R7			0.344988	0.318595		6	6	6	16.3	16.3	16.3	48.885	0	9.9534	-0.355775	0.539928	0.771632	86038000	82291000	58802000	61922000	79940000	82946000
223	FAM65A	Protein FAM65A	A0A0A0MTL6;Q6ZS17-2;Q6ZS17;Q6ZS17-3;Q6ZS17-4	A0A0A0MTL6;Q6ZS17-2;Q6ZS17;Q6ZS17-3;Q6ZS17-4;H3BMG9;H3BSV5;H3BP86;H3BQI5;H3BSX9;H3BU12			0.212474	-0.0562335		9	9	9	8.5	8.5	8.5	134.07	0	10.606	-0.0565962	0.10809	-0.220194	25934000	27734000	36765000	52346000	28710000	27144000
225	CUL2	Cullin-2	A0A0A0MTN0;Q13617;Q13617-2;Q5T2B5	A0A0A0MTN0;Q13617;Q13617-2;Q5T2B5;Q5T2B7			1.65818	0.336921		25	25	25	35.5	35.5	35.5	88.505	0	116.6	0.432639	0.259664	0.318461	354220000	500290000	526250000	698100000	395360000	669330000
226	OGFOD1	Prolyl 3-hydroxylase OGFOD1	A0A0A0MTR2;Q8N543;H3BUA6;Q8N543-2	A0A0A0MTR2;Q8N543;H3BUA6;Q8N543-2;H3BR79;H3BP48;H3BR02			0.660901	0.254348		9	9	9	20.8	20.8	20.8	58.378	0	48.285	0.0364681	0.525067	0.201508	148520000	166570000	292930000	301200000	189260000	247940000
227	TTN	Titin	A0A0A0MTS7;Q8WZ42-5;Q8WZ42-11;Q8WZ42-4;Q8WZ42-7;Q8WZ42-2;Q8WZ42;Q8WZ42-8;Q8WZ42-13;Q8WZ42-12;A0A0A0MRA3;Q8WZ42-3;Q8WZ42-10;Q8WZ42-9	A0A0A0MTS7;Q8WZ42-5;Q8WZ42-11;Q8WZ42-4;Q8WZ42-7;Q8WZ42-2;Q8WZ42;Q8WZ42-8;Q8WZ42-13;Q8WZ42-12;A0A0A0MRA3;Q8WZ42-3;Q8WZ42-10;Q8WZ42-9			0.704007	-0.232057		13	13	13	0.4	0.4	0.4	3994.6	0.0028687	2.1576	-0.022405	-0.445264	-0.228503	1108800000	959940000	466220000	291270000	238830000	244870000
230	ZFP91-CNTF;ZFP91	E3 ubiquitin-protein ligase ZFP91	A0A0A6YYC7;Q96JP5-2;Q96JP5;H3BTR0	A0A0A6YYC7;Q96JP5-2;Q96JP5;H3BTR0			1.42767	0.375615		5	5	5	12.3	12.3	12.3	59.57	0	35.731	0.295018	0.306962	0.524866	40475000	51323000	40573000	34537000	59251000	84945000
231	C15orf38-AP3S2;ARPIN;AP3S2	Arpin;AP-3 complex subunit sigma-2	A0A0A6YYH1;Q7Z6K5-2;H0YLI7;P59780	A0A0A6YYH1;Q7Z6K5-2;H0YLI7;P59780;Q7Z6K5;H0YLX6;H0YN38;H0YMK0;P59780-2			0.675802	0.08821		6	6	6	14.7	14.7	14.7	43.881	0	7.3699	0.183582	0.0564447	0.0246034	29256000	43617000	73752000	51270000	31676000	45370000
232	PPAN-P2RY11;PPAN	Suppressor of SWI4 1 homolog	A0A0A6YYI3;A0A0B4J1V8;Q9NQ55-2;Q9NQ55;Q9NQ55-3;A8MV53;C9J3W3	A0A0A6YYI3;A0A0B4J1V8;Q9NQ55-2;Q9NQ55;Q9NQ55-3;A8MV53;C9J3W3;C9JHF7;H7C446			0.106162	-0.0275043		17	17	17	28.1	28.1	28.1	58.199	0	58.612	0.145221	-0.0890065	-0.138727	574540000	626970000	1119300000	720010000	816320000	739870000
233	LUC7L2;C7orf55	UPF0562 protein C7orf55;Putative RNA-binding protein Luc7-like 2	A0A0A6YYJ8;Q96HJ9-2;Q9Y383-3;Q9Y383-2	A0A0A6YYJ8;Q96HJ9-2;Q9Y383-3;Q9Y383-2	MitoCarta3.0	Matrix	0.0582621	-0.00708735		18	18	0	35.2	35.2	0	54.223	0	159.71	-0.0663518	-0.0229619	0.0680517	1285500000	1333800000	1396300000	1452900000	1.9381e+09	2285200000
235	SULT1A4;SULT1A3;SULT1A1;SULT1A2	Sulfotransferase;Sulfotransferase 1A4;Sulfotransferase 1A3;Sulfotransferase 1A1;Sulfotransferase 1A2	A0A0A6YYL2;P0DMN0;P0DMM9;P0DMM9-3;P50225;E9PKW4;H3BRY5;P50225-2;P50226	A0A0A6YYL2;P0DMN0;P0DMM9;P0DMM9-3;P50225;E9PKW4;H3BRY5;P50225-2;P50226;H3BNY7;P0DMM9-2;H3BQX5			0.520456	-0.171326		5	5	5	16.9	16.9	16.9	34.779	0	11.393	0.0662615	-0.227489	-0.35275	27153000	32429000	30847000	26720000	27684000	36379000
236	CORO7-PAM16;CORO7;PAM16	Coronin;Coronin-7;Mitochondrial import inner membrane translocase subunit TIM16	A0A0A6YYL4;P57737-3;I3L0X9;I3L3T0;Q9Y3D7;I3L1U7	A0A0A6YYL4;P57737-3;I3L0X9;I3L3T0;Q9Y3D7;I3L1U7;P57737-2;P57737-4;P57737;I3L212;E7EP81;I3L167;I3L351;I3L0X8	MitoCarta3.0	MIM	0.369074	-0.304045		10	10	10	11.2	11.2	11.2	114.16	0	124.88	-0.913841	-0.0733478	0.0750534	336120000	244360000	150270000	105490000	58746000	77889000
238	C10orf32-ASMT;C10orf32	UPF0693 protein C10orf32	A0A0B4J1R7;Q96B45	A0A0B4J1R7;Q96B45			1.0962	0.427237		2	2	2	28.3	28.3	28.3	11.695	0	5.8286	NaN	0.481299	0.373175	1373700	1938400	7006100	9182200	6200700	4797600
240	PI4KB	Phosphatidylinositol 4-kinase beta	A0A0B4J1S8;Q9UBF8-2;Q9UBF8;E9PL47;F8W860;Q9UBF8-3	A0A0B4J1S8;Q9UBF8-2;Q9UBF8;E9PL47;F8W860;Q9UBF8-3;A0A0A0MSL0			0.36413	0.193661		3	3	3	4.1	4.1	4.1	92.723	0	7.4792	-0.135665	0.550704	0.165944	23503000	24360000	14994000	20655000	19491000	23535000
241	HELLS	Lymphoid-specific helicase	A0A0B4J1V9;Q9NRZ9-6;Q9NRZ9-5;Q9NRZ9-4;Q9NRZ9-3;Q9NRZ9-2;Q9NRZ9;A0A087WSW7;F6XU50	A0A0B4J1V9;Q9NRZ9-6;Q9NRZ9-5;Q9NRZ9-4;Q9NRZ9-3;Q9NRZ9-2;Q9NRZ9;A0A087WSW7;F6XU50;B1ALG6;Q9NW36;Q9NRZ9-8;Q9NRZ9-7;Q9NRZ9-9			0.80046	0.46285		5	5	5	5.5	5.5	5.5	102.71	0	15.959	0.36087	0.866631	0.161049	9124800	14700000	28044000	50976000	61391000	105210000
242	MED24	Mediator of RNA polymerase II transcription subunit 24	A0A0B4J1W0;O75448-2;O75448;F5H5K2;F5GY88;B4DDR8	A0A0B4J1W0;O75448-2;O75448;F5H5K2;F5GY88;B4DDR8;E9PFL1;B9TX62			0.711431	0.614151		6	6	6	7.7	7.7	7.7	113.01	0	8.0327	0.420617	0.807685	NaN	33250000	48641000	17737000	29286000	3319000	5583300
244	SRSF7	Serine/arginine-rich splicing factor 7	A0A0B4J1Z1;C9JAB2;Q16629-3;Q16629-2;Q16629-4;Q16629	A0A0B4J1Z1;C9JAB2;Q16629-3;Q16629-2;Q16629-4;Q16629;F8WEA1			0.983445	0.0464699		11	10	10	52.6	52.6	52.6	15.763	0	105.69	0.0780633	0.0374524	0.0238941	2.9859e+09	3.193e+09	3.4663e+09	3.1637e+09	3.3737e+09	3.3511e+09
246	TUBB3	Tubulin beta-3 chain	A0A0B4J269;Q13509;Q13509-2	A0A0B4J269;Q13509;Q13509-2;G3V2A3;G3V5W4;G3V2R8;G3V3R4;G3V2N6;G3V542			0.12089	0.0204406		20	6	4	26.7	11.3	8.7	88.381	0	163.23	0.0129261	0.123931	-0.0755352	193350000	189770000	330760000	312530000	252070000	236830000
251	TPT1	Translationally-controlled tumor protein	Q5W0H4;A0A0B4J2C3;P13693;J3KPG2;P13693-2;E9PJF7	Q5W0H4;A0A0B4J2C3;P13693;J3KPG2;P13693-2;E9PJF7;H0YCX0;Q56UQ5			0.677951	-0.100757		7	7	7	41.5	41.5	41.5	21.525	0	83.172	-0.00145786	-0.108316	-0.192497	1.5005e+09	1.0672e+09	2225300000	2159000000	2590000000	2442000000
253	SIK1;LOC102724428	Serine/threonine-protein kinase SIK1	P57059;A0A0B4J2F2	P57059;A0A0B4J2F2;A0A2R8Y6E4			1.61312	1.37535	++	6	6	5	8.6	8.6	7.5	84.901	0	21.746	1.19339	1.81085	1.12181	16921000	55710000	7656000	32395000	331680000	328840000
254	POLR2J3;POLR2J;POLR2J2	DNA-directed RNA polymerase II subunit RPB11-a;DNA-directed RNA polymerase II subunit RPB11-b2;DNA-directed RNA polymerase II subunit RPB11-b1	A0A0B4J2F8;F6S314;E2QRJ6;P52435;D6RAG0;E7EP90;A0A0B4J1Z8;E7EWC6;H0Y980;Q9H1A7;Q9GZM3	A0A0B4J2F8;F6S314;E2QRJ6;P52435;D6RAG0;E7EP90;A0A0B4J1Z8;E7EWC6;H0Y980;Q9H1A7;Q9GZM3;A6NFM0;F8WF84;Q9GZM3-2			0.441146	0.517096		5	5	5	33	33	33	13.074	0	17.68	1.39605	0.00532815	0.14991	47458000	84363000	126900000	111640000	81310000	101710000
255	LRRC41	Leucine-rich repeat-containing protein 41	A0A0B4J2G4;Q15345;Q15345-3;A0A087X0S7;A0A087WTU1	A0A0B4J2G4;Q15345;Q15345-3;A0A087X0S7;A0A087WTU1;A0A0C4DH00;A0A087WTI9			0.552294	0.238845		8	8	8	13.5	13.5	13.5	86.238	0	21.804	-0.0452975	0.242694	0.519139	16347000	18088000	19838000	27500000	43882000	57209000
256	CYP51A1	Lanosterol 14-alpha demethylase	A0A0C4DFL7;Q16850;Q16850-2	A0A0C4DFL7;Q16850;Q16850-2;H7C0D0			1.1283	1.42948		13	13	13	28.7	28.7	28.7	57.278	0	39.648	2.09859	1.51556	0.67428	65950000	136840000	58331000	73856000	58748000	46031000
257	TM9SF4	Transmembrane 9 superfamily member 4	A0A0C4DFM1;Q92544	A0A0C4DFM1;Q92544;F8WCN2;F2Z2L1			0.219611	-0.0872755		14	14	14	21.9	21.9	21.9	72.54	0	76.072	0.196355	-0.256821	-0.201361	399410000	587110000	303780000	275740000	437580000	378800000
258	ZNF574	Zinc finger protein 574	A0A0C4DFM2;Q6ZN55;Q6ZN55-2	A0A0C4DFM2;Q6ZN55;Q6ZN55-2			0.753439	0.647338		6	6	6	7.9	7.9	7.9	108.7	0	12.532	NaN	0.831472	0.463204	1324400	2584800	9152500	16318000	38595000	68335000
259	MGLL	Monoglyceride lipase	A0A0C4DFN3;Q99685-2;Q99685;H7C599;A0A3B3ITT3;E7EWX8;H7C4E0	A0A0C4DFN3;Q99685-2;Q99685;H7C599;A0A3B3ITT3;E7EWX8;H7C4E0;C9JAM4;C9J8Q3;H7C5K5			1.39181	-0.66403		4	4	4	13.1	13.1	13.1	34.292	0	9.9469	-0.770412	-0.831358	-0.390321	34686000	18813000	82700000	54347000	132220000	115200000
261	DLG1	Disks large homolog 1	Q12959-2;Q12959-6;A0A590UJ08;A0A590UJ18;A0A590UKA8;A0A590UJ68;A0A0C4DFT3;A0A590UJS9;A0A590UJD9;Q12959-5;Q12959-3;A0A590UJC5;Q12959-4;Q12959;Q12959-7;A0A590UJR5;A0A590UK81;A0A590UJ81;Q12959-9;A0A590UJ29;A0A590UJX2;Q12959-8;A0A590UK48;A0A590UJR4;A0A590UJ64;E7EQD7;C9JUA9;A0A590UJL2;A0A590UJ25;A0A590UK02;A0A590UK70	Q12959-2;Q12959-6;A0A590UJ08;A0A590UJ18;A0A590UKA8;A0A590UJ68;A0A0C4DFT3;A0A590UJS9;A0A590UJD9;Q12959-5;Q12959-3;A0A590UJC5;Q12959-4;Q12959;Q12959-7;A0A590UJR5;A0A590UK81;A0A590UJ81;Q12959-9;A0A590UJ29;A0A590UJX2;Q12959-8;A0A590UK48;A0A590UJR4;A0A590UJ64;E7EQD7;C9JUA9;A0A590UJL2;A0A590UJ25;A0A590UK02;A0A590UK70;B4E2H8;A0A590UJZ4;A0A590UK52;H7C166;A0A590UJ95;B9EGL1;A0A3B3IS17;A0A3B3ISQ5;A0A590UJ86…			0.0393624	-0.0108774		16	16	11	22.7	22.7	14.9	103.32	0	152.92	0.000432815	0.136323	-0.169388	283990000	310560000	235620000	250840000	197010000	222360000
265	TEX30	Testis-expressed sequence 30 protein	A0A0C4DFW4;Q5JUR7	A0A0C4DFW4;Q5JUR7;Q5JUS0;Q5JUR7-2			0.0245487	-0.0680078		3	3	3	15.1	15.1	15.1	21.22	0.0045879	1.773	0.717825	-0.85384	NaN	4219800	7380000	13460000	7441400	0	0
266	NELFA	Negative elongation factor A	A0A0C4DFX9;Q9H3P2;H0Y3X6;C9JHL4;Q9H3P2-7	A0A0C4DFX9;Q9H3P2;H0Y3X6;C9JHL4;Q9H3P2-7;H7C0W2;C9JEM7;H7C3C2;F8W954;F8WF98;H7C2M8;H7C2C7			1.2667	-0.209052		10	10	10	25.2	25.2	25.2	58.499	0	31.041	-0.294314	-0.118852	-0.213989	83914000	73798000	48116000	46190000	55834000	55835000
267	GPRC5C	G-protein coupled receptor family C group 5 member C	J9JIE0;A8MXZ4;A0A0C4DFY5;Q9NQ84;Q9NQ84-2	J9JIE0;A8MXZ4;A0A0C4DFY5;Q9NQ84;Q9NQ84-2			0.40604	-0.153129		3	3	3	28.6	28.6	28.6	13.955	0	34.82	-0.0445682	NaN	-0.26169	78009000	80424000	16628000	14506000	55368000	40253000
272	RPSA	40S ribosomal protein SA	C9J9K3;A0A0C4DG17;P08865;F8WD59	C9J9K3;A0A0C4DG17;P08865;F8WD59			1.64362	-0.266982		16	16	16	60.8	60.8	60.8	29.404	0	323.31	-0.194196	-0.335863	-0.270887	10443000000	10150000000	14752000000	11899000000	14687000000	14656000000
274	SYNE1	Nesprin-1	E7ENN3;A0A0C4DG40;Q8NF91-8;Q8NF91-2;Q8NF91-4;Q8NF91	E7ENN3;A0A0C4DG40;Q8NF91-8;Q8NF91-2;Q8NF91-4;Q8NF91			0.0930708	-0.0367731		1	1	1	0.1	0.1	0.1	964.83	0.0044379	1.8028	0.224781	-0.133242	-0.201858	265090000	352440000	584530000	489760000	899530000	894650000
276	ARL6IP4	ADP-ribosylation factor-like protein 6-interacting protein 4	A0A0C4DG62;F8WCT1;Q66PJ3-7;Q66PJ3-3;Q66PJ3-2;Q66PJ3;F5GYV5;H7BZV4;F5H7X4;Q66PJ3-4	A0A0C4DG62;F8WCT1;Q66PJ3-7;Q66PJ3-3;Q66PJ3-2;Q66PJ3;F5GYV5;H7BZV4;F5H7X4;Q66PJ3-4;F8WEP2;A0A0C4DH18;Q66PJ3-5			0.287545	0.400915		3	3	3	17	17	17	24.591	0	8.1844	NaN	-0.0203697	0.8222	23246000	28134000	64111000	70479000	33679000	71322000
277	POU2F1;POU2F3;POU2F2	POU domain, class 2, transcription factor 1;POU domain protein;POU domain, class 2, transcription factor 3	P14859;P14859-3;P14859-4;P14859-6;P14859-2;A0A0C4DG88;P14859-5;A0A0A0MT46;Q9UKI9-2;Q9UKI9-3;Q9UKI9;U3KQ96	P14859;P14859-3;P14859-4;P14859-6;P14859-2;A0A0C4DG88;P14859-5;A0A0A0MT46;Q9UKI9-2;Q9UKI9-3;Q9UKI9;U3KQ96;H0YLC5;U3KQN1;P28069-2;P20265-3;Q14863;H0YNM5;M1S623;U3KQH6;P20264;REV__Q6AHZ1;F2Z381;P20265-2;A0A1C7CYY7;Q01860-2;A0A1C7CYV8;REV__Q6AHZ1-2;A0A2R8Y739;P20265;P28069;Q06416;Q01860;P49335;Q03052			0.773379	0.0932819		7	7	2	11.3	11.3	4.6	76.471	0	28.285	0.181421	0.049352	0.0490731	68444000	90098000	57239000	58680000	76634000	87269000
278	DDX46	Probable ATP-dependent RNA helicase DDX46	A0A0C4DG89;Q7L014	A0A0C4DG89;Q7L014;D6RJA6;H0Y9U3			0.168276	0.0207659		50	50	50	46.3	46.3	46.3	117.46	0	323.31	-0.0564462	0.0254541	0.0932897	5246000000	4369400000	4.0824e+09	3.9658e+09	3.6484e+09	4524600000
279	ECI2	Enoyl-CoA delta isomerase 2, mitochondrial	A0A0C4DGA2;O75521-2;O75521;F1LLU7	A0A0C4DGA2;O75521-2;O75521;F1LLU7;F8WAW4;C9JB63;F8W6J1	MitoCarta3.0	Matrix	0.400685	0.0435182		17	17	17	58.8	58.8	58.8	40.183	0	323.31	-0.0370883	0.0732718	0.0943712	1251600000	1329600000	995930000	1.0128e+09	1.0145e+09	1214600000
280	HLTF	Helicase-like transcription factor	A0A0C4DGA6;Q14527;Q14527-2	A0A0C4DGA6;Q14527;Q14527-2;H7C5K0			0.999978	0.343121		17	17	17	23.6	23.6	23.6	113.86	0	62.37	0.389236	0.519642	0.120485	63495000	99393000	68480000	49882000	88887000	131740000
282	CHD4	Chromodomain-helicase-DNA-binding protein 4	Q14839-2;F5GWX5;A0A2R8Y425;A0A2R8Y5J0;A0A2R8YFK9;A0A2R8YFD8;A0A2U3TZM0;A0A2R8Y212;A0A2R8Y521;A0A0C4DGG9;Q14839;A0A2R8YD40;A0A2R8YDJ9;A0A2R8Y4X2;A0A2R8YDW2;A0A2R8Y8C1;A0A2R8Y445;A0A2R8YER1;A0A2R8Y7I0	Q14839-2;F5GWX5;A0A2R8Y425;A0A2R8Y5J0;A0A2R8YFK9;A0A2R8YFD8;A0A2U3TZM0;A0A2R8Y212;A0A2R8Y521;A0A0C4DGG9;Q14839;A0A2R8YD40;A0A2R8YDJ9;A0A2R8Y4X2;A0A2R8YDW2;A0A2R8Y8C1;A0A2R8Y445;A0A2R8YER1;A0A2R8Y7I0;A0A2R8Y7M9;A0A2R8Y5Z7;A0A2R8Y685;A0A2R8Y8B3;A0A2R8Y5M9;A0A2R8YE38;K7EMY3;F2Z2R5;F5H6N4;A0A2R8Y7X1;F6T542;A0A2R8Y6G9;A0A2R8Y795			1.74632	0.358435		49	49	34	28.8	28.8	19.5	220.85	0	323.31	0.34426	0.448901	0.282143	725660000	995360000	731430000	913540000	900320000	1168200000
283	CD276	CD276 antigen	A0A0C4DGH0;Q5ZPR3-4;Q5ZPR3;Q5ZPR3-3;H0YL10;Q5ZPR3-2	A0A0C4DGH0;Q5ZPR3-4;Q5ZPR3;Q5ZPR3-3;H0YL10;Q5ZPR3-2;H0YN29;H0YK40;H0YK59			0.696043	0.185337		5	5	5	17.5	17.5	17.5	41.767	0	34.894	0.368713	0.0301242	0.157173	82733000	135220000	60523000	57425000	68402000	90945000
284	NUMBL	Numb-like protein	M0QXQ4;A0A0C4DGH3;Q9Y6R0;M0QYC2	M0QXQ4;A0A0C4DGH3;Q9Y6R0;M0QYC2;M0R0Q4;M0QZV7			0.908599	0.366361		3	2	2	16.4	13.1	13.1	22.764	0	14.861	0.438293	NaN	0.29443	6322200	7671600	7677200	7057900	16850000	16209000
286	CAPNS1	Calpain small subunit 1	A0A0C4DGQ5;P04632;U3KQE2;K7EIV0;A0A075B7C0;K7ELJ7;K7EKD8;U3KPR7;K7EM73	A0A0C4DGQ5;P04632;U3KQE2;K7EIV0;A0A075B7C0;K7ELJ7;K7EKD8;U3KPR7;K7EM73;Q96L46;K7ES78;K7EMQ1			1.23693	0.226696		8	8	8	22	22	22	33.786	0	43.55	0.115965	0.306146	0.257976	334060000	408790000	295490000	334560000	412260000	448530000
288	DDOST	Dolichyl-diphosphooligosaccharide--protein glycosyltransferase 48 kDa subunit	A0A0C4DGS1;P39656-3;P39656;P39656-2;U3KQ84	A0A0C4DGS1;P39656-3;P39656;P39656-2;U3KQ84			0.528198	0.112246		10	10	10	24.8	24.8	24.8	48.799	0	59.86	0.13711	0.236952	-0.0373251	313240000	445260000	341150000	404780000	433840000	459740000
289	MMACHC	Methylmalonic aciduria and homocystinuria type C protein	A0A0C4DGU2;Q9Y4U1	A0A0C4DGU2;Q9Y4U1			0.0256264	-0.0303127		6	6	6	36	36	36	25.331	0	11.64	0.305562	NaN	-0.366188	47767000	37795000	5083900	9515300	9782500	9867500
290	LAMTOR5	Ragulator complex protein LAMTOR5	R4GMU8;E9PLX3;A0A0C4DGV4;O43504	R4GMU8;E9PLX3;A0A0C4DGV4;O43504			1.66788	0.4915		4	4	4	93.7	93.7	93.7	8.2153	0	98.495	0.630965	0.383055	0.460481	180410000	219120000	172720000	199560000	224650000	304590000
291	SEMA3B	Semaphorin-3B	A0A0C4DGV8;Q13214-2;Q13214;B4DEK9	A0A0C4DGV8;Q13214-2;Q13214;B4DEK9;A0A087WZE0			0.345638	-0.267631		3	3	3	3.4	3.4	3.4	83.69	0.00069626	2.5742	-0.497079	NaN	-0.0381841	18842000	20483000	3183000	2014600	12656000	14277000
292	NDFIP2	NEDD4 family-interacting protein 2	A0A3B3IRK3;H7C5F7;B4DGY6;A0A0C4DGW0;Q9NV92	A0A3B3IRK3;H7C5F7;B4DGY6;A0A0C4DGW0;Q9NV92			1.04136	0.371731		2	2	2	18.6	18.6	18.6	13.869	0	19.712	0.220949	0.60985	0.284396	103090000	121310000	15999000	23192000	22684000	22686000
293	ZC3H8	Zinc finger CCCH domain-containing protein 8	A0A0C4DGZ1;Q8N5P1	A0A0C4DGZ1;Q8N5P1			0.540604	0.680842		3	3	3	15.8	15.8	15.8	34.315	0	17.677	-0.172978	0.74786	1.46764	35780000	21073000	53754000	79498000	13060000	36287000
294	POLR3E	DNA-directed RNA polymerase III subunit RPC5	A0A0C4DH01;Q9NVU0-5;Q9NVU0;Q9NVU0-4;Q9NVU0-3;Q9NVU0-2	A0A0C4DH01;Q9NVU0-5;Q9NVU0;Q9NVU0-4;Q9NVU0-3;Q9NVU0-2;H3BM46;H3BRY1;H3BMR4;H3BNJ0			1.50569	0.167492		18	18	18	33.3	33.3	33.3	75.773	0	94.82	0.1145	0.219463	0.168514	185480000	226040000	94773000	110420000	126740000	128880000
296	CDK11B;CDK11A	Cyclin-dependent kinase 11B;Cyclin-dependent kinase 11A	P21127-8;A0A0D9SER5;A0A0D9SEI3;P21127-2;P21127-3;A0A0D9SEN2;P21127;P21127-9;P21127-6;P21127-10;Q5QPR3;Q9UQ88-3;Q9UQ88-2;Q9UQ88-4;P21127-5;P21127-4;P21127-12;Q9UQ88;Q5QPR4;Q9UQ88-10;Q9UQ88-5	P21127-8;A0A0D9SER5;A0A0D9SEI3;P21127-2;P21127-3;A0A0D9SEN2;P21127;P21127-9;P21127-6;P21127-10;Q5QPR3;Q9UQ88-3;Q9UQ88-2;Q9UQ88-4;P21127-5;P21127-4;P21127-12;Q9UQ88;Q5QPR4;Q9UQ88-10;Q9UQ88-5;Q9UQ88-9;Q9UQ88-8;J3KS35;E7ESP2;Q13882;E9PFJ2;A0A087X1I0;A0A087WYI9;Q5QPQ9			1.05269	-0.0757903		29	29	29	33.2	33.2	33.2	90.227	0	126.83	-0.0295439	-0.111243	-0.086584	707660000	711700000	432180000	394740000	492620000	489810000
297	RANBP10	Ran-binding protein 10	A0A0D9SEU5;R4GMX8;Q6VN20-3;Q6VN20;R4GN91	A0A0D9SEU5;R4GMX8;Q6VN20-3;Q6VN20;R4GN91;R4GNA3;Q6VN20-2;R4GMX7			0.416719	0.0887384		7	5	5	16	10.2	10.2	67.255	0	12.688	0.247806	0.024887	-0.0064778	10660000	19681000	26951000	24446000	30502000	33762000
300	CLN3	Battenin	Q13286;A0A1B0GV71;Q13286-3;Q13286-7;Q13286-2;Q13286-4;A0A0D9SFH9;A0A1B0GWD3;A0A1B0GW34;H3BNK7;A0A1B0GV41;O95090;Q2TA70;H3BQ48;B4DFF3;H3BR00;Q9UBD8;Q13286-6;Q13286-5;O95086	Q13286;A0A1B0GV71;Q13286-3;Q13286-7;Q13286-2;Q13286-4;A0A0D9SFH9;A0A1B0GWD3;A0A1B0GW34;H3BNK7;A0A1B0GV41;O95090;Q2TA70;H3BQ48;B4DFF3;H3BR00;Q9UBD8;Q13286-6;Q13286-5;O95086;F6TI76;A0A1B0GWH8;H3BPL0;A0A1B0GUU4;H3BMN4;Q9UBH5;Q9UP10;A0A1B0GUX3;H3BR84;A0A0D9SF04			0.413022	-0.0806717		3	3	3	10	10	10	47.622	0	30.048	-0.0246633	NaN	-0.13668	133500000	175370000	44183000	40022000	30467000	49499000
301	MYO18A	Unconventional myosin-XVIIIa	A0A0D9SFK2;Q92614-3;Q92614-4;Q92614;Q92614-2;Q92614-5	A0A0D9SFK2;Q92614-3;Q92614-4;Q92614;Q92614-2;Q92614-5;H0YEV9;A0A1B0GWJ6			0.344419	-0.164618		17	17	17	9.5	9.5	9.5	231.1	0	19.886	-0.508444	0.0865121	-0.0719216	51804000	48085000	63353000	63152000	45038000	37902000
302	HADH	Hydroxyacyl-coenzyme A dehydrogenase, mitochondrial	A0A0D9SFP2;E9PF18;Q16836;Q16836-3;Q16836-2;A0A1W2PNM1;A0A0A0MSE2;A0A1W2PQV5;A0A1W2PQC2;A0A1W2PRT2;A0A1W2PQ78	A0A0D9SFP2;E9PF18;Q16836;Q16836-3;Q16836-2;A0A1W2PNM1;A0A0A0MSE2;A0A1W2PQV5;A0A1W2PQC2;A0A1W2PRT2;A0A1W2PQ78;A0A1W2PQ55;A0A1W2PP40	MitoCarta3.0	Matrix	0.398448	0.140532		10	10	10	39.3	39.3	39.3	35.236	0	114.97	-0.117881	0.220206	0.319271	1.4792e+09	1.6803e+09	944200000	1.5057e+09	583810000	1100400000
305	UBE2A	Ubiquitin-conjugating enzyme E2 A	A0A0D9SG71;A0A0R4J2E5;P49459-3;P49459-2;P49459	A0A0D9SG71;A0A0R4J2E5;P49459-3;P49459-2;P49459			0.0910973	0.0405348		1	1	1	9.2	9.2	9.2	13.635	0	4.878	NaN	0.172872	-0.0918019	9866600	9696900	40308000	40298000	77639000	79980000
307	PHF6	PHD finger protein 6	A0A0D9SGE8;Q8IWS0-3;Q8IWS0;Q8IWS0-5;Q5JRC6;Q8IWS0-4;Q8IWS0-2	A0A0D9SGE8;Q8IWS0-3;Q8IWS0;Q8IWS0-5;Q5JRC6;Q8IWS0-4;Q8IWS0-2			1.125	0.289964		15	15	15	47.8	47.8	47.8	41.361	0	156.28	0.139731	0.299127	0.431035	176500000	212330000	369690000	384000000	281440000	368860000
308	SPTAN1	Spectrin alpha chain, non-erythrocytic 1	A0A0D9SGF6;Q13813-2;A0A0D9SF54	A0A0D9SGF6;Q13813-2;A0A0D9SF54;A0A0D9SFF6;A0A5F9ZHC3;A0A1B0GTB7;A0A1B0GUH3;A0A0D9SFH4;A0A1B0GW19;A0A1B0GWE2;A0A1B0GV13			0.103859	-0.147481		144	1	1	56.5	0.8	0.8	287.6	0	5.0602	-0.572351	NaN	0.27739	36586000	36342000	17792000	16275000	11079000	9365400
310	CDKN1C	Cyclin-dependent kinase inhibitor 1C	A6NK88;A0A2R8YFP9;A0A0G2JH30;A0A0G2JPX0;P49918-2;P49918	A6NK88;A0A2R8YFP9;A0A0G2JH30;A0A0G2JPX0;P49918-2;P49918			0.204644	0.939713		2	2	2	16	16	16	15.131	0.0006965	2.5873	NaN	2.3425	-0.463072	12018000	2913500	15892000	22362000	31873000	12718000
311	MICB	MHC class I polypeptide-related sequence B	F5H7Q8;A0A140T979;X6R344;A0A0G2JH58;A0A140T9M6;Q29980;A0A140T9H4;A0A140T9D8;A0A0G2JHB5;A0A0G2JH91	F5H7Q8;A0A140T979;X6R344;A0A0G2JH58;A0A140T9M6;Q29980;A0A140T9H4;A0A140T9D8;A0A0G2JHB5;A0A0G2JH91;Q29980-2			1.79208	1.87205	++	4	4	4	14	14	14	39.181	0	7.0919	2.25456	1.4275	1.9341	13244000	67631000	7210900	17426000	12599000	51186000
312	DIAPH1	Protein diaphanous homolog 1	A0A0G2JH68;O60610;A0A140T8Z0;O60610-2;O60610-3;H9KV28;A0A2R8Y5N1	A0A0G2JH68;O60610;A0A140T8Z0;O60610-2;O60610-3;H9KV28;A0A2R8Y5N1;B4E2I7;H7C2W8;A0A2R8YEF8			0.931209	-0.154809		18	18	18	16.7	16.7	16.7	141.36	0	38.016	-0.257856	-0.0562662	-0.150305	69943000	113480000	112600000	87728000	108920000	137580000
313	PPP1R18	Phostensin	A0A0G2JHC2;Q6NYC8;Q6NYC8-2	A0A0G2JHC2;Q6NYC8;Q6NYC8-2;Q6NYC8-3;Q6NYC8-4;A0A0G2JKF1			0.936958	-0.184444		20	20	20	35.1	35.1	35.1	68.041	0	76.654	-0.160266	-0.313907	-0.079158	161960000	174810000	247300000	256540000	227980000	230750000
315	EHMT2	Histone-lysine N-methyltransferase EHMT2	A0A0G2JIS2;A2ABF8;A0A0G2JIR1;A2ABF9;A0A0G2JK64;Q96KQ7-2;Q96KQ7;A0A0G2JRR0;A0A0G2JRN8	A0A0G2JIS2;A2ABF8;A0A0G2JIR1;A2ABF9;A0A0G2JK64;Q96KQ7-2;Q96KQ7;A0A0G2JRR0;A0A0G2JRN8;H0Y4K5;Q96KQ7-3			1.17832	0.412277		14	14	14	12.1	12.1	12.1	129.03	0	47.054	0.577731	0.199248	0.459851	135320000	222490000	110500000	115740000	85427000	124860000
316	HSPA1B;HSPA1A	Heat shock 70 kDa protein 1B;Heat shock 70 kDa protein 1A	A0A0G2JIW1;P0DMV9;P0DMV8;P0DMV8-2;V9GZ37	A0A0G2JIW1;P0DMV9;P0DMV8;P0DMV8-2;V9GZ37			2.55341	1.65238	++	45	45	23	64.2	64.2	36.9	70.108	0	323.31	1.82717	1.57434	1.55562	23473000000	88978000000	29385000000	74973000000	29533000000	90192000000
317	ABHD16A	Abhydrolase domain-containing protein 16A	A0A0G2JJD3;O95870-2;O95870;A0A0G2JI89	A0A0G2JJD3;O95870-2;O95870;A0A0G2JI89			1.80823	0.606792	+	5	5	5	8.5	8.5	8.5	67.518	0	11.733	0.591967	0.621618	NaN	14346000	29897000	12709000	16617000	7429900	13076000
319	GBA	Glucosylceramidase	A0A0G2JNZ5;A0A0G2JLB3;P04062-4;P04062-2;P04062;A0A0G2JNZ0;P04062-5;P04062-3	A0A0G2JNZ5;A0A0G2JLB3;P04062-4;P04062-2;P04062;A0A0G2JNZ0;P04062-5;P04062-3			0.441897	0.0642369		15	15	15	41.6	41.6	41.6	50.263	0	146.87	0.129085	-0.0445979	0.108223	582640000	757230000	558970000	512820000	375430000	442630000
322	SCRIB	Protein scribble homolog	A0A0G2JNZ2;A0A0G2JPP5;Q14160;Q14160-3;A0A0G2JMS7;Q14160-2	A0A0G2JNZ2;A0A0G2JPP5;Q14160;Q14160-3;A0A0G2JMS7;Q14160-2;H0YCG0;H0YDF9			0.154989	0.0579105		34	34	33	29.5	29.5	28.9	174.91	0	323.31	0.291132	0.0413831	-0.158784	742980000	944460000	653630000	511780000	485500000	488470000
323			A0A140T8W8;A0A1W2PR61;A0A1W2PPF8;A0A140T8Y4;A0A0G2JPD3	A0A140T8W8;A0A1W2PR61;A0A1W2PPF8;A0A140T8Y4;A0A0G2JPD3;A0A1W2PP29;A0A1W2PQZ3;A0A1W2PQE2			1.16811	0.173264		7	3	1	31.4	9.4	5.7	34.426	0	11.023	0.191815	0.154713	NaN	126700000	176820000	104580000	104530000	0	0
327			A0A0G2JR96;A0A0G2JQT1	A0A0G2JR96;A0A0G2JQT1			0.622428	0.255857		19	1	1	21.5	1.4	1.4	100.3	0.0017164	2.4042	NaN	0.356482	0.155231	0	0	33599000	38630000	24700000	31895000
328	PUF60	Poly(U)-binding-splicing factor PUF60	Q9UHX1-2;A0A0J9YVP6;Q9UHX1;A0A0J9YYL3;Q9UHX1-6;Q9UHX1-4;A0A0J9YXX5;Q9UHX1-5;Q9UHX1-3;A0A0J9YXJ8;A0A0J9YVR6;E9PQ56;A0A0J9YWM1;H0YEM1	Q9UHX1-2;A0A0J9YVP6;Q9UHX1;A0A0J9YYL3;Q9UHX1-6;Q9UHX1-4;A0A0J9YXX5;Q9UHX1-5;Q9UHX1-3;A0A0J9YXJ8;A0A0J9YVR6;E9PQ56;A0A0J9YWM1;H0YEM1;E9PN18;E9PMU7;E9PL19;H0YCP8			1.53767	0.0826045		24	24	24	53.1	53.1	53.1	58.171	0	323.31	0.0593554	0.108892	0.0795658	3.999e+09	4505400000	5227800000	5305800000	5398000000	6.3017e+09
329	PHRF1	PHD and RING finger domain-containing protein 1	E9PJ24;B7ZM65;F8WEF5;A0A0J9YYB5;A0A0J9YWD5;Q9P1Y6-3;Q9P1Y6;A0A0J9YX88;Q9P1Y6-2	E9PJ24;B7ZM65;F8WEF5;A0A0J9YYB5;A0A0J9YWD5;Q9P1Y6-3;Q9P1Y6;A0A0J9YX88;Q9P1Y6-2			1.32544	0.61101		9	9	9	9.8	9.8	9.8	178.22	0	18.56	0.8819	0.51924	0.43189	29630000	54875000	32497000	42813000	18348000	26963000
330	PON2	Serum paraoxonase/arylesterase 2	A0A0J9YXF2;Q15165-3;Q15165-1;Q15165	A0A0J9YXF2;Q15165-3;Q15165-1;Q15165;G3XAK4;A0A2Q2SAK4;A0A0J9YXM1;A0A0J9YYJ1			0.00776025	0.00250555		7	7	7	24.5	24.5	24.5	41.527	0	168.46	-0.0357714	0.191689	-0.148401	388920000	1329800000	287810000	316100000	425630000	419870000
332	CGI-87;TRAPPC12	Trafficking protein particle complex subunit 12	A0A0J9YXQ9;Q53QD4;Q8WVT3;A0A0G2JQW1;H7C0K3;H7C0T3	A0A0J9YXQ9;Q53QD4;Q8WVT3;A0A0G2JQW1;H7C0K3;H7C0T3;H0Y550;H7C373;H7C1E5			0.108514	0.108368		4	4	4	11.6	11.6	11.6	42.952	0	10.071	-0.119479	-0.328906	0.77349	18606000	18195000	30852000	25906000	30940000	51951000
333	CNPY4	Protein canopy homolog 4	A0A0J9YYJ0;Q8N129	A0A0J9YYJ0;Q8N129			0.216748	-0.305189		3	3	3	31.4	31.4	31.4	13.171	0	5.3999	-0.735235	NaN	0.124857	28565000	26402000	8430800	20403000	5381100	9902900
334	MATR3	Matrin-3	P43243;A0A0R4J2E8;A8MXP9;D6REM6;D6R991	P43243;A0A0R4J2E8;A8MXP9;D6REM6;D6R991;H0Y8T4;P43243-2;B3KM87;Q68E03;D6R8Z5;D6RE02;D6RIA2;D6RBI2;D6RBK5;D6REK4;D6RCM3;A0A1B0GX04;D6RBS2;D6RAY2;D6RAM9;D6R9F3;D6RB45			1.47259	0.0813133		48	48	48	55.5	55.5	55.5	94.622	0	323.31	0.109026	0.0561673	0.0787465	11068000000	13343000000	10852000000	11499000000	11552000000	14177000000
335			A0A0R4J2F3;P0DPB6	A0A0R4J2F3;P0DPB6			0.507381	0.0503216		4	4	4	49.1	49.1	49.1	13.262	0	48.445	-0.0190681	0.109294	0.0607391	118940000	152880000	185670000	162290000	213660000	268480000
336	IFRD2	Interferon-related developmental regulator 2	H7C2Z4;A0A0R4J2F6;Q12894;Q12894-2	H7C2Z4;A0A0R4J2F6;Q12894;Q12894-2			0.795356	3.21653		1	1	1	12.7	12.7	12.7	7.9853	0	4.3253	NaN	2.38962	4.04343	106990	7692300	4779700	6628600	11294000	17611000
338	TP53	Cellular tumor antigen p53	P04637;P04637-4;P04637-3;P04637-2;P04637-6;P04637-5;J3KP33;A0A0U1RQC9;E7EMR6;E7EQX7;E7ESS1;A0A087WZU8;P04637-7;P04637-8;P04637-9	P04637;P04637-4;P04637-3;P04637-2;P04637-6;P04637-5;J3KP33;A0A0U1RQC9;E7EMR6;E7EQX7;E7ESS1;A0A087WZU8;P04637-7;P04637-8;P04637-9;A0A087WT22;A0A087WXZ1;A0A087X1Q1;S4R334;E9PFT5;E9PCY9			2.21377	2.45597	++	4	4	4	10.9	10.9	10.9	43.653	0	9.8467	2.40479	2.81272	2.1504	2295800	20994000	5259700	45724000	10734000	67607000
339	FOXP2	Forkhead box protein P2	A0A0U1RQE0;A8MUV4;A0A0U1RQR8;A0A0U1RQY3;A0A0U1RQM2;O15409;O15409-9;O15409-4;C9JQP8;Q8N6B5;Q0PRL4;O15409-8;O15409-5;O15409-7;O15409-6;O15409-2	A0A0U1RQE0;A8MUV4;A0A0U1RQR8;A0A0U1RQY3;A0A0U1RQM2;O15409;O15409-9;O15409-4;C9JQP8;Q8N6B5;Q0PRL4;O15409-8;O15409-5;O15409-7;O15409-6;O15409-2			1.29615	0.409918		2	2	2	4.2	4.2	4.2	66.113	0	6.7945	NaN	0.442545	0.37729	2382700	3714400	75066000	66735000	5284900	7917800
340	WDR45	WD repeat domain phosphoinositide-interacting protein 4	Q9Y484-2;Q9Y484-3;Q9Y484;A0A0U1RR06;A0A0U1RQM7;A0A0U1RQG6;H0Y329;A0A0U1RQR1;C9J471;C9JYH8;G8JLI5;A6NM71;C9J0A8;C9JBX7;C9JUS5;A0A0U1RRJ9;C9J7Q8;C9J5L0	Q9Y484-2;Q9Y484-3;Q9Y484;A0A0U1RR06;A0A0U1RQM7;A0A0U1RQG6;H0Y329;A0A0U1RQR1;C9J471;C9JYH8;G8JLI5;A6NM71;C9J0A8;C9JBX7;C9JUS5;A0A0U1RRJ9;C9J7Q8;C9J5L0;A0A0U1RR42;A0A0U1RQS7;C9JE01;H7C4N7;A0A0U1RQJ7			0.829594	0.857362		3	3	3	8.6	8.6	8.6	41.043	0	11.041	1.59851	0.554147	0.419431	5389500	13383000	6183600	9486900	8016100	12245000
341	EIF4G3	Eukaryotic translation initiation factor 4 gamma 3	A0A0U1RQK7;A0A0A0MSA7;O43432-4;O43432;O43432-3	A0A0U1RQK7;A0A0A0MSA7;O43432-4;O43432;O43432-3			0.0180413	0.00543618		10	5	5	5.8	3	3	195.27	0	13.529	-0.183196	0.106214	0.0932897	16820000	13804000	8750900	10190000	13546000	14922000
343	SCYL2	SCY1-like protein 2	A0A0U1RQQ9;Q6P3W7;F8VSC5	A0A0U1RQQ9;Q6P3W7;F8VSC5;H0YI32;F8VPW3;H0YIK6			0.348369	0.207873		7	7	7	10	10	10	104.11	0	18.296	0.0312541	0.384492	NaN	29386000	39676000	19232000	16885000	5412900	6922100
345	CD99L2	CD99 antigen-like protein 2	A0A0U1RQT8;Q8TCZ2-3;Q8TCZ2-2;Q8TCZ2;Q8TCZ2-5;H0Y4H3;Q8TCZ2-6	A0A0U1RQT8;Q8TCZ2-3;Q8TCZ2-2;Q8TCZ2;Q8TCZ2-5;H0Y4H3;Q8TCZ2-6			0.156854	0.14154		2	2	2	19.8	19.8	19.8	18.663	0	12.835	0.415975	NaN	-0.132894	42598000	51820000	13587000	6582000	20720000	20927000
347	HIST1H2AJ;HIST1H2AH;H2AFJ;HIST2H2AC;HIST1H2AC;HIST3H2A;HIST2H2AA3;HIST1H2AD;HIST1H2AG;HIST1H2AB	Histone H2A type 1-J;Histone H2A type 1-H;Histone H2A.J;Histone H2A type 2-C;Histone H2A type 1-C;Histone H2A type 3;Histone H2A type 2-A;Histone H2A type 1-D;Histone H2A type 1;Histone H2A type 1-B/E;Histone H2A	A0A0U1RR32;A0A0U1RRH7;A0A3B3IS11;Q99878;Q96KK5;Q9BTM1;Q16777;Q93077;Q7L7L0;Q6FI13;P20671;P0C0S8;P04908;H0YFX9;Q9BTM1-2	A0A0U1RR32;A0A0U1RRH7;A0A3B3IS11;Q99878;Q96KK5;Q9BTM1;Q16777;Q93077;Q7L7L0;Q6FI13;P20671;P0C0S8;P04908;H0YFX9;Q9BTM1-2			0.648645	0.570212		5	5	2	31.4	31.4	17.8	18.481	0	215.55	-0.0797982	0.975924	0.814509	28878000000	36789000000	33532000000	42154000000	22660000000	29016000000
349	DCLK2	Serine/threonine-protein kinase DCLK2	G5E9L9;A0A0U1RR70;Q8N568-2;Q8N568;Q8N568-3	G5E9L9;A0A0U1RR70;Q8N568-2;Q8N568;Q8N568-3			1.11174	0.102402		1	1	1	1.7	1.7	1.7	76.148	0.0049036	1.7427	NaN	0.0899048	0.1149	11555000	11823000	102730000	99922000	120230000	155180000
350	PHF14	PHD finger protein 14	A0A0U1RRH6;O94880;B4DG57;O94880-2	A0A0U1RRH6;O94880;B4DG57;O94880-2			1.02923	0.28176		12	12	12	15.6	15.6	15.6	106.99	0	41.83	0.456491	0.248535	0.140255	125220000	185450000	146940000	135850000	139560000	149640000
351	MICU1	Calcium uptake protein 1, mitochondrial	F6XEV2;A0A0U1RRK1;A0A286YF11;Q9BPX6;Q9BPX6-3;E9PQV6;Q9BPX6-5;Q9BPX6-4;Q9BPX6-2;S4R3W3	F6XEV2;A0A0U1RRK1;A0A286YF11;Q9BPX6;Q9BPX6-3;E9PQV6;Q9BPX6-5;Q9BPX6-4;Q9BPX6-2;S4R3W3;S4R3D7	MitoCarta3.0	MIM	1.06212	1.14243		6	6	4	12.8	12.8	8.6	54.578	0	17.069	1.07348	1.79788	0.555914	42968000	92663000	8654600	18912000	16625000	55460000
352	ELF1	ETS-related transcription factor Elf-1	A0A0U1RRL5;P32519-2;P32519	A0A0U1RRL5;P32519-2;P32519			1.00543	0.866741		4	4	4	9.9	9.9	9.9	67.052	0	12.488	1.45302	0.521654	0.625551	10005000	25188000	10061000	17513000	14152000	24737000
353	PTBP1	Polypyrimidine tract-binding protein 1	A0A0U1RRM4;P26599;P26599-2;P26599-3;A6NLN1;A0A0D9SF20	A0A0U1RRM4;P26599;P26599-2;P26599-3;A6NLN1;A0A0D9SF20;K7EKJ7;K7EK45;A0A087WUW5;A0A087WU68;K7ELW5;K7ES59;K7EKX4			0.359423	-0.0653878		20	20	17	47.6	47.6	45.1	62.463	0	323.31	-0.199288	-0.0179283	0.0210533	8.4348e+09	9013400000	9357400000	8864300000	9506400000	11377000000
355			A0A140T912;A0A140T930;A0A1W2PRZ0;A0A140T937;A0A140T9M5;A0A1W2PP77	A0A140T912;A0A140T930;A0A1W2PRZ0;A0A140T937;A0A140T9M5;A0A1W2PP77;A0A140T9E1;A0A140T942;A0A140T9L3;A0A140T9S7;A0A140TA05;A0A140T9Q4;A0A140T9Z4;A0A140TA19;A0A140TA03;A0A0G2JKJ1;P01893;F8W9Z8;A0A140T9Z7;A0A0G2JPT2;A0A140T9V0;A0A140TA12;A0A0G2JPA3;A0A0G2JH66;D0EV57;Q31611;A0A0G2JNX1;A0A140T8X0;P17693-2;A0A140T9B7;A0A140T9D9;A0A140T9C2;A0A140T9W7;A0A140T9W3;A0A140T939;A0A140T9X6;P17693-6			0.150625	0.0203143		15	15	0	46.8	46.8	0	41.466	0	295.56	0.0773797	0.0561673	-0.0726041	730160000	743100000	479790000	482800000	393290000	392250000
356	HLA-A		A0A140T9I0;A0A140T9X5;A0A140T913;A0A140T955;A0A140T933;A0A1W2PPQ2;A0A1W2PRT9;A0A140T975;A0A140T941;A0A1W2PQS8;Q9GJ45;A0A1W2PS39;A0A140T9Z6;B0UXQ0	A0A140T9I0;A0A140T9X5;A0A140T913;A0A140T955;A0A140T933;A0A1W2PPQ2;A0A1W2PRT9;A0A140T975;A0A140T941;A0A1W2PQS8;Q9GJ45;A0A1W2PS39;A0A140T9Z6;B0UXQ0			0.101018	-0.043634		12	8	5	38.1	24.1	14.5	40.79	0	176.49	0.0850168	-0.33388	0.117961	1.4585e+09	1.8003e+09	1.0166e+09	698320000	614770000	689550000
357			A0A140TA13;A0A140T953;A0A140TA14;A0A140TA11;A0A140T9Y5;A0A140T997	A0A140TA13;A0A140T953;A0A140TA14;A0A140TA11;A0A140T9Y5;A0A140T997			0.359913	-0.0782984		7	3	3	28.1	6.7	6.7	25.773	0	4.7008	0.067088	-0.213621	-0.0883621	183040000	215480000	53911000	45377000	57969000	62491000
358			A0A140T9J9;A0A1W2PR11;A0A140T962;A0A140T9B3;A0A1W2PRX1;A0A1W2PS56	A0A140T9J9;A0A1W2PR11;A0A140T962;A0A140T9B3;A0A1W2PRX1;A0A1W2PS56			0.214204	0.098384		12	1	0	43.3	4.3	0	41.621	0	51.187	0.126444	-0.19967	0.368377	292990000	354280000	224000000	260290000	164970000	209810000
360	TXNRD2	Thioredoxin reductase 2, mitochondrial	A0A182DWF2;A0A182DWF3;Q9NNW7-2;Q9NNW7;D3YTF8;A0A096LPK7;Q9NNW7-3;A0A096LPD9;E7EWK1;Q9NNW7-4	A0A182DWF2;A0A182DWF3;Q9NNW7-2;Q9NNW7;D3YTF8;A0A096LPK7;Q9NNW7-3;A0A096LPD9;E7EWK1;Q9NNW7-4;A0A0U1RQX0;A0A096LNY7;A0A096LPH4;A0A096LPB7;A0A096LP96	MitoCarta3.0	Matrix	1.52355	-0.124566		13	12	12	35	32	32	53.567	0	106.59	-0.167458	-0.094187	-0.112054	422230000	476150000	281700000	245190000	308100000	324880000
361	CPT2	Carnitine O-palmitoyltransferase 2, mitochondrial	A0A1B0GV75;A0A1B0GTB8;A0A1B0GWC0;A0A1B0GVF3;P23786	A0A1B0GV75;A0A1B0GTB8;A0A1B0GWC0;A0A1B0GVF3;P23786;A0A1B0GTM0;A0A1B0GUD9;A0A1B0GTL9;A0A1B0GUB8	MitoCarta3.0	MIM	0.238	-0.128078		18	18	18	29.8	29.8	29.8	67.171	0	77.592	-0.516842	0.0828389	0.0497701	314130000	209370000	120460000	94813000	158610000	227980000
362	FTO	Alpha-ketoglutarate-dependent dioxygenase FTO	A0A1B0GTC3;A0A1B0GVH5;Q9C0B1;A0A1B0GUC3;A0A1B0GV98;A0A1B0GTC5;A0A1B0GU26;A0A1B0GTY1	A0A1B0GTC3;A0A1B0GVH5;Q9C0B1;A0A1B0GUC3;A0A1B0GV98;A0A1B0GTC5;A0A1B0GU26;A0A1B0GTY1;A0A1B0GTI3;A0A1B0GUY7;Q9C0B1-4;A0A1B0GTZ8;Q9C0B1-2;X6R3I0;Q9C0B1-3			0.396035	-0.0477792		16	16	16	37.3	37.3	37.3	61.313	0	60.628	-0.120137	-0.0586833	0.0354831	157840000	139140000	210910000	189560000	297480000	439490000
364	ADSL	Adenylosuccinate lyase	P30566;A0A1B0GTJ7;A0A1B0GWJ0;A0A0A6YY92;P30566-2;A0A1B0GWF8;A0A1B0GTG9;A0A096LNY5;A0A096LNY6	P30566;A0A1B0GTJ7;A0A1B0GWJ0;A0A0A6YY92;P30566-2;A0A1B0GWF8;A0A1B0GTG9;A0A096LNY5;A0A096LNY6;A0A096LNY4;A0A096LP72;A0A096LPA2;B4DEP1;A0A096LP92;A0A1W2PRX2;A0A096LP76;V9GY96			0.870514	0.0788925		19	19	19	40.7	40.7	40.7	54.889	0	268.21	0.117163	0.104873	0.014641	288780000	336060000	447830000	437180000	489710000	559660000
367	PXN	Paxillin	F5GZ78;A0A1B0GTU4;P49023-2;P49023;P49023-3;P49023-4	F5GZ78;A0A1B0GTU4;P49023-2;P49023;P49023-3;P49023-4;F5H836;A0A1B0GU60			1.52602	-0.332421		7	7	7	14.3	14.3	14.3	64.232	0	30.858	-0.362028	-0.41598	-0.219253	70401000	66016000	158670000	123310000	184900000	170830000
368	ATP6AP2	Renin receptor	O75787;O75787-2;A0A1B0GVW0;A0A1B0GUT7;A0A1B0GTU8;B7Z1I9;A0A1C7CYW4;A0A1B0GVB9;A0A1B0GTB0;B7Z413;H7C3E1;A0A1B0GWJ8;A0A1B0GVC7;A0A1B0GWD6;A0A1B0GU12;A0A1B0GV60;A0A1B0GVI9;A0A1B0GW13;H7C240	O75787;O75787-2;A0A1B0GVW0;A0A1B0GUT7;A0A1B0GTU8;B7Z1I9;A0A1C7CYW4;A0A1B0GVB9;A0A1B0GTB0;B7Z413;H7C3E1;A0A1B0GWJ8;A0A1B0GVC7;A0A1B0GWD6;A0A1B0GU12;A0A1B0GV60;A0A1B0GVI9;A0A1B0GW13;H7C240;A0A1B0GV24;A0A1B0GVZ1;A0A1B0GUV3			0.787699	0.303297		6	6	6	20.6	20.6	20.6	39.008	0	67.932	0.0672257	0.552475	0.290188	114920000	136240000	69352000	108150000	106430000	134480000
369	TJP2	Tight junction protein ZO-2	Q9UDY2-7;Q9UDY2;Q9UDY2-3;Q9UDY2-6;A0A2R8YDH4;A0A1B0GTW1;A0A3B3ITE1;A0A3B3IRI3;A0A3B3ISZ5;Q9UDY2-2;Q9UDY2-4;A0A3B3IU51;A0A3B3ISF1;Q9UDY2-5;A0A3B3IRV6;A0A3B3IS03;A0A3B3IT83	Q9UDY2-7;Q9UDY2;Q9UDY2-3;Q9UDY2-6;A0A2R8YDH4;A0A1B0GTW1;A0A3B3ITE1;A0A3B3IRI3;A0A3B3ISZ5;Q9UDY2-2;Q9UDY2-4;A0A3B3IU51;A0A3B3ISF1;Q9UDY2-5;A0A3B3IRV6;A0A3B3IS03;A0A3B3IT83;A0A3B3IU26;B1AN86;U3KQJ2			0.538733	-0.129234		27	27	27	24.6	24.6	24.6	137.34	0	148.45	-0.284704	-0.131566	0.0285691	236190000	219830000	461100000	423370000	436980000	455430000
370	ACY1;ABHD14A-ACY1	Aminoacylase-1	A0A1B0GU86;Q03154-2;Q03154-4;Q03154;C9JMV9;A0A1B0GW23;Q03154-3;A0A1B0GV31	A0A1B0GU86;Q03154-2;Q03154-4;Q03154;C9JMV9;A0A1B0GW23;Q03154-3;A0A1B0GV31;C9JYZ0;A0A1B0GVA5;A0A1B0GVZ3;A0A1B0GVG0;A0A1B0GU36;A0A1B0GUT4;A0A1B0GTG3;F8WC59			0.896346	0.545571		6	6	6	18.8	18.8	18.8	42.179	0	26.893	0.971442	0.389787	0.275484	16901000	31432000	35762000	37928000	23363000	36855000
371	KIAA1279	KIF1-binding protein	A0A1B0GUA3;Q96EK5	A0A1B0GUA3;Q96EK5;A0A0D9SFK7;A0A1B0GTE6;A0A1B0GUH6;A0A1B0GVY9;A0A1B0GV79;A0A1B0GW21;A0A1B0GU96			1.03467	0.139953		19	19	19	34.5	34.5	34.5	74.783	0	76.622	0.1956	0.0492126	0.175045	327550000	266830000	305170000	493090000	276990000	304350000
372	KIF13A	Kinesin-like protein KIF13A	A0A1B0GUA8;Q9H1H9-3;Q9H1H9-4;Q9H1H9-2;Q9H1H9;H0Y307	A0A1B0GUA8;Q9H1H9-3;Q9H1H9-4;Q9H1H9-2;Q9H1H9;H0Y307;H0Y9Z7;A0A1B0GTU3;Q9P2P6-3;Q96L93-5;Q96L93-6;Q96L93-4;Q96L93;Q96L93-2			0.211878	-0.128884		16	16	10	10.1	10.1	7.2	207.22	0	48.233	-0.0554113	-0.537382	0.206143	46732000	54196000	89586000	361600000	89532000	167200000
376	EHMT1	Histone-lysine N-methyltransferase EHMT1	Q9H9B1;A0A1B0GV09;Q9H9B1-3;A0A1B0GU48;Q9H9B1-4	Q9H9B1;A0A1B0GV09;Q9H9B1-3;A0A1B0GU48;Q9H9B1-4;A0A1B0GVZ8;A0A1B0GUD1;A0A0D9SEQ1;A0A0C4DGF8;A0A1W2PPZ7;A0A1B0GW79;A0A0D9SER9;A0A0D9SFX4;A0A1B0GWF6;A0A1B0GW12;A0A0D9SFG7;A0A0D9SER3;A0A0D9SFS4;A0A0D9SEP2			0.767882	0.0594469		21	21	21	18.8	18.8	18.8	141.46	0	140.65	0.1038	0.0067647	0.0677764	267620000	186700000	109810000	105050000	77330000	68511000
377	CTSD	Cathepsin D;Cathepsin D light chain;Cathepsin D heavy chain	A0A1B0GW44;A0A1B0GV23;A0A1B0GVD5;A0A1B0GWE8;P07339;A0A1B0GVP3;A0A1B0GU92;A0A1B0GU03;F8WD96;C9JH19;H7C469	A0A1B0GW44;A0A1B0GV23;A0A1B0GVD5;A0A1B0GWE8;P07339;A0A1B0GVP3;A0A1B0GU92;A0A1B0GU03;F8WD96;C9JH19;H7C469;H7C1V0;F8W787;A0A1B0GVF1;A0A1B0GV01			0.189159	-0.0401032		13	13	13	38.8	38.8	38.8	43.688	0	117.9	-0.18894	0.0163537	0.0522768	730530000	666340000	700600000	712380000	511940000	552430000
378	KIF21A	Kinesin-like protein KIF21A;Kinesin-like protein	A0A1B0GV47;Q7Z4S6-6;Q7Z4S6-3;Q7Z4S6-5;Q7Z4S6-2;Q7Z4S6;Q7Z4S6-4;H0YIM7	A0A1B0GV47;Q7Z4S6-6;Q7Z4S6-3;Q7Z4S6-5;Q7Z4S6-2;Q7Z4S6;Q7Z4S6-4;H0YIM7;H0YHT2;O75037-3;O75037-4;O75037-2;O75037			0.729896	-0.37302		6	6	5	3.9	3.9	3.3	184.71	0	36.146	-0.71788	-0.069134	-0.332044	15847000	9973600	23707000	22380000	27265000	23741000
381	ARHGAP21	Rho GTPase-activating protein 21	A0A1B0GV73;Q5T5U3;Q5T5U3-3;E7ESW5;A0A087WW76;A0A452Q6Z5	A0A1B0GV73;Q5T5U3;Q5T5U3-3;E7ESW5;A0A087WW76;A0A452Q6Z5;A0A1B0GTZ9;Q5JSD8;H0Y468			0.208977	-0.0717416		9	9	9	9.8	9.8	9.8	136.28	0	28.737	-0.138902	0.16633	-0.242652	36222000	28395000	21806000	24059000	69989000	62521000
383	SPEF2	Sperm flagellar protein 2	D6REZ4;A0A1B0GWD8;Q9C093-2;Q9C093;Q9C093-3	D6REZ4;A0A1B0GWD8;Q9C093-2;Q9C093;Q9C093-3			3.65826	-0.997605		2	2	2	1.8	1.8	1.8	108.55	0.0028697	2.1607	-0.995017	-1.02441	-0.973384	94191000	15117000	57360000	16067000	62219000	20226000
384	UBE2E3;UBE2E2	Ubiquitin-conjugating enzyme E2 E2;Ubiquitin-conjugating enzyme E2 E3	R4GND1;A0A1B0GX65;Q96LR5;Q969T4;R4GN77	R4GND1;A0A1B0GX65;Q96LR5;Q969T4;R4GN77			0.572799	-0.45123		3	3	1	21.3	21.3	10.3	19.13	0	9.2085	-0.945304	-0.488087	0.0797024	60617000	44054000	37376000	17956000	82102000	65976000
387	RAB34	Ras-related protein Rab-34, isoform NARR	A0A1C7CYW6;P0DI83;A0A1B0GWB1;A0A1B0GTQ2	A0A1C7CYW6;P0DI83;A0A1B0GWB1;A0A1B0GTQ2			0.162902	-0.111322		2	2	2	18.3	18.3	18.3	20.99	0	6.8711	0.347892	-0.456108	-0.225751	11007000	21930000	34070000	18194000	20192000	18877000
388	FAM107B	Protein FAM107B	C9J6N5;C9JQ40;C9JW51;A0A1C7CYX8;Q9H098;Q9H098-2;C9J3Q3;C9JYP1;C9J6Y8;X6RET8;C9JP05	C9J6N5;C9JQ40;C9JW51;A0A1C7CYX8;Q9H098;Q9H098-2;C9J3Q3;C9JYP1;C9J6Y8;X6RET8;C9JP05;F8WCJ2			0.184767	0.0494845		6	6	6	38.7	38.7	38.7	14.844	0	23.668	-0.115957	0.212134	0.0522768	184940000	212980000	116250000	111900000	282040000	306580000
389	DPYSL2	Dihydropyrimidinase-related protein 2	A0A1C7CYX9;Q16555-2;Q16555	A0A1C7CYX9;Q16555-2;Q16555;E5RFU4;H0YBT4;E9PD68;Q14195;Q14194;Q14195-2;Q14194-2			1.88908	-0.281843		18	18	18	33.4	33.4	33.4	73.502	0	294.12	-0.346005	-0.242721	-0.256804	445640000	351000000	589500000	479200000	637290000	608530000
390	SFXN3	Sideroflexin-3	Q9BWM7;A0A1P0AYU5;S4R3N9	Q9BWM7;A0A1P0AYU5;S4R3N9	MitoCarta3.0	MIM	1.2162	0.371521		8	7	7	30.2	24.3	24.3	35.503	0	20.653	0.303927	0.561008	0.249627	51273000	72272000	88719000	146430000	127030000	144690000
391	PIGT	GPI transamidase component PIG-T	Q969N2;A0A1W2PNP0;Q969N2-5;A0A1W2PPR6;A0A1W2PP57;A0A1W2PPS0;A0A1W2PPC3;Q969N2-4;A0A1W2PQN1;A0A1W2PRZ8;A0A1W2PP53;Q969N2-6;Q969N2-2;A0A1W2PR92;Q969N2-3;A0A1W2PPQ7;A0A1W2PRH2;A0A1W2PQ52;A0A1W2PQY1	Q969N2;A0A1W2PNP0;Q969N2-5;A0A1W2PPR6;A0A1W2PP57;A0A1W2PPS0;A0A1W2PPC3;Q969N2-4;A0A1W2PQN1;A0A1W2PRZ8;A0A1W2PP53;Q969N2-6;Q969N2-2;A0A1W2PR92;Q969N2-3;A0A1W2PPQ7;A0A1W2PRH2;A0A1W2PQ52;A0A1W2PQY1;A0A1W2PSC5;A0A1W2PQ29;H7C2Y2;A0A1W2PPI8;A0A1W2PP13;A0A1W2PRG1;A0A1W2PPK4;A0A1W2PRV7;A0A1W2PNW9;A0A1W2PRH8;A0A1W2PPU8;A0A1W2PR73;A0A1W2PR70;A0A1W2PR34;A0A1W2PP91;A0A1W2PNZ5;A0A1W2PP98;A0A1W2PQL3;A0A1W2PNS2…			1.6533	0.448666		12	12	12	19.6	19.6	19.6	65.699	0	45.435	0.506399	0.52647	0.31313	261870000	296770000	172500000	196130000	204470000	349740000
392	IER3IP1	Immediate early response 3-interacting protein 1	A0A1W2PNR9;Q9Y5U9	A0A1W2PNR9;Q9Y5U9			0.189999	0.0651965		2	2	2	40.6	40.6	40.6	7.6079	0	13.807	0.196733	-0.177849	0.176706	12936000	14020000	18366000	17983000	13212000	14294000
393	NECAP1	Adaptin ear-binding coat-associated protein 1	F5H2U7;A0A1W2PNT6;F5GYH1;A0A1W2PRM0;A0A1W2PRL5;A0A1W2PR09;Q8NC96;A0A1W2PRW5	F5H2U7;A0A1W2PNT6;F5GYH1;A0A1W2PRM0;A0A1W2PRL5;A0A1W2PR09;Q8NC96;A0A1W2PRW5			0.551971	-0.296959		4	4	4	40.5	40.5	40.5	11.781	0	4.5662	-0.156901	-0.437018	NaN	29286000	25148000	14266000	6969200	16972000	11844000
394			A0A1W2PNV4	A0A1W2PNV4;Q92747;E9PF58;Q92747-2;F8WFD3			0.410654	0.0382504		14	14	4	28.1	28.1	7.9	75.872	0	181.95	0.0100636	0.107822	-0.00313409	315870000	348110000	500810000	574370000	476610000	579900000
395	STAT6	Signal transducer and activator of transcription 6	A0A494C0T4;A0A1W2PNW1;H0YJH6;P42226;P42226-3;P42226-2	A0A494C0T4;A0A1W2PNW1;H0YJH6;P42226;P42226-3;P42226-2;G3V5I8;G3V370;H0YIY2;G3V5K5;Q5FBW6;G3V2L2;G3V2M3;G3V2H4;G3V568			0.660854	0.30875		11	11	11	16	16	16	80.305	0	30.571	0.625738	0.275484	0.0250289	79142000	136090000	98338000	109990000	79431000	99015000
396	JMJD1C	Probable JmjC domain-containing histone demethylation protein 2C	A0A1W2PNZ9;Q15652-3;Q15652;Q15652-2	A0A1W2PNZ9;Q15652-3;Q15652;Q15652-2;H7BXU7			0.748036	0.187139		11	11	11	6.7	6.7	6.7	263.14	0	40.393	0.00417777	0.293724	0.263515	41494000	60863000	29485000	35013000	51500000	126020000
397	RBMX2	RNA-binding motif protein, X-linked 2	Q9Y388;A0A1W2PP04	Q9Y388;A0A1W2PP04;Q5JY83			0.904495	0.249531		5	5	5	17.1	17.1	17.1	37.335	0	33.6	0.437441	0.200253	0.110898	33604000	45855000	7843800	16953000	26696000	25843000
398	GOSR2	Golgi SNAP receptor complex member 2	O14653-3;I3NI02;E7EQ34;A0A1W2PS81;A0A1W2PQM3;A0A1W2PRC2;I3L4Z6;A0A1W2PPG1;A0A1W2PPP5;A0A1W2PPG5;A0A1W2PRP7;A0A1W2PRV0;A0A1X7SBU8;A0A1W2PR23;I3L1K7;O14653-2;O14653;A0A1W2PR02;A0A1W2PQ77;A0A1W2PPW8;A0A1W2PQ06;I3L0K1;A0A1W2PPJ0	O14653-3;I3NI02;E7EQ34;A0A1W2PS81;A0A1W2PQM3;A0A1W2PRC2;I3L4Z6;A0A1W2PPG1;A0A1W2PPP5;A0A1W2PPG5;A0A1W2PRP7;A0A1W2PRV0;A0A1X7SBU8;A0A1W2PR23;I3L1K7;O14653-2;O14653;A0A1W2PR02;A0A1W2PQ77;A0A1W2PPW8;A0A1W2PQ06;I3L0K1;A0A1W2PPJ0;A0A1W2PQP2;A0A1W2PRE6;A0A1W2PQE0;A0A1W2PNV3;A0A1W2PS12;A0A1W2PQ38;A0A1W2PRL0;A0A1W2PRD0			0.198143	0.095764		3	3	3	14.4	14.4	14.4	22.724	0	9.7177	0.10017	0.391438	-0.204316	30817000	43778000	20339000	31228000	56506000	45255000
399	ME2	NAD-dependent malic enzyme, mitochondrial	A0A1W2PPH1;P23368;A0A1W2PR68;A0A1W2PQT3;A0A1W2PQY8;A0A1W2PQH3;A0A1W2PQF8;P23368-2;A0A1W2PQ37	A0A1W2PPH1;P23368;A0A1W2PR68;A0A1W2PQT3;A0A1W2PQY8;A0A1W2PQH3;A0A1W2PQF8;P23368-2;A0A1W2PQ37;A0A1W2PRS2;A0A1W2PRY9;A0A1W2PQH4;A0A1W2PRH1;A0A1W2PPY2	MitoCarta3.0	Matrix	0.438067	0.163883		12	12	12	24.4	24.4	24.4	61.221	0	123.99	-0.10084	0.379732	0.212756	330460000	264850000	320360000	272600000	184710000	232990000
401	POLR2B	DNA-directed RNA polymerase;DNA-directed RNA polymerase II subunit RPB2	A0A1W2PPT5;C9J2Y9;P30876;C9J4M6	A0A1W2PPT5;C9J2Y9;P30876;C9J4M6			1.20705	0.597062		33	33	33	33.8	33.8	33.8	125.19	0	149.91	0.90889	0.455334	0.426962	234590000	452720000	278740000	370310000	243270000	356200000
402	SCARB2	Lysosome membrane protein 2	A0A1W2PPX5;A0A1W2PQR6;A0A1W2PQB7;A0A1W2PS43;A0A1W2PRS1;Q14108;A0A1W2PPU6;A0A1W2PRF6;Q14108-2	A0A1W2PPX5;A0A1W2PQR6;A0A1W2PQB7;A0A1W2PS43;A0A1W2PRS1;Q14108;A0A1W2PPU6;A0A1W2PRF6;Q14108-2;A0A1W2PSE4;A0A1W2PS70;A0A1W2PNX7;D6RDG0			1.1346	-0.210797		9	9	9	22.5	22.5	22.5	49.204	0	22.749	-0.133321	-0.169112	-0.329957	234680000	286460000	122660000	113810000	115550000	100910000
403	TCEA1	Transcription elongation factor A protein 1	A0A1W2PPZ5;P23193;A0A1W2PRL9;P23193-2	A0A1W2PPZ5;P23193;A0A1W2PRL9;P23193-2;E5RIS7;E5RJ93;B7Z4S1;E5RK46;A0A1W2PS15;E5RFI1;A0A1W2PPV7;A0A0A0MT58;Q15560-2;Q15560;Q5JRI7			0.00471395	-0.00160772		17	17	17	50.8	50.8	50.8	33.935	0	122.46	-0.194262	0.0210533	0.168385	772180000	977170000	1155300000	1366000000	1.0305e+09	1.5681e+09
405	DDX17	Probable ATP-dependent RNA helicase DDX17	A0A1X7SBZ2;A0A5H1ZRQ2;A0A1W2PQ51;Q92841;Q92841-1;Q92841-3;Q92841-2	A0A1X7SBZ2;A0A5H1ZRQ2;A0A1W2PQ51;Q92841;Q92841-1;Q92841-3;Q92841-2;A0A0U1RQJ0			1.64938	-0.159638		40	28	28	52.3	39.2	39.2	80.253	0	323.31	-0.149857	-0.123277	-0.20578	4947400000	4584000000	5521300000	4835600000	4468700000	4.1312e+09
407	RAI1	Retinoic acid-induced protein 1	A0A1W2PQJ7;Q7Z5J4-3;Q7Z5J4-2;Q7Z5J4;A8MXE8;Q7Z5J4-4	A0A1W2PQJ7;Q7Z5J4-3;Q7Z5J4-2;Q7Z5J4;A8MXE8;Q7Z5J4-4			0.14914	0.0925811		9	9	9	6.6	6.6	6.6	183.94	0	7.7612	-0.0959129	NaN	0.281075	17255000	18030000	6350500	3884500	13884000	25232000
408	SLC7A2	Cationic amino acid transporter 2	A0A1W2PR06;P52569-3;P52569;P52569-2	A0A1W2PR06;P52569-3;P52569;P52569-2			0.107144	0.106337		3	2	2	5.6	3.7	3.7	74.301	0.0064495	1.6041	0.403704	-0.19103	NaN	11372000	13569000	8932900	6249100	6989900	4647700
409	PFKFB3	6-phosphofructo-2-kinase/fructose-2,6-bisphosphatase 3;6-phosphofructo-2-kinase;Fructose-2,6-bisphosphatase	F2Z2I2;Q5W015;Q5VX20;A0A1W2PR17;Q16875-2;Q16875;Q16875-3;Q16875-4	F2Z2I2;Q5W015;Q5VX20;A0A1W2PR17;Q16875-2;Q16875;Q16875-3;Q16875-4;A0A1W2PNV9;H0Y483			0.991282	0.797271		10	7	6	24	16.9	15.2	52.584	0	5.8855	NaN	0.926151	0.668392	1216200	792260	17472000	22510000	14774000	22937000
410			A0A1W2PRB8	A0A1W2PRB8			1.77391	0.931795	++	21	21	0	30.5	30.5	0	93.444	0	111.17	1.17664	0.806695	0.812046	145590000	330870000	203290000	241620000	184480000	259400000
411	SMN1;SMN2	Survival motor neuron protein	A0A1W2PRV5;E7EQZ4;Q16637-3;Q16637;Q16637-4;Q16637-2;B4DP61	A0A1W2PRV5;E7EQZ4;Q16637-3;Q16637;Q16637-4;Q16637-2;B4DP61;H0YBZ9;A0A0G2JRX5;A0A0G2JRY6			1.03735	-0.0456048		6	6	6	21.3	21.3	21.3	30.415	0	78.44	-0.0632283	-0.0575118	-0.0160743	298570000	332800000	209810000	208040000	309680000	363370000
412	PIK3C3	Phosphatidylinositol 3-kinase;Phosphatidylinositol 3-kinase catalytic subunit type 3	A8MYT4;A0A1W2PS05;Q8NEB9;K7ENH3;K7EIV6;K7EKH3	A8MYT4;A0A1W2PS05;Q8NEB9;K7ENH3;K7EIV6;K7EKH3;M0R308			0.091092	-0.234341		4	4	4	5.7	5.7	5.7	94.399	0	5.805	NaN	0.53077	-0.999452	2298400	4336200	16159000	14455000	28413000	14325000
417	NFIC	Nuclear factor 1 C-type	A0A286YEX4;P08651-4;P08651-5;P08651-3;P08651-6;P08651-2;P08651	A0A286YEX4;P08651-4;P08651-5;P08651-3;P08651-6;P08651-2;P08651			0.414316	0.318676		8	5	5	20.4	15.5	15.5	58.203	0	77.542	0.896698	0.0196308	0.0396999	110960000	126460000	59125000	84971000	103410000	133250000
419	PHGDH	D-3-phosphoglycerate dehydrogenase	A0A286YF22;O43175;A0A2C9F2M7;A0A286YFA2;A0A286YFL2;A0A286YFM8	A0A286YF22;O43175;A0A2C9F2M7;A0A286YFA2;A0A286YFL2;A0A286YFM8;A0A286YF78;A0A286YER3;A0A286YFC8;A0A286YFB2;A0A286YF34;A0A286YFE1;A0A286YFF3;A0A286YFK5			0.164284	-0.0315605		23	23	23	49.8	49.8	49.8	55.938	0	323.31	0.0551957	0.0140695	-0.163947	5685200000	6.2032e+09	7.479e+09	6.7382e+09	6.6626e+09	6.3935e+09
420	RRM2	Ribonucleoside-diphosphate reductase subunit M2	A0A286YFD6;P31350;P31350-2;C9JXC1	A0A286YFD6;P31350;P31350-2;C9JXC1;Q7LG56-3			0.646237	0.318602		11	11	8	32.6	32.6	24.3	42.906	0	38.036	0.655077	0.0204844	0.280244	40956000	58353000	128910000	110700000	138820000	204170000
421	PPT1	Palmitoyl-protein thioesterase 1	A0A2C9F2P4;A0A286YFF7;P50897;Q5T0S4;A0A286YFE3;A0A286YFL8;P50897-2	A0A2C9F2P4;A0A286YFF7;P50897;Q5T0S4;A0A286YFE3;A0A286YFL8;P50897-2;A0A286YFL6;E9PK48;E9PIA8;E9PSE5			1.7228	0.0630811		7	7	7	34.8	34.8	34.8	34.136	0	140.53	0.0701146	0.0455827	0.073546	289300000	341380000	347560000	330790000	242480000	268000000
422	MON2	Protein MON2 homolog	A0A286YFF8;Q7Z3U7-6;Q7Z3U7-5;Q7Z3U7;Q7Z3U7-2	A0A286YFF8;Q7Z3U7-6;Q7Z3U7-5;Q7Z3U7;Q7Z3U7-2;F8VZV1;Q7Z3U7-3			1.55051	0.131501		13	13	13	8	8	8	190.48	0	15.979	0.137241	0.167358	0.0899048	902350000	837520000	42288000	53150000	39311000	37839000
423	GOLGA2	Golgin subfamily A member 2	A0A2Q2TH77;Q08379;Q08379-2	A0A2Q2TH77;Q08379;Q08379-2;B7ZC06;A0A087WYC0;A0A1W2PQY5;H0Y7B8;R4GND7			0.813766	0.199318		29	29	28	35.8	35.8	34.7	111.66	0	323.31	0.0370308	0.218595	0.342327	765230000	881970000	535080000	500720000	667950000	808290000
424	CAMK2G	Calcium/calmodulin-dependent protein kinase type II subunit gamma	Q13555-6;Q13555-8;Q13555-4;A0A2Q3DQE3;Q13555-11;Q13555;Q13555-2;Q8WU40;Q5SWX3;Q13555-9;Q13555-3;Q13555-7;Q13555-5;Q13555-10;H0Y6G2	Q13555-6;Q13555-8;Q13555-4;A0A2Q3DQE3;Q13555-11;Q13555;Q13555-2;Q8WU40;Q5SWX3;Q13555-9;Q13555-3;Q13555-7;Q13555-5;Q13555-10;H0Y6G2;H7BXS4;E7EQE4;E9PBE8;H7C394;E7ETC9;E7ERS6			0.038538	-0.00984182		12	12	6	27.2	27.2	14.8	65.227	0	57.152	0.0942361	-0.170881	0.0471196	153420000	168700000	212550000	201970000	394160000	458720000
425	CASK	Peripheral plasma membrane protein CASK	O14936-4;A0A2U3TZM4;A0A2R8YE77;A0A2U3TZM1;A0A2R8YFN5;A0A2R8Y6F8;A0A2R8YEK3;A0A2U3TZN6;A0A2R8Y3B3;O14936-3;O14936-6;O14936-2;O14936;Q5JS79;Q5JS72;A0A2R8YEJ7;O14936-5	O14936-4;A0A2U3TZM4;A0A2R8YE77;A0A2U3TZM1;A0A2R8YFN5;A0A2R8Y6F8;A0A2R8YEK3;A0A2U3TZN6;A0A2R8Y3B3;O14936-3;O14936-6;O14936-2;O14936;Q5JS79;Q5JS72;A0A2R8YEJ7;O14936-5;A0A2R8Y6D8			0.0392318	0.0151247		8	8	8	9.5	9.5	9.5	102.16	0	20.816	0.125916	NaN	-0.0956662	47309000	68865000	6742300	5846000	18273000	27225000
426	HARS2	Probable histidine--tRNA ligase, mitochondrial	A0A2R8Y3N3;A0A2R8Y5P7;P49590-2;P49590;A0A2R8Y6I1;D6RB22;B4DQ67;D6RJE6	A0A2R8Y3N3;A0A2R8Y5P7;P49590-2;P49590;A0A2R8Y6I1;D6RB22;B4DQ67;D6RJE6;A0A2R8Y5E8;A0A2R8Y4X6	MitoCarta3.0	Matrix	0.408047	0.157872		14	9	9	28.3	18	18	53.235	0	20.349	-0.0011691	0.448055	0.0267293	114130000	106520000	69607000	95543000	53640000	68026000
428	GSS	Glutathione synthetase	A0A2R8Y430;P48637;A0A2R8Y5T7;P48637-2	A0A2R8Y430;P48637;A0A2R8Y5T7;P48637-2;A0A2R8Y6Q7;A0A2R8Y7I7;A0A2R8YF34;A0A2R8Y2X9;A0A2R8Y6Y6;A0A2R8Y4V9;A0A2R8Y790;A0A2R8Y446;A0A0S2Z4J7;A0A2R8Y2F2			0.473438	-0.161132		18	18	18	43.6	43.6	43.6	49.976	0	128.48	-0.415595	-0.063379	-0.00442139	270240000	256570000	594640000	552400000	476990000	575790000
429	ABCB7	ATP-binding cassette sub-family B member 7, mitochondrial	A0A2R8Y473;A0A590UJS8;B4DGL8;A0A5F9ZA98;O75027;O75027-2;A0A087WW65;O75027-3	A0A2R8Y473;A0A590UJS8;B4DGL8;A0A5F9ZA98;O75027;O75027-2;A0A087WW65;O75027-3;E9PNQ5;A0A2R8Y3N2;E9PJR8	MitoCarta3.0	MIM	0.277516	0.685179		7	7	7	13.2	13.2	13.2	71.169	0	15.613	-0.0626556	1.43301	NaN	45119000	56391000	14602000	38914000	3713800	23434000
430	CD9	Tetraspanin;CD9 antigen	A6NNI4;A0A2R8Y478;G8JLH6;P21926;A0A087WU13	A6NNI4;A0A2R8Y478;G8JLH6;P21926;A0A087WU13			0.286346	-0.123546		4	4	4	17.6	17.6	17.6	17.764	0	11.413	0.0483758	-0.440068	0.0210533	646440000	697300000	497530000	482160000	393030000	422840000
432			A0A2R8YCW1;A0A2R8YFS5;A0A2R8Y4A4;A0A2R8YFR4;A0A2R8Y5G6;A0A2R8YDT5	A0A2R8YCW1;A0A2R8YFS5;A0A2R8Y4A4;A0A2R8YFR4;A0A2R8Y5G6;A0A2R8YDT5;A0A0J9YVQ7			0.0203979	-0.00293411		43	42	1	63.8	62.1	1.5	71.693	0	323.31	0.0441843	-0.0932479	0.0402613	4838500000	5704500000	6.6677e+09	6.5003e+09	6.1811e+09	7.1169e+09
433	BCAR1	Breast cancer anti-estrogen resistance protein 1	P56945-8;A0A2R8Y4C2;P56945-6;P56945-2;P56945-3;P56945-7;P56945;P56945-5;A0A2R8Y5C9;A0A2R8Y8C4;A0A2R8YFS8;A0A2R8YFK2;A0A2R8Y596;A0A2R8Y6M6;P56945-4;A0A2R8Y5E4	P56945-8;A0A2R8Y4C2;P56945-6;P56945-2;P56945-3;P56945-7;P56945;P56945-5;A0A2R8Y5C9;A0A2R8Y8C4;A0A2R8YFS8;A0A2R8YFK2;A0A2R8Y596;A0A2R8Y6M6;P56945-4;A0A2R8Y5E4;H3BVF0;H3BSY4;H3BSB2;H3BQJ7;H3BN62			0.189749	-0.0491742		6	6	6	10.2	10.2	10.2	93.29	0	14.532	0.0486547	0.0366088	-0.232786	24254000	22278000	49786000	45145000	111290000	103570000
437	TNS1	Tensin-1	A0A494C067;A0A2R8Y4T1;Q9HBL0;E9PF55;E9PGF5;A0A087WWW7;H0Y4U1	A0A494C067;A0A2R8Y4T1;Q9HBL0;E9PF55;E9PGF5;A0A087WWW7;H0Y4U1;E7ERH1;F8VV64;E7EMG1;C9J8K5;Q63HR2-5;Q63HR2-2;Q63HR2-6;Q63HR2;Q63HR2-4;Q9HBL0-2;C9JI43;C9JFT7			1.04931	0.261387		12	10	10	9.7	9	9	195.47	0	60.91	0.40174	0.270589	0.111833	25244000	50382000	18979000	14114000	24766000	32250000
440	SPG7	Paraplegin	Q9UQ90;A0A2R8YFW4;A0A2R8YDQ1;A0A2R8Y4Y7;A0A2R8Y7B8;A0A2R8Y726;A0A2R8Y7E2;A0A2U3TZH1;A0A2R8Y3M4;A0A2R8YGZ0;A0A2R8Y6K2;A0A2R8YEH4;J3KRF6	Q9UQ90;A0A2R8YFW4;A0A2R8YDQ1;A0A2R8Y4Y7;A0A2R8Y7B8;A0A2R8Y726;A0A2R8Y7E2;A0A2U3TZH1;A0A2R8Y3M4;A0A2R8YGZ0;A0A2R8Y6K2;A0A2R8YEH4;J3KRF6;H3BTR8;A0A2R8Y6E8;A0A2R8Y4Z7;A0A2R8Y729;A0A2R8YFJ7;A0A2R8Y632;A0A2R8YFF4;A0A2R8Y4M0;A0A2R8YG79;A0A2R8Y4M8;H3BTY6;Q9UQ90-2	MitoCarta3.0	MIM	0.0224328	-0.0596838		5	5	5	7.3	7.3	7.3	88.234	0	5.1069	-0.812866	0.693498	NaN	20198000	12376000	50832000	58279000	9452400	12518000
441	CDK13	Cyclin-dependent kinase 13	A0A2R8Y7W5;A0A2R8Y4Z0;Q14004-2;Q14004;A0A2R8YCQ1;A0A2R8YD28;A0A2R8Y7Y0;A0A2R8YF61	A0A2R8Y7W5;A0A2R8Y4Z0;Q14004-2;Q14004;A0A2R8YCQ1;A0A2R8YD28;A0A2R8Y7Y0;A0A2R8YF61			1.4739	0.950603	+	6	5	5	5.9	5.2	5.2	121.14	0	8.3619	NaN	1.00079	0.900413	9236300	7938600	23425000	31082000	9901000	21646000
443	CTNNB1	Catenin beta-1	A0A2R8Y804;A0A2R8Y543;B4DGU4;A0A2R8YCH5;A0A2R8Y5A3;P35222;A0A2R8Y5C3;A0A2R8Y750;A0A2R8Y5Z1;A0A2R8Y7Z0;A0A2R8Y6G0	A0A2R8Y804;A0A2R8Y543;B4DGU4;A0A2R8YCH5;A0A2R8Y5A3;P35222;A0A2R8Y5C3;A0A2R8Y750;A0A2R8Y5Z1;A0A2R8Y7Z0;A0A2R8Y6G0;A0A2R8Y815;A0A2R8YG06;C9IZ65			2.3703	1.93006	++	28	23	23	52.6	44.7	44.7	77.206	0	323.31	2.08797	1.6801	2.02212	191830000	995640000	195150000	538520000	276930000	691050000
444	INADL	InaD-like protein	A0A2R8Y549;Q8NI35;Q8NI35-4;Q8NI35-3;Q8NI35-2;A0A0X1KG69;A0A087WUZ6;A0A0U1RR46;Q8NI35-5	A0A2R8Y549;Q8NI35;Q8NI35-4;Q8NI35-3;Q8NI35-2;A0A0X1KG69;A0A087WUZ6;A0A0U1RR46;Q8NI35-5;B4DE90;A0A0U1RQT2;A0A2R8Y5I3;A0A0U1RRD7;A0A0U1RQR3;A0A0U1RQW4			1.08111	0.34115		17	17	16	12.6	12.6	12.1	204.7	0	103.33	0.50457	0.373398	0.145482	81007000	140140000	244120000	187570000	39867000	57166000
446	CTCF;CTCFL	Transcriptional repressor CTCF;Transcriptional repressor CTCFL	A0A2R8Y595;A0A2R8YFL0;P49711-2;P49711;V9GY73;Q8NI51-11;Q8NI51-6;Q8NI51-5;Q8NI51-10;Q8NI51-2;Q8NI51-8;Q8NI51;Q8NI51-3;Q8NI51-7	A0A2R8Y595;A0A2R8YFL0;P49711-2;P49711;V9GY73;Q8NI51-11;Q8NI51-6;Q8NI51-5;Q8NI51-10;Q8NI51-2;Q8NI51-8;Q8NI51;Q8NI51-3;Q8NI51-7			0.21944	0.126197		2	2	2	2.5	2.5	2.5	72.999	0.00036199	3.2243	0.301822	NaN	-0.0494271	58562000	31134000	4713800	6908600	21825000	24353000
447	ATXN2	Ataxin-2	A0A2R8YDM9;A0A2R8Y5A6;H0YH87;A0A5F9ZI57;A0A2R8Y7E6;Q99700-2;A0A5F9ZHX3	A0A2R8YDM9;A0A2R8Y5A6;H0YH87;A0A5F9ZI57;A0A2R8Y7E6;Q99700-2;A0A5F9ZHX3;A0A5F9ZH85;A0A2R8YGV1			0.857954	-0.320723		15	15	1	20.4	20.4	0.9	105.13	0	53.881	-0.563689	-0.296279	-0.102202	155340000	103050000	151700000	135610000	102030000	133860000
448	POLR1C	DNA-directed RNA polymerases I and III subunit RPAC1	A0A2R8YEZ4;A0A2R8Y5D3;O15160-2;O15160;A0A2R8YEY5;E7EQB9;A0A2R8Y8D6;D6RDJ3;H0Y723	A0A2R8YEZ4;A0A2R8Y5D3;O15160-2;O15160;A0A2R8YEY5;E7EQB9;A0A2R8Y8D6;D6RDJ3;H0Y723			1.194	0.220776		12	12	12	46.3	46.3	46.3	34.958	0	224.45	0.294194	0.104739	0.263395	453390000	686910000	447190000	472420000	726290000	734530000
450	COL4A3BP	Collagen type IV alpha-3-binding protein	A0A2R8YFA1;A0A2R8YE59;A0A2R8Y5H3;A0A2U3TZL3;A0A2R8Y7Q9;A0A2R8YEK8;A0A2R8YE18;A0A2R8Y5S9;A0A2R8Y7C5;Q9Y5P4-2;Q9Y5P4;Q9Y5P4-3;A0A2R8Y773;H0Y9J1;A0A2R8YFI2;A0A2R8YEA4	A0A2R8YFA1;A0A2R8YE59;A0A2R8Y5H3;A0A2U3TZL3;A0A2R8Y7Q9;A0A2R8YEK8;A0A2R8YE18;A0A2R8Y5S9;A0A2R8Y7C5;Q9Y5P4-2;Q9Y5P4;Q9Y5P4-3;A0A2R8Y773;H0Y9J1;A0A2R8YFI2;A0A2R8YEA4			0.436404	0.280475		2	2	2	4.2	4.2	4.2	45.901	0.00069565	2.5675	NaN	0.098689	0.462262	3247700	3168100	8686600	7159000	14736000	15942000
452	TPM4	Tropomyosin alpha-4 chain	A0A2R8Y5V9;P67936;A0A2R8YGX3;A0A2R8YH90;A0A2R8YHD2;A0A2R8YE05;K7ENT6;P67936-2;A0A2R8YEU4	A0A2R8Y5V9;P67936;A0A2R8YGX3;A0A2R8YH90;A0A2R8YHD2;A0A2R8YE05;K7ENT6;P67936-2;A0A2R8YEU4;A0A5F9UN72;A0A590UJB9;A0A590UK79;K7EPB9			0.806972	-0.41424		18	10	9	51.6	35.5	31.9	28.609	0	173.27	-0.702938	-0.0664123	-0.47337	1303400000	1160000000	1.8143e+09	1.8665e+09	1.48e+09	1262300000
456	DYRK1A	Dual specificity tyrosine-phosphorylation-regulated kinase 1A	A0A2R8YDF3;A0A2R8Y6L5;A0A2R8Y6I6;Q13627-4;Q13627-3;Q13627-5;Q13627-2;Q13627;A0A2R8Y443	A0A2R8YDF3;A0A2R8Y6L5;A0A2R8Y6I6;Q13627-4;Q13627-3;Q13627-5;Q13627-2;Q13627;A0A2R8Y443;Q9Y463-2;Q9Y463-3;Q9Y463			0.00864318	0.00718996		3	3	3	7.1	7.1	7.1	59.538	0	7.3784	0.52306	-0.244548	-0.256942	12628000	16797000	13242000	9651500	23651000	20344000
457	PMS2	Mismatch repair endonuclease PMS2	A0A2R8Y6S3;C9J167;P54278	A0A2R8Y6S3;C9J167;P54278;P54278-2;P54278-3			1.31521	0.163681		18	18	18	30.1	30.1	30.1	81.331	0	64.26	0.121015	0.131853	0.238175	112920000	125140000	146050000	90836000	73158000	87285000
459	MEA1	Male-enhanced antigen 1	A0A2R8Y7W8;A0A2R8Y6W5;Q16626	A0A2R8Y7W8;A0A2R8Y6W5;Q16626			0.16023	-0.138703		3	3	3	18	18	18	18.544	0	12.786	0.124725	-0.40213	NaN	18585000	20499000	52648000	29873000	4172600	6490600
460	ERCC3	TFIIH basal transcription factor complex helicase XPB subunit	A0A2R8Y6W8;P19447;A0A2R8YES7;A0A2R8Y5L2	A0A2R8Y6W8;P19447;A0A2R8YES7;A0A2R8Y5L2;A0A2R8Y681;A0A2R8Y762;A0A2R8Y5H0;A0A2R8YFS3			2.15965	0.611196	++	8	8	8	11	11	11	91.957	0	17.267	0.713344	0.564037	0.556209	4443100	11612000	22424000	30599000	25507000	35967000
462	SUCLA2	Succinyl-CoA ligase [ADP-forming] subunit beta, mitochondrial	A0A2R8Y6Y7;Q9P2R7-2;Q9P2R7;A0A2R8YDQ9;Q5T9Q5;A0A2R8Y5P6;A0A2R8Y6E6	A0A2R8Y6Y7;Q9P2R7-2;Q9P2R7;A0A2R8YDQ9;Q5T9Q5;A0A2R8Y5P6;A0A2R8Y6E6;A0A0U1RQF8;Q5T9Q8;A0A0U1RQL1;A0A0U1RRI1;A0A0U1RQU7;A0A2R8Y5P4	MitoCarta3.0	Matrix	0.0375214	0.0238224		14	14	14	29.3	29.3	29.3	52.611	0	62.878	-0.376264	0.165944	0.281787	619830000	556330000	511280000	605740000	331310000	461190000
464	BPTF	Nucleosome-remodeling factor subunit BPTF	E7ETD6;E9PE19;A0A2R8Y7Q1;Q12830-4;Q12830-2;Q12830;F5GXF5	E7ETD6;E9PE19;A0A2R8Y7Q1;Q12830-4;Q12830-2;Q12830;F5GXF5;A0A0A0MR81;J3QQK4;J3KSK9;J3QQQ8			0.484806	-0.146871		11	11	11	4.4	4.4	4.4	308.07	0	12.991	-0.078975	-0.369837	0.0082	12507000	10172000	167300000	118230000	67768000	59914000
465	PPFIA1	Liprin-alpha-1	A0A2R8Y7R9;Q13136-2;Q13136;E9PJZ7	A0A2R8Y7R9;Q13136-2;Q13136;E9PJZ7;E9PPF6;A0A1B0GVT3;E9PID5;R4GNF1;H0YEF9;H0YDW2;R4GN36;O75145-2;O75145			1.36215	-0.192695		8	8	8	10	10	10	138.52	0	64.657	-0.11677	-0.259806	-0.20151	35762000	11838000	47914000	37182000	40117000	39309000
466	EPB41	Protein 4.1	P11171;P11171-3;A0A2R8Y7Y3;A0A2R8YD30;P11171-4;Q4VB86;A0A2U3TZH6;P11171-2;P11171-6;P11171-5;A0A3B3ITP0;A0A3B3IU06;A0A2R8Y5G2;A0A2R8Y570;A0A2R8YCW8;A0A2R8Y6G5;A0A2R8YFR9;A0A2R8Y5Z6;A0A2R8Y7N0;A0A2R8Y420;A0A2R8Y6D0;P11171-7;A0A3B3IUD6;A0A1B0GWG0;A0A2R8Y4N6	P11171;P11171-3;A0A2R8Y7Y3;A0A2R8YD30;P11171-4;Q4VB86;A0A2U3TZH6;P11171-2;P11171-6;P11171-5;A0A3B3ITP0;A0A3B3IU06;A0A2R8Y5G2;A0A2R8Y570;A0A2R8YCW8;A0A2R8Y6G5;A0A2R8YFR9;A0A2R8Y5Z6;A0A2R8Y7N0;A0A2R8Y420;A0A2R8Y6D0;P11171-7;A0A3B3IUD6;A0A1B0GWG0;A0A2R8Y4N6;A0A3B3ITC5;A0A2R8Y6T6;A0A2R8Y783;A0A2R8Y5C8			1.32064	0.133149		14	11	10	19.1	15.3	14.1	97.016	0	48.561	0.126973	0.188274	0.0842003	111340000	273920000	85330000	77924000	174720000	85842000
467	RPS14	40S ribosomal protein S14	P62263;A0A2R8Y811;E5RH77	P62263;A0A2R8Y811;E5RH77			2.53055	-0.314337		9	9	9	41.7	41.7	41.7	16.273	0	203.86	-0.290798	-0.304612	-0.347601	3.1519e+09	2867700000	4550200000	3.7937e+09	5124000000	4610400000
469	RPS24	40S ribosomal protein S24	E7ETK0;A0A2R8Y849;A0A2R8YD14;P62847-2;P62847-3;P62847;P62847-4	E7ETK0;A0A2R8Y849;A0A2R8YD14;P62847-2;P62847-3;P62847;P62847-4;A0A2R8Y8A0			1.22236	-0.307407		5	5	5	35.1	35.1	35.1	15.197	0	107.15	-0.464186	-0.243643	-0.214391	2257900000	2.0264e+09	3.9215e+09	3.198e+09	4344400000	3.9429e+09
470	SMARCE1	SWI/SNF-related matrix-associated actin-dependent regulator of chromatin subfamily E member 1	Q969G3;Q969G3-2;A0A2R8Y855;A0A2U3TZQ7;Q969G3-4;Q969G3-3;Q969G3-5;Q969G3-6;B4DGM3;A0A2R8Y4T4;A0A2R8Y7I9;A0A2R8Y765;A0A2R8Y7U4;J3QKS7;A0A2R8YES3;J3QR61	Q969G3;Q969G3-2;A0A2R8Y855;A0A2U3TZQ7;Q969G3-4;Q969G3-3;Q969G3-5;Q969G3-6;B4DGM3;A0A2R8Y4T4;A0A2R8Y7I9;A0A2R8Y765;A0A2R8Y7U4;J3QKS7;A0A2R8YES3;J3QR61;A0A2R8YD78;J3KT85;J3QKX6;A0A2R8YFC8;A0A2R8YEB8;J3QL66;A0A2R8YDQ4			0.557443	0.0703233		16	16	16	43.6	43.6	43.6	46.649	0	199.65	0.105946	-0.0237977	0.128821	468230000	599410000	499900000	512330000	395870000	492650000
471	PFKM	ATP-dependent 6-phosphofructokinase, muscle type	A0A2R8Y891;P08237;P08237-3;P08237-2;F8VZI0	A0A2R8Y891;P08237;P08237-3;P08237-2;F8VZI0;F8VX13;F8VZQ1;F8VW30;F8VP00;F8VSF7;F8VTQ3;F8VUB8;F8VYK8;F8VVE3;H0YHB8			1.54895	0.0612158		27	25	24	34.8	32.7	31.7	96.907	0	276.31	0.0632269	0.042084	0.0783365	1084700000	1212400000	1310100000	1434800000	1.6615e+09	1.8796e+09
472	GRB10	Growth factor receptor-bound protein 10	A0A2R8YCL1;Q13322-3;Q13322-2;Q13322-4;Q13322;H7C3B9	A0A2R8YCL1;Q13322-3;Q13322-2;Q13322-4;Q13322;H7C3B9			1.27714	1.49926	+	2	2	2	2.8	2.8	2.8	70.958	0	5.7225	NaN	1.62396	1.37457	252770	3147300	2041700	2965900	9226600	14492000
473	SPAST	Spastin	A0A2R8YGN6;A0A2R8YCL5;A0A2U3TZR0;Q9UBP0-3;Q9UBP0;A0A2R8Y481;A0A2R8Y5N9;A0A2R8Y4I8;Q9UBP0-4;Q9UBP0-2;A0A2R8Y7K2;A0A2R8YFW8	A0A2R8YGN6;A0A2R8YCL5;A0A2U3TZR0;Q9UBP0-3;Q9UBP0;A0A2R8Y481;A0A2R8Y5N9;A0A2R8Y4I8;Q9UBP0-4;Q9UBP0-2;A0A2R8Y7K2;A0A2R8YFW8;A0A2R8YFC9;A0A2R8YEA0;A0A2R8Y7W6			0.260682	-0.260932		9	8	8	23.1	21.7	21.7	58.547	0	21.348	-0.847284	-0.343787	0.408277	16401000	13112000	43783000	30663000	39764000	52148000
474	RNASEH2B	Ribonuclease H2 subunit B	Q5TBB1;A0A2R8YCX2;A0A2R8YGP2;Q5TBB1-2;A0A2R8Y7R8;A0A2R8Y6Y1;A0A2R8YEB4;A0A2R8Y459;A0A2R8Y6Q6;A0A2R8YCJ4;A0A087WZJ6;A0A2R8YCP1;A0A2R8Y761;A0A2R8Y883;A0A087WXR7	Q5TBB1;A0A2R8YCX2;A0A2R8YGP2;Q5TBB1-2;A0A2R8Y7R8;A0A2R8Y6Y1;A0A2R8YEB4;A0A2R8Y459;A0A2R8Y6Q6;A0A2R8YCJ4;A0A087WZJ6;A0A2R8YCP1;A0A2R8Y761;A0A2R8Y883;A0A087WXR7;A0A2R8YEH2;A0A2R8Y7A3;A0A2R8Y7Q3;A0A2R8YEQ4;A0A2R8YE60;A0A2R8Y687;A0A2R8Y4S2;A0A2R8YEC1;A0A2R8YEU9;A0A2R8YEK5;A0A2R8Y6M7			0.256623	0.132782		3	3	3	10.3	10.3	10.3	35.138	0	5.927	0.508124	-0.0821635	-0.0276161	4755800	7767900	8452200	6511300	21934000	18699000
475	TPP1	Tripeptidyl-peptidase 1	A0A2R8YGD1;A0A2R8YD45;O14773-2;O14773;A0A2R8YDY1;A0A2R8Y7I4;A0A2R8Y7U1	A0A2R8YGD1;A0A2R8YD45;O14773-2;O14773;A0A2R8YDY1;A0A2R8Y7I4;A0A2R8Y7U1			1.55366	0.147777		2	2	2	6	6	6	50.889	0	27.403	0.10286	0.1503	0.190172	116720000	149390000	116610000	144440000	150250000	163430000
476	CSNK2A1;CSNK2A3	Casein kinase II subunit alpha;Casein kinase II subunit alpha 3	P68400;E7EU96;A0A2R8YD58;A0A2R8Y5A0;Q8NEV1;A0A2R8YF43;A0A2R8YFU2;A0A2R8YDP2;A0A2R8Y4H0;A0A2R8Y4D6;P68400-2	P68400;E7EU96;A0A2R8YD58;A0A2R8Y5A0;Q8NEV1;A0A2R8YF43;A0A2R8YFU2;A0A2R8YDP2;A0A2R8Y4H0;A0A2R8Y4D6;P68400-2;V9GYA2;A0A2R8YEW1;A0A2R8YDY7;A0A087WY74;A0A2R8YCK2;A0A2R8Y7T1;A0A2R8YF47;V9GY80;A0A2R8YEL7;A0A2R8Y797;A0A2R8Y3W6;V9GYW6;A0A2R8YCC9			0.861066	0.158356		16	16	16	50.1	50.1	50.1	45.143	0	140.85	0.288418	0.11023	0.0764222	977570000	1235400000	1.0145e+09	1142900000	1.0532e+09	1339200000
477	TOPBP1	DNA topoisomerase 2-binding protein 1	Q92547;A0A2R8YD63	Q92547;A0A2R8YD63;I3L1F2			0.394048	-0.193179		14	14	14	10.9	10.9	10.9	170.68	0	53.311	0.0480967	-0.554104	-0.0735299	129670000	77061000	117850000	31370000	164240000	95445000
478	VPS45	Vacuolar protein sorting-associated protein 45	A0A2R8YD95;Q9NRW7;A0A2R8YF01;A0A1B0GXI6;A0A2R8YE10;Q9NRW7-2;A0A087WU65	A0A2R8YD95;Q9NRW7;A0A2R8YF01;A0A1B0GXI6;A0A2R8YE10;Q9NRW7-2;A0A087WU65;B7Z7G7;A0A2R8Y7W9;A0A2R8YDP1;A0A2R8YEX8			1.99034	0.419666	+	13	13	13	19.6	19.6	19.6	73.653	0	22.91	0.500598	0.355242	0.403159	80759000	116330000	52248000	54111000	90256000	97942000
479	SAP130	Histone deacetylase complex subunit SAP130	H7BXF5;A0A2R8YDB8;Q9H0E3;Q9H0E3-3	H7BXF5;A0A2R8YDB8;Q9H0E3;Q9H0E3-3;Q9H0E3-2;C9J683			1.471	0.0627157		5	5	5	5.2	5.2	5.2	111.28	0	17.786	0.0391384	0.0727232	0.0762854	48802000	52610000	41067000	37661000	73449000	87099000
481	BPI	Bactericidal permeability-increasing protein	A0A2R8YDF1;H0Y738;P17213	A0A2R8YDF1;H0Y738;P17213			0.138376	0.0737747		1	1	1	3.4	3.4	3.4	29.041	0.0044459	1.8212	0.235237	NaN	-0.0876873	89678000	132020000	0	0	29929000	27189000
483	CCNH	Cyclin-H	A0A2R8YEM2;P51946;D6RHI7;D6RG18	A0A2R8YEM2;P51946;D6RHI7;D6RG18;A0A2R8Y4K6			1.33448	0.564828		5	5	5	21.5	21.5	21.5	37.941	0	40.624	0.790438	0.355016	0.549028	22154000	53642000	28662000	34306000	32152000	60850000
486	VPS33A	Vacuolar protein sorting-associated protein 33A	H3BMM5;A0A2R8YF87;Q96AX1	H3BMM5;A0A2R8YF87;Q96AX1;F5H6Y0;A0A2R8Y5U3;F5H7N5;F5H2X5			0.976034	0.43989		12	12	12	21.7	21.7	21.7	61.238	0	22.437	0.733788	0.381616	0.204266	56961000	88018000	66406000	68395000	97821000	140770000
487	SEC23B	Protein transport protein Sec23B	A0A2R8YFH5;Q15437	A0A2R8YFH5;Q15437;Q5QPE2;Q5QPE1;A0A2R8Y633;A0A2R8Y7S7;A0A2R8YF30			0.185808	-0.0256334		23	20	20	35.5	31.5	31.5	84.472	0	164.87	0.0618453	-0.106917	-0.0318281	270410000	308190000	408940000	376050000	447970000	520780000
489	AP1S1	AP-1 complex subunit sigma-1A	A0A2R8YGH5;H7C1E4;P61966;P61966-2	A0A2R8YGH5;H7C1E4;P61966;P61966-2			0.0528667	0.0393511		5	5	3	29.9	29.9	20.4	18.602	0	11.586	0.495183	-0.325178	-0.0519524	47658000	70817000	45193000	35470000	69534000	68096000
490	EEF1A2	Elongation factor 1-alpha 2	A0A2U3TZH3;Q05639;A0A2R8Y488;A0A2R8Y660	A0A2U3TZH3;Q05639;A0A2R8Y488;A0A2R8Y660;A0A2R8YDN5			0.592743	-0.344253		11	2	2	21.6	4.6	4.6	54.34	0	29.846	-0.198212	-0.490294	NaN	783340000	767380000	453030000	293710000	206480000	251480000
491	CD59	CD59 glycoprotein	E9PNW4;A0A2U3TZL5;P13987;P13987-2	E9PNW4;A0A2U3TZL5;P13987;P13987-2;H0YET2			0.200439	0.11463		5	5	5	32.4	32.4	32.4	11.985	0	55.914	0.521955	-0.0977952	-0.0802709	1115700000	1.5433e+09	1114800000	1.0256e+09	1.0337e+09	1078300000
493	NDUFA6	NADH dehydrogenase [ubiquinone] 1 alpha subcomplex subunit 6	P56556;A0A2Y9D025;R4GN43	P56556;A0A2Y9D025;R4GN43	MitoCarta3.0	MIM	0.117057	-0.107004		7	7	7	46.1	46.1	46.1	15.136	0	24.01	-0.716979	0.0909888	0.304978	278320000	229350000	196840000	200120000	306050000	452680000
494	PNPLA6	Neuropathy target esterase	A0A384DVU0;Q8IY17-5;Q8IY17-2;Q8IY17-3;Q8IY17;M0QXH7	A0A384DVU0;Q8IY17-5;Q8IY17-2;Q8IY17-3;Q8IY17;M0QXH7			0.364093	-0.127455		2	2	2	1.8	1.8	1.8	149.92	0.0003637	3.3151	-0.0245459	NaN	-0.230364	10576000	11677000	0	0	20490000	14936000
496	MOGS	Mannosyl-oligosaccharide glucosidase	A0A3B3IRK6;Q13724-2;Q13724;A0A3B3IRW2;A0A3B3IS52	A0A3B3IRK6;Q13724-2;Q13724;A0A3B3IRW2;A0A3B3IS52;C9JDQ1;A0A3B3ITC1			0.201227	0.0839801		5	5	5	9.9	9.9	9.9	78.462	0	11.822	0.322736	0.118227	-0.189022	21722000	28819000	15627000	18848000	17437000	18147000
500	HMBS	Porphobilinogen deaminase	F5H345;A0A3B3IRR1;A0A3F2YNY7;P08397-4;P08397-3;P08397-2;P08397;A0A3B3IU56;F5GY90;A0A1W2PNU5;A0A3B3IU34;F5H0P4	F5H345;A0A3B3IRR1;A0A3F2YNY7;P08397-4;P08397-3;P08397-2;P08397;A0A3B3IU56;F5GY90;A0A1W2PNU5;A0A3B3IU34;F5H0P4;F5H226			0.33697	-0.126652		8	8	8	26.1	26.1	26.1	35.761	0	26.863	-0.141701	-0.360731	0.122474	77009000	84068000	78401000	70394000	87550000	98083000
501	C8orf33	UPF0488 protein C8orf33	A0A3B3IRR6;A0A3B3IT54;A0A3B3ITA3;Q9H7E9;Q9H7E9-2	A0A3B3IRR6;A0A3B3IT54;A0A3B3ITA3;Q9H7E9;Q9H7E9-2			1.66105	-0.342169		5	5	5	26.5	26.5	26.5	24.465	0	152.89	-0.442105	-0.271374	-0.313029	85740000	74790000	85637000	66563000	71393000	63784000
502	SSR1	Translocon-associated protein subunit alpha	C9J3L8;C9J5W0;A0A3B3IRT8;E9PAL7;C9IZQ1;P43307;P43307-2	C9J3L8;C9J5W0;A0A3B3IRT8;E9PAL7;C9IZQ1;P43307;P43307-2			0.0939799	0.0252552		2	2	2	7.2	7.2	7.2	29.573	0	17.774	0.0173518	0.184979	-0.126565	224500000	236390000	257290000	351130000	275500000	278970000
503	HEBP1	Heme-binding protein 1	A0A3B3IRV5;Q9NRV9;F5GWX2	A0A3B3IRV5;Q9NRV9;F5GWX2;H0YG71	MitoCarta3.0	IMS	1.12002	0.369887		6	6	6	30.4	30.4	30.4	23.069	0	9.0396	0.27011	0.253626	0.585924	39972000	47713000	127250000	117640000	81933000	88015000
505	COX15	Cytochrome c oxidase assembly protein COX15 homolog	A0A3B3IRX1;Q7KZN9-2;Q7KZN9	A0A3B3IRX1;Q7KZN9-2;Q7KZN9	MitoCarta3.0	MIM	0.0376892	0.114282		3	3	3	16.8	16.8	16.8	20.875	0	12.536	-0.75599	0.984553	NaN	33167000	16365000	10532000	27942000	0	0
506	PPM1B	Protein phosphatase 1B	B8ZZF0;C9JIR6;A0A3B3IS24;O75688-4;O75688-2;O75688;O75688-3;O75688-5	B8ZZF0;C9JIR6;A0A3B3IS24;O75688-4;O75688-2;O75688;O75688-3;O75688-5			0.168102	-0.119798		4	4	3	16.2	16.2	12.2	33.232	0.00018625	3.7933	-0.336938	0.0973411	NaN	5673600	3751600	21201000	21556000	15782000	13351000
509	WDR24	WD repeat-containing protein 24	A0A499FJD3;A0A3B3ISA1;Q96S15	A0A499FJD3;A0A3B3ISA1;Q96S15			0.460069	0.776338		3	3	3	4.2	4.2	4.2	101.99	0	6.1257	1.24653	NaN	0.306146	4689700	11245000	3866300	6228400	7623300	11768000
511	ECE1	Endothelin-converting enzyme 1	A0A3B3ISF9;B4DKB2;P42892-3;P42892-2;P42892-4;P42892	A0A3B3ISF9;B4DKB2;P42892-3;P42892-2;P42892-4;P42892;E9PJG1			1.56652	0.596226		12	12	12	17.9	17.9	17.9	94.478	0	22.325	0.437547	0.569394	0.781737	44894000	67605000	33012000	22273000	18000000	30335000
512	IDE	Insulin-degrading enzyme	A0A3B3ISG5;P14735;P14735-2	A0A3B3ISG5;P14735;P14735-2;Q5T5N3	MitoCarta3.0	Matrix	0.169908	-0.0131433		30	30	30	32.5	32.5	32.5	117.94	0	154.63	0.037593	-0.0217165	-0.0553064	483630000	720430000	718630000	824410000	675590000	650250000
513	ANKS1A	Ankyrin repeat and SAM domain-containing protein 1A	A0A3B3ISP1;Q92625;A0A3B3ITU5;Q92625-2	A0A3B3ISP1;Q92625;A0A3B3ITU5;Q92625-2			0.353242	0.241602		6	6	6	5.3	5.3	5.3	129.9	0	9.218	0.369159	0.605399	-0.249754	9889600	12872000	16242000	24938000	7929000	8918300
517	DSC2	Desmocollin-2	A0A3B3ISU0;Q02487-2;Q02487	A0A3B3ISU0;Q02487-2;Q02487;J3QRL9;Q14574-2;Q14574			0.00522911	-0.00598913		4	4	4	6.9	6.9	6.9	83.816	0	19.987	0.312549	NaN	-0.324527	54505000	68919000	19498000	13977000	21746000	31487000
519	COL4A1	Collagen alpha-1(IV) chain;Arresten	A0A3B3ISV3;P02462	A0A3B3ISV3;P02462			1.73584	-0.405432		3	2	2	10.6	8	8	39.731	0	5.4692	-0.393728	NaN	-0.417136	16149000	16804000	8177200	7935900	33903000	26502000
520	VKORC1L1	Vitamin K epoxide reductase complex subunit 1-like protein 1	A0A3B3ISV4;Q8N0U8;Q8N0U8-2	A0A3B3ISV4;Q8N0U8;Q8N0U8-2			0.418542	0.178921		2	2	2	8.1	8.1	8.1	23.499	0.0017138	2.3785	NaN	0.301119	0.0567222	1405200	1413200	16078000	16688000	18462000	15114000
521	LRRC57	Leucine-rich repeat-containing protein 57	H3BSW0;A0A3B3ISV5;Q8N9N7	H3BSW0;A0A3B3ISV5;Q8N9N7			0.568961	-0.573326		2	2	2	16.9	16.9	16.9	16.324	0.00036121	3.1747	NaN	-0.314679	-0.831974	4279100	3302300	8743500	7771800	16147000	11365000
523	AGK	Acylglycerol kinase, mitochondrial	E9PC15;A0A3B3ITD0;Q53H12;E9PG39;A0A3B3ISZ0;A0A3B3ITX7;A0A3B3ISY9	E9PC15;A0A3B3ITD0;Q53H12;E9PG39;A0A3B3ISZ0;A0A3B3ITX7;A0A3B3ISY9;A0A3B3IS09;A0A0G2JLG5;A0A0G2JLD0;A0A3B3IUC9;A0A3B3ITV0	MitoCarta3.0	MIM	1.39541	0.480374		8	8	8	20.1	20.1	20.1	43.796	0	11.537	0.289598	0.527471	0.624054	25943000	37765000	12241000	16459000	11562000	17288000
524	TUBGCP3	Gamma-tubulin complex component 3	A0A3B3ITE3;Q96CW5-2;Q96CW5;A0A087WU06;Q96CW5-3	A0A3B3ITE3;Q96CW5-2;Q96CW5;A0A087WU06;Q96CW5-3;A0A087WZV5			0.309967	-0.0972189		6	6	6	13.9	13.9	13.9	68.446	0	13.842	NaN	-0.00306179	-0.191376	1943800	9586500	11598000	8886500	6452800	9763900
526	HNRNPL	Heterogeneous nuclear ribonucleoprotein L	A0A3B3ITJ4;M0QXS5;P14866-2	A0A3B3ITJ4;M0QXS5;P14866-2;M0R1W6;B4DVF8;M0QYL7			0.262704	-0.0837679		25	2	2	55.7	4.5	4.5	59.218	0	4.9741	0.121281	-0.281351	-0.0912332	111640000	129370000	139860000	115730000	51702000	60497000
528	FARS2	Phenylalanine--tRNA ligase, mitochondrial	O95363;A0A3B3ITR6	O95363;A0A3B3ITR6;Q5JRF7	MitoCarta3.0	Matrix	1.04835	0.238747		9	9	9	20.2	20.2	20.2	52.356	0	26.193	0.123534	0.383939	0.208767	69533000	89313000	17403000	23917000	46993000	97498000
529	RAB12	Ras-related protein Rab-12	A0A3B3ITT1;Q6IQ22	A0A3B3ITT1;Q6IQ22			0.779301	0.469236		7	7	7	18.5	18.5	18.5	36.315	0	27.056	0.322736	0.183709	0.901263	34597000	49455000	17557000	25025000	26114000	33778000
530	RPL29	60S ribosomal protein L29	A0A3B3ITT5;P47914	A0A3B3ITT5;P47914;F8WF43;C9IYI4			1.71805	-0.330793		5	5	5	21	21	21	18.512	0	53.227	-0.332317	-0.410447	-0.249616	3.4727e+09	2788500000	4889700000	3.3519e+09	3.6623e+09	5019800000
531	ITPR1	Inositol 1,4,5-trisphosphate receptor type 1	Q14643;Q14643-4;A0A3F2YNW8;A0A3B3IU04;A0A3B3ITU8;Q14643-2;Q14643-6;Q14643-5;Q14643-7;Q14643-8;Q14643-3;A0A3B3IU13;A0A3B3IRP0;A0A3B3IU05;A0A3B3ITQ1	Q14643;Q14643-4;A0A3F2YNW8;A0A3B3IU04;A0A3B3ITU8;Q14643-2;Q14643-6;Q14643-5;Q14643-7;Q14643-8;Q14643-3;A0A3B3IU13;A0A3B3IRP0;A0A3B3IU05;A0A3B3ITQ1;Q14571;A0A3B3ISE3;A0A3B3IS59;A0A3B3ISR4;A0A3B3ITM1;B7ZMI3;A0A3B3ITM6;A0A3B3ITQ4;A0A3B3IRZ9			0.673824	0.441354		9	9	9	3.7	3.7	3.7	313.93	0	9.5935	0.0612924	0.895845	0.366924	11435000	7102600	43248000	63440000	100550000	201060000
532	GSK3B	Glycogen synthase kinase-3 beta	A0A3B3ITW1;P49841;P49841-2	A0A3B3ITW1;P49841;P49841-2			0.806023	0.139623		7	7	5	21.5	21.5	17.2	52.454	0	40.627	0.0585243	0.263275	0.0970713	40770000	47173000	47229000	48173000	76919000	77239000
533	ABCD3	ATP-binding cassette sub-family D member 3	A0A3B3ITW3;P28288;P28288-2	A0A3B3ITW3;P28288;P28288-2;P28288-3	MitoCarta3.0	Membrane	1.42857	0.442806		14	14	14	23.2	23.2	23.2	75.421	0	88.073	0.336626	0.617393	0.3744	638770000	670290000	274920000	322500000	222700000	301320000
535	THRAP3	Thyroid hormone receptor-associated protein 3	A0A3B3ITZ9;Q9Y2W1	A0A3B3ITZ9;Q9Y2W1			0.273254	0.0562134		33	33	32	34.9	34.9	34.9	103.52	0	323.31	0.00705191	0.204016	-0.0424271	2780500000	2.9559e+09	2.0981e+09	2361000000	2387800000	2645700000
538			A0A3B3IUA2	A0A3B3IUA2;A0A3B3ISK4			0.664614	0.0800648		9	9	2	25.7	25.7	3.7	30.162	0	102.65	0.169797	0.0323829	0.0380147	2191700000	2755100000	2430100000	2314700000	2418800000	2804700000
539	EIF2B5	Translation initiation factor eIF-2B subunit epsilon	A0A3B3IUB1;Q13144;A0A3B3ISX3;A0A3B3ITG6	A0A3B3IUB1;Q13144;A0A3B3ISX3;A0A3B3ITG6;A0A3B3IUF2;A0A3B3ISM8;A0A3B3IS56;A0A3B3ISV1;A0A3B3IRP4;A0A3B3ITQ2;A0A3B3ITK8;A0A3B3IST9;A0A3B3ISI2;A0A3B3ISS1;C9JRD9;A0A3B3IT53			0.114573	0.0348189		9	9	9	15.4	15.4	15.4	81.222	0	54.776	0.23217	-0.116692	-0.0110209	94035000	118590000	79977000	80121000	170600000	195900000
540	GLA	Alpha-galactosidase A	A0A3B3IUC4;P06280	A0A3B3IUC4;P06280;A0A3B3IRU3;V9GYN5			1.2128	0.283789		8	8	8	18.5	18.5	18.5	53.283	0	41.499	0.249142	0.177089	0.425137	152050000	135680000	62697000	84882000	62016000	89910000
541	PDCD11	Protein RRP5 homolog	Q14690;A0A3B3IUD7	Q14690;A0A3B3IUD7;S4R3Q4			0.460372	-0.201947		53	53	53	30	30	30	208.7	0	274.16	-0.529489	0.00158601	-0.0779392	736350000	585160000	1110800000	1.0028e+09	1.0459e+09	875700000
542	PRPF40A	Pre-mRNA-processing factor 40 homolog A	A0A3F2YNY6;O75400-2	A0A3F2YNY6;O75400-2;H7C2N3;F8VU11;Q6NWY9-2;Q6NWY9-3;Q6NWY9			0.831056	0.0716408		20	20	1	20.8	20.8	1.3	112.4	0	132.21	0.129217	0.0226164	0.0630888	1375000000	1.5621e+09	1192000000	1.0539e+09	992000000	1234000000
544	TACC3;ERIC-1s	Transforming acidic coiled-coil-containing protein 3	A0A494BZT8;Q9Y6A5;E7EMT0;Q8IX09;C9JWI7;C9JA91	A0A494BZT8;Q9Y6A5;E7EMT0;Q8IX09;C9JWI7;C9JA91;F8WC55			1.40345	-0.370683		6	6	6	10.3	10.3	10.3	89.871	0	18.044	NaN	-0.347656	-0.393709	2676500	3701500	34524000	27123000	28560000	25304000
545	MPRIP	Myosin phosphatase Rho-interacting protein	A0A494BZV2;Q6WCQ1;Q6WCQ1-2;Q6WCQ1-3;J3KSW8;H0Y2S9	A0A494BZV2;Q6WCQ1;Q6WCQ1-2;Q6WCQ1-3;J3KSW8;H0Y2S9;H0Y7E2;H7C3G6;K7EL39;J3KSK7;J3QRL2;A8MZF8;A0A1W2PPU9			0.595273	-0.106566		15	15	14	7.9	7.9	7.5	274.38	0	71.123	-0.0986445	-0.226814	0.0057592	20528000	25635000	49549000	39555000	69174000	61049000
546	CARD14	Caspase recruitment domain-containing protein 14	A0A494BZY0;A0A494C199;A0A494C0J4;A0A494C1N2;Q9BXL6-2;Q9BXL6;I3L3F1;I3L414;Q9BXL6-3	A0A494BZY0;A0A494C199;A0A494C0J4;A0A494C1N2;Q9BXL6-2;Q9BXL6;I3L3F1;I3L414;Q9BXL6-3			0.104138	-0.161055		3	3	3	5.2	5.2	5.2	63.123	0	6.9258	0.799004	-0.286463	-0.995707	4270600	8668700	7424000	5333300	5835000	3269200
547	MYADM	Myeloid-associated differentiation marker	A0A494C017;C9JJV6;C9JZL8;A0A499FIY8;C9JC07;Q96S97	A0A494C017;C9JJV6;C9JZL8;A0A499FIY8;C9JC07;Q96S97			0.361315	-0.18851		1	1	1	18.9	18.9	18.9	13.153	0	45.973	0.168642	-0.232464	-0.501708	11874000	24127000	43669000	40025000	47847000	40286000
548	TBK1	Serine/threonine-protein kinase TBK1	Q9UHD2;A0A494C148;A0A494C045;A0A494C079;A0A494C167;A0A494C0X2;A0A494C1M6;A0A494C0A8;A0A494C0R4;A0A494C1I2	Q9UHD2;A0A494C148;A0A494C045;A0A494C079;A0A494C167;A0A494C0X2;A0A494C1M6;A0A494C0A8;A0A494C0R4;A0A494C1I2;F5H206;F5H1A3;A0A075B7C7;A0A075B7B4;Q14164-2;Q14164;F5GZI4			1.62448	1.14407	+	6	6	6	8.4	8.4	8.4	83.641	0.00036556	3.4124	1.18675	NaN	1.10138	6715300	22828000	1196100	3508400	36983000	66749000
549	NKAP	NF-kappa-B-activating protein	A0A494C050;Q8N5F7	A0A494C050;Q8N5F7			0.0730956	-0.0921266		3	3	3	14	14	14	46.877	0	27.045	0.649294	-0.787692	-0.137981	29772000	44724000	25313000	16991000	33008000	36436000
550	CCBL1	Kynurenine--oxoglutarate transaminase 1	A0A494C066;B7Z4W5;Q16773-2;Q16773	A0A494C066;B7Z4W5;Q16773-2;Q16773;Q5T278			0.666045	-0.732035		5	5	5	10.3	10.3	10.3	57.54	0	7.5407	-0.473991	NaN	-0.99008	91471000	34605000	0	0	84044000	47240000
551	RAD23A	UV excision repair protein RAD23 homolog A	A0A494C0B4;P54725-2;P54725-3;P54725;K7ENJ0;K7ELW1	A0A494C0B4;P54725-2;P54725-3;P54725;K7ENJ0;K7ELW1;K7ELU6;K7EQ16			0.969636	0.11775		11	8	8	27.7	21.6	21.6	30.485	0	21.996	0.0546401	0.101247	0.197362	247000000	318780000	831220000	790500000	328040000	454060000
552	PGM3	Phosphoacetylglucosamine mutase	O95394-3;O95394;H0Y987;A0A494C0G1;O95394-4;A0A087WT27;A0A494C1E2;J3KN95;A0A494C1Q4;A0A494C099;A0A494C163	O95394-3;O95394;H0Y987;A0A494C0G1;O95394-4;A0A087WT27;A0A494C1E2;J3KN95;A0A494C1Q4;A0A494C099;A0A494C163;D6RIS6;D6RCQ8;D6RCD1;D6RF77;D6RC77;H0Y8I3;A0A494C076			0.856208	0.0605264		11	11	11	19.8	19.8	19.8	62.341	0	35.079	0.0652966	0.101784	0.0144981	168130000	199490000	298150000	296880000	659430000	347230000
553	MED19	Mediator of RNA polymerase II transcription subunit 19	A0A494C0G4;J3KR33;A0A494C0Y4;A0JLT2-2;A0JLT2	A0A494C0G4;J3KR33;A0A494C0Y4;A0JLT2-2;A0JLT2			0.791193	0.482405		3	3	3	14.7	14.7	14.7	22.115	0	6.43	0.896001	0.414893	0.136323	27824000	53208000	15259000	20837000	27933000	31043000
554	AGRN	Agrin;Agrin N-terminal 110 kDa subunit;Agrin C-terminal 110 kDa subunit;Agrin C-terminal 90 kDa fragment;Agrin C-terminal 22 kDa fragment	A0A494C0G5;O00468-6;O00468-7;A0A087X208;A0A494C1I6;O00468-2;O00468-3;O00468-5;O00468-4;O00468	A0A494C0G5;O00468-6;O00468-7;A0A087X208;A0A494C1I6;O00468-2;O00468-3;O00468-5;O00468-4;O00468			0.110352	-0.0459085		7	7	7	4.7	4.7	4.7	203.09	0	13.129	0.235237	-0.205147	-0.167815	15876000	19836000	26013000	18626000	14040000	13041000
555	NR3C1	Glucocorticoid receptor	P04150-9;P04150;P04150-8;A0A494C0P1;P04150-2;P04150-10;P04150-7;P04150-5;P04150-13;P04150-12;P04150-11	P04150-9;P04150;P04150-8;A0A494C0P1;P04150-2;P04150-10;P04150-7;P04150-5;P04150-13;P04150-12;P04150-11;Q3MSN4;D6RDA9;P04150-14;P04150-15;P04150-16;P08235-4;P08235-2;P08235			1.61637	0.522138		9	9	1	15.9	15.9	2	78.695	0	70.309	0.672923	0.387804	0.505688	41717000	60511000	35576000	35534000	60222000	84822000
556	CLUH		A0A494C0R8;K7EIG1;I3L2B0	A0A494C0R8;K7EIG1;I3L2B0;I3L4B5;I3L318;Q9Y5I4-2;Q9Y5I4			1.36439	-0.190041		38	38	3	37.9	37.9	4	150.46	0	309.31	-0.236469	-0.225025	-0.108627	573110000	603180000	1288200000	1171900000	1.0134e+09	1120800000
557	PARN	Poly(A)-specific ribonuclease PARN	O95453;O95453-2;A0A494C0W0;O95453-3;A0A494C0K5;A0A494C1K5;A0A494C1N1;A0A494C0Q2;A0A494C0Q6;A0A494C0P9;A0A494BZW7;A0A494BZU6;A0A494C1G3;O95453-4;A0A494C156	O95453;O95453-2;A0A494C0W0;O95453-3;A0A494C0K5;A0A494C1K5;A0A494C1N1;A0A494C0Q2;A0A494C0Q6;A0A494C0P9;A0A494BZW7;A0A494BZU6;A0A494C1G3;O95453-4;A0A494C156;A0A494C002;H3BRK1;F5H1Z4			0.505764	0.0435196		25	25	25	40.4	40.4	40.4	73.45	0	143.17	0.0697021	0.081885	-0.0210283	652080000	798580000	766930000	723990000	718270000	720060000
558	TBCB	Tubulin-folding cofactor B	A0A494C0X0;Q99426;K7EP07;Q99426-2;K7EK42	A0A494C0X0;Q99426;K7EP07;Q99426-2;K7EK42;K7EL99			0.448734	-0.0868884		8	8	8	28.4	28.4	28.4	31.162	0	16.381	-0.215563	-0.0821329	0.0370308	161830000	211970000	271570000	235670000	237600000	270980000
561	KRI1	Protein KRI1 homolog	A0A494C108;Q8N9T8	A0A494C108;Q8N9T8;H0YFD2;F8WFC1;H0YH26;H0YG91			0.482005	0.180258		14	14	14	19.6	19.6	19.6	83.251	0	45.996	0.0472592	0.462262	0.0312541	254910000	297560000	220480000	271540000	240670000	312320000
563	DIP2A	Disco-interacting protein 2 homolog A	A0A494C143;Q14689-6;Q14689;Q14689-4;Q14689-5;Q14689-3;Q14689-2	A0A494C143;Q14689-6;Q14689;Q14689-4;Q14689-5;Q14689-3;Q14689-2			0.86773	-0.973319		6	3	3	3.9	2.3	2.3	171.47	0.00086685	2.5294	-1.18383	-0.762803	NaN	8635300	7676000	45337000	31191000	61920000	62349000
565	PANK4	Pantothenate kinase 4	A0A494C169;Q9NVE7;H0YA26;E9PHT6	A0A494C169;Q9NVE7;H0YA26;E9PHT6;H0Y9E4			0.386043	0.309246		4	4	4	5.2	5.2	5.2	86.925	0	7.6191	0.879235	0.187134	-0.138632	10701000	20716000	13967000	14409000	29076000	35233000
567	NUP214	Nuclear pore complex protein Nup214	A0A494C1F2;P35658-2;P35658;P35658-4;P35658-3;P35658-5;A0A0A0MSW3	A0A494C1F2;P35658-2;P35658;P35658-4;P35658-3;P35658-5;A0A0A0MSW3;A0A494BZU9;H0YF36;H0Y837;B7ZAV2;A0A494C0J0;A0A494C0Y1;A0A494C104;E9PKD2;H0YDS4			1.01594	-0.0739799		46	46	46	28.3	28.3	28.3	212.48	0	323.31	-0.0630926	-0.0375176	-0.12133	1.6858e+09	1124600000	1238100000	1199100000	1.55e+09	1.4789e+09
568	SPECC1L;SPECC1L-ADORA2A	Cytospin-A	A0A494C1J1;Q69YQ0-2;Q69YQ0;C9J8U1;F8WAN1	A0A494C1J1;Q69YQ0-2;Q69YQ0;C9J8U1;F8WAN1;C9JLY8			0.161496	-0.116103		7	7	7	6.3	6.3	6.3	126.31	0	7.7867	0.103263	-0.617388	0.165815	8268300	12641000	20149000	13793000	55686000	70282000
569	LBR	Lamin-B receptor	C9JXK0;A0A494C1L1;Q14739	C9JXK0;A0A494C1L1;Q14739;C9JES9			0.00131049	0.00106466		6	6	6	28.6	28.6	28.6	24.284	0	5.4633	0.29772	0.201006	-0.495532	55838000	62996000	46949000	50742000	41503000	35483000
570	LRBA	Lipopolysaccharide-responsive and beige-like anchor protein	A0A494C1L5;P50851-2;P50851;E9PEM5;A0A494BZW2;A0A494C0R9;H0YAC6	A0A494C1L5;P50851-2;P50851;E9PEM5;A0A494BZW2;A0A494C0R9;H0YAC6;A0A3B3IS13;H0Y9N9;A0A3B3ISK3;A0A3B3IU76			0.527281	-0.150582		26	26	24	11.5	11.5	10.7	317.79	0	36.865	-0.303134	-0.206029	0.0574155	73070000	67933000	109380000	96911000	137220000	131760000
572	FKBP2	Peptidyl-prolyl cis-trans isomerase FKBP2	A0A494C1N0;P26885	A0A494C1N0;P26885			2.09572	-0.192948		5	5	5	23.4	23.4	23.4	18.562	0	47.264	-0.161185	-0.221085	-0.196575	591890000	572670000	524150000	388720000	416070000	405190000
573	FAM83H	Protein FAM83H	Q6ZRV2;A0A494C1T9;J3KPS2	Q6ZRV2;A0A494C1T9;J3KPS2			1.59908	0.565906		14	14	14	14	14	14	127.12	0	44.245	0.74786	0.457647	0.492212	154000000	113430000	465310000	119380000	681150000	115270000
574	SART3	Squamous cell carcinoma antigen recognized by T-cells 3	A0A499FI31;Q15020;Q15020-4	A0A499FI31;Q15020;Q15020-4;Q15020-2;H0YHU8;A0A494C0L2;F8W667;F8VVK9;F8VZM2			1.97503	0.126149		30	30	30	37.7	37.7	37.7	111.96	0	290.57	0.105544	0.122474	0.15043	650370000	977060000	391750000	467360000	515900000	677990000
575	WDR26	WD repeat-containing protein 26	A0A499FIZ0;Q9H7D7;Q9H7D7-2	A0A499FIZ0;Q9H7D7;Q9H7D7-2;C9JCS7;H0Y9R3;Q9H7D7-4;H0Y917;Q9H7D7-3			0.0111993	0.00633698		12	12	12	21.4	21.4	21.4	81.327	0	54.006	-0.318686	0.0519985	0.285698	104260000	141860000	105740000	88872000	104900000	114660000
577	FECH	Ferrochelatase, mitochondrial	A0A499FJN5;P22830;P22830-2	A0A499FJN5;P22830;P22830-2;K7ELX4;K7EJX5	MitoCarta3.0	MIM	0.03342	0.0316758		7	7	7	31.3	31.3	31.3	40.23	0	47.072	-0.571472	0.335941	0.330558	32464000	31746000	18781000	19233000	41694000	44256000
578	IKBKB	Inhibitor of nuclear factor kappa-B kinase subunit beta	A0A499FJS7;O14920-2;O14920;O14920-4;G3V105	A0A499FJS7;O14920-2;O14920;O14920-4;G3V105;J3KNS5;E5RGW5;O14920-3			0.406897	0.343635		6	6	6	6.8	6.8	6.8	79.104	0	6.0794	0.810402	-0.261725	0.482229	4320700	6814200	9611300	7174500	7177600	9130700
579	PCM1	Pericentriolar material 1 protein	A0A4W8VX11;A0A5H1ZRS1;Q15154-4;Q15154-2;Q15154;Q15154-5	A0A4W8VX11;A0A5H1ZRS1;Q15154-4;Q15154-2;Q15154;Q15154-5;E7EV93;H0YBA1;E9PGW9;Q15154-3;E5RGQ4			0.671853	0.179672		21	21	21	13.5	13.5	13.5	210.13	0	45.411	0.339251	0.203013	-0.00324974	315780000	267370000	160010000	167930000	164150000	192640000
581	ATR	Serine/threonine-protein kinase ATR	A0A590UJ01;Q13535-2;Q13535-3;Q13535	A0A590UJ01;Q13535-2;Q13535-3;Q13535			0.864766	0.858574		11	11	11	5.8	5.8	5.8	249.75	0	7.7906	1.04558	NaN	0.671565	15872000	20845000	0	0	12577000	17129000
582	CSNK1A1	Casein kinase I isoform alpha	U3KPX3;A0A590UJ43;P48729;P48729-3;P48729-2;A0A5F9W493;D6REM4;E7ETM0;H0Y9X2;U3KQK7	U3KPX3;A0A590UJ43;P48729;P48729-3;P48729-2;A0A5F9W493;D6REM4;E7ETM0;H0Y9X2;U3KQK7;Q8N752;A0A590UK94;A0A590UJQ7;E5RG27;D6RGE5;U3KQ83			0.369774	-0.0975635		11	11	11	35.9	35.9	35.9	42.451	0	54.201	0.0922074	-0.145877	-0.239021	120420000	146620000	181760000	196650000	149230000	131180000
585	SRSF6	Serine/arginine-rich splicing factor 6	A0A590UJK4;A0A590UK01;A0A590UJP7;A0A590UK80;Q13247-3;Q13247	A0A590UJK4;A0A590UK01;A0A590UJP7;A0A590UK80;Q13247-3;Q13247;Q13247-2			0.119616	-0.0261815		15	15	11	52.2	52.2	34.5	26.306	0	70.712	0.122607	-0.110963	-0.0901885	4.1809e+09	5164600000	4.0647e+09	4.2062e+09	4643100000	4667800000
586	POLR2A	DNA-directed RNA polymerase II subunit RPB1	A0A590UJN4;A0A590UKB6;P24928	A0A590UJN4;A0A590UKB6;P24928;P24928-2			2.05229	0.720173	++	61	61	61	35.5	35.5	35.5	217.2	0	323.31	0.820158	0.750692	0.589668	784110000	1412700000	1.6789e+09	2217900000	907860000	1423700000
588	NIPBL	Nipped-B-like protein	A0A590UJS4;Q6KC79-2;Q6KC79	A0A590UJS4;Q6KC79-2;Q6KC79;Q6KC79-3			1.17539	0.328033		26	26	26	13	13	13	298.88	0	132.42	0.179129	0.487898	0.317073	113750000	167620000	116590000	160050000	192430000	285730000
589	ITCH	E3 ubiquitin-protein ligase Itchy homolog	A0A590UJW8;Q96J02-2;Q96J02;A0A590UK44;A0A590UJQ1;Q96J02-3;A0A590UK95	A0A590UJW8;Q96J02-2;Q96J02;A0A590UK44;A0A590UJQ1;Q96J02-3;A0A590UK95;A0A590UIY0;A0A1W2PR79;H0YBS9			1.47878	0.275495		15	15	12	21.6	21.6	17.7	94.746	0	53.944	0.322851	0.331017	0.172616	109960000	148190000	144260000	97866000	73883000	91836000
590	NFIA	Nuclear factor 1 A-type;Nuclear factor 1	Q12857-4;B1AKN5;A0A590UK09;B1AKN8;Q12857;Q12857-3;Q12857-2;B1AKN6;B1AKN7;A0A590UK73;A0A590UK38	Q12857-4;B1AKN5;A0A590UK09;B1AKN8;Q12857;Q12857-3;Q12857-2;B1AKN6;B1AKN7;A0A590UK73;A0A590UK38;A0A590UJU2;A0A590UJ82;S4R3K4;S4R308;S4R3K5;S4R3W2;K7EKH0;K7ESG9;A0A590UJA3;Q14938;Q14938-6;C9JWJ8;Q14938-4;K7EN08;Q14938-2;Q14938-3;Q14938-5;K7EJB0;K7EMQ5			1.11012	0.0784175		13	13	10	38.3	38.3	33.6	60.893	0	110.55	0.0717627	0.0419438	0.121546	204560000	220070000	271420000	270390000	175290000	201290000
591	MSH3	DNA mismatch repair protein Msh3	A0A590UKC9;P20585;A0A590UJW0;A0A590UJN8	A0A590UKC9;P20585;A0A590UJW0;A0A590UJN8			0.914183	-0.292452		6	6	6	7	7	7	105.71	0	9.0005	-0.214994	-0.514408	-0.147953	8135500	8819700	22869000	18515000	30593000	29103000
593	AMPD2	AMP deaminase 2	A0A5F9UK94;H0Y360;Q01433-2;Q01433;Q01433-5;Q01433-3;Q01433-4;A0A590UK85;A0A590UJY6	A0A5F9UK94;H0Y360;Q01433-2;Q01433;Q01433-5;Q01433-3;Q01433-4;A0A590UK85;A0A590UJY6;A0A590UJX5;E9PJF6;E9PIJ1			0.213418	-0.0358592		20	20	20	24.2	24.2	24.2	94.889	0	54.78	0.0809305	-0.0689978	-0.11951	135130000	159560000	199020000	227340000	285750000	398260000
594	SDF4	45 kDa calcium-binding protein	A0A5F9UP49;Q9BRK5;G3V1E2;A0A5F9UJX7;Q9BRK5-4;Q9BRK5-3;Q9BRK5-6;H0Y3T6;Q9BRK5-2	A0A5F9UP49;Q9BRK5;G3V1E2;A0A5F9UJX7;Q9BRK5-4;Q9BRK5-3;Q9BRK5-6;H0Y3T6;Q9BRK5-2;Q9BRK5-5			0.18057	-0.367553		7	7	7	25.6	25.6	25.6	40.936	0	32.28	0.393855	-1.80359	0.307079	9279200	12209000	110120000	31693000	36637000	48222000
595	TGOLN2	Trans-Golgi network integral membrane protein 2	A0A5F9UY30;A0A5H1ZRP2;O43493-4;O43493;O43493-5;O43493-3;O43493-7;O43493-6	A0A5F9UY30;A0A5H1ZRP2;O43493-4;O43493;O43493-5;O43493-3;O43493-7;O43493-6			0.737459	0.774657		4	4	4	11.3	11.3	11.3	47.773	0	116.27	0.0274371	1.32083	0.975703	28745000	56921000	71116000	156110000	46205000	92673000
596	SLMAP	Sarcolemmal membrane-associated protein	A0A5F9VB99;Q14BN4;Q14BN4-3;Q14BN4-2;A0A590UJK3;Q14BN4-8;Q14BN4-6;Q14BN4-7;H7BZW9;A0A590UJT5;A0A590UJ16;A0A590UJU9	A0A5F9VB99;Q14BN4;Q14BN4-3;Q14BN4-2;A0A590UJK3;Q14BN4-8;Q14BN4-6;Q14BN4-7;H7BZW9;A0A590UJT5;A0A590UJ16;A0A590UJU9;Q14BN4-4;A0A590UJS6;H7C3M8;B7Z964;H7BZK0;Q14BN4-5;A0A590UJG7;A0A590UK66			0.0769181	-0.0454505		8	8	8	10.7	10.7	10.7	85.923	0	11.109	0.166715	-0.43571	0.132643	38581000	44611000	7583900	7024100	19335000	15204000
598	ABHD12	Monoacylglycerol lipase ABHD12	Q8N2K0-2;A0A5F9ZHQ0;Q8N2K0;Q8N2K0-3;A0A5F9ZHQ8;A0A5F9ZH71;A0A5F9ZH49;A0A5F9ZHH2;I3L206;A0A5F9ZGT4;A0A5F9ZHG5;I3L440;Q5T712;A0A5F9ZHM3;A0A5F9ZH28;I3L294;A0A5F9ZGZ9;A0A5F9ZHF0;A0A5F9ZHE8;A0A5F9ZGW7	Q8N2K0-2;A0A5F9ZHQ0;Q8N2K0;Q8N2K0-3;A0A5F9ZHQ8;A0A5F9ZH71;A0A5F9ZH49;A0A5F9ZHH2;I3L206;A0A5F9ZGT4;A0A5F9ZHG5;I3L440;Q5T712;A0A5F9ZHM3;A0A5F9ZH28;I3L294;A0A5F9ZGZ9;A0A5F9ZHF0;A0A5F9ZHE8;A0A5F9ZGW7			0.060417	-0.0296376		2	2	2	6.9	6.9	6.9	45.558	0.00018495	3.6777	-0.314715	0.238787	-0.0129848	15463000	12944000	12780000	13770000	17009000	17567000
599	ASCC1	Activating signal cointegrator 1 complex subunit 1	Q8N9N2-2;A0A5F9ZH79;A0A5F9ZHP1;Q8N9N2;H0YE76;A0A5F9ZI37;H0YCB3	Q8N9N2-2;A0A5F9ZH79;A0A5F9ZHP1;Q8N9N2;H0YE76;A0A5F9ZI37;H0YCB3;E9PR40;A0A5F9ZI10;H0YER2;E9PQ44;E9PJM2;E9PM82;E9PKM6;E9PL92;A0A5F9ZGP6;E9PQZ6			0.572584	0.358515		7	7	7	20.2	20.2	20.2	41.227	0	14.708	0.826599	0.171975	0.0769695	64091000	127020000	95711000	115940000	72321000	86739000
600	PRIM1	DNA primase small subunit	A0A5F9ZHB6;P49642	A0A5F9ZHB6;P49642;A0A3B3ITS8;F8VNY2;F8VSB2			1.01188	-0.133651		11	11	9	29.6	29.6	25.9	54.082	0	47.842	-0.0437054	-0.183081	-0.174166	177890000	170460000	158440000	139550000	164070000	156220000
603	LDHB	L-lactate dehydrogenase B chain;L-lactate dehydrogenase	A0A5F9ZHM4;P07195;A0A3B3IS95;A8MW50	A0A5F9ZHM4;P07195;A0A3B3IS95;A8MW50;C9J7H8;F5H793	MitoCarta3.0	unknown	0.00540682	0.000723706		19	17	17	54.8	51	51	37.294	0	323.31	-0.0815374	0.0343565	0.049352	15493000000	16086000000	19662000000	20926000000	21305000000	24719000000
604	SACM1L	Phosphatidylinositide phosphatase SAC1	A0A5F9ZHN7;Q9NTJ5;E9PGZ4;Q9NTJ5-2;F8WDN7	A0A5F9ZHN7;Q9NTJ5;E9PGZ4;Q9NTJ5-2;F8WDN7;C9JV50;F8WCQ2			0.279629	0.139813		12	12	12	19.2	19.2	19.2	69.359	0	29.663	-0.0268957	0.505891	-0.0595551	107940000	133690000	32238000	46680000	94433000	91720000
605	ALDH3A2	Fatty aldehyde dehydrogenase	P51648-2;P51648;A0A5F9ZHN9;A0A5F9ZHI5;J3QRD1;A0A5F9ZGX4;A0A5F9ZI12;A0A5F9ZHZ9	P51648-2;P51648;A0A5F9ZHN9;A0A5F9ZHI5;J3QRD1;A0A5F9ZGX4;A0A5F9ZI12;A0A5F9ZHZ9;I3L1M4;I3L0X1;J3QKK9;J3KTG1;A0A5F9ZHP6;J3QS00;I3L2W1;A0A0D9SGC3;E9PJV0;C9JKT2;C9JMC5;I3L3I9;A8MYB8;K7EN73;E9PNN6;J3KTD9;P30838	MitoCarta3.0	Membrane	0.590156	0.16613		14	14	13	32.3	32.3	29.9	57.669	0	38.438	0.336855	0.189034	-0.0274985	222480000	301610000	143260000	162440000	145090000	140920000
606	ACP2	Lysosomal acid phosphatase	A0A5F9ZHR7;P11117;E9PQY3;E9PHY0;B7Z7D2;A0A5F9ZH82	A0A5F9ZHR7;P11117;E9PQY3;E9PHY0;B7Z7D2;A0A5F9ZH82;A0A5F9ZI20;A0A5F9ZH40;B7Z6U3;P11117-2			0.187079	0.0237367		11	11	11	24	24	24	49.352	0	57.794	0.0832474	0.0522768	-0.064314	210860000	243770000	112900000	103570000	191330000	184170000
607	MEN1	Menin	E7EN32;A0A5F9ZHS3;O00255-3;O00255-2;O00255	E7EN32;A0A5F9ZHS3;O00255-3;O00255-2;O00255			1.51638	0.460282		4	4	4	8.3	8.3	8.3	61.418	0	37.157	0.382833	0.624616	0.373398	19016000	27767000	11467000	17215000	11905000	16863000
608	PRIM2	DNA primase large subunit	A0A5F9ZHU7;P49643	A0A5F9ZHU7;P49643;A0A5F9ZHR0;P49643-2;A0A096LP51			1.55592	0.234872		18	18	18	36.1	36.1	36.1	68.332	0	88.894	0.263395	0.155879	0.285343	277280000	357650000	246540000	269610000	222950000	307960000
609	BRI3BP	BRI3-binding protein	Q8WY22;A0A5F9ZHY7	Q8WY22;A0A5F9ZHY7;REV__Q96PE2			0.257485	0.319269		3	3	3	17.1	17.1	17.1	27.835	0	61.117	0.69635	NaN	-0.0578121	85430000	128920000	37536000	75283000	44671000	64031000
610	ARHGEF2	Rho guanine nucleotide exchange factor 2	V9GYM8;A0A5F9ZI21;Q92974-3;Q92974-2;Q92974	V9GYM8;A0A5F9ZI21;Q92974-3;Q92974-2;Q92974;V9GYF5;V9GYG5;V9GZ14;V9GYF0;Q5VY93			2.08857	-0.471211		15	15	15	18.1	18.1	18.1	116.07	0	73.618	-0.539708	-0.481465	-0.392459	154740000	110950000	687980000	802040000	188640000	173220000
611	JAK1	Tyrosine-protein kinase JAK1	A0A5F9ZI39;P23458;A0A5F9ZHN8;A0A5F9ZH07;A0A5F9ZHW0	A0A5F9ZI39;P23458;A0A5F9ZHN8;A0A5F9ZH07;A0A5F9ZHW0;A0A5F9ZH32;A0A5F9ZI01;A0A5F9ZHI1;A0A5F9ZHK2;A0A5F9ZH73;O60674			2.5682	0.970533	++	36	36	35	34.5	34.5	33.7	133.06	0	166.36	1.07163	0.918081	0.921893	331770000	802580000	244230000	426370000	350330000	451140000
612	EED	Polycomb protein EED	A0A5F9ZI63;O75530-3;O75530;O75530-2;E9PJK2	A0A5F9ZI63;O75530-3;O75530;O75530-2;E9PJK2;H0YEL4;E9PMU3			0.924697	0.277079		17	17	17	39.5	39.5	39.5	56.262	0	87.431	0.445409	0.302173	0.0836559	246740000	327110000	319960000	271580000	282550000	378730000
613	NELFB	Negative elongation factor B	A0A5H1ZRP4;Q8WX92;Q8WX92-2	A0A5H1ZRP4;Q8WX92;Q8WX92-2			0.472172	0.0834361		11	11	11	20.9	20.9	20.9	70.038	0	79.721	0.130536	-0.0480989	0.167872	210860000	257080000	211160000	172370000	196990000	240010000
614	RBM47	RNA-binding protein 47	A0AV96;D6R9D6;A0AV96-2;B7Z8Z7;D6RBS9;D6REZ6;D6R9M7;D6RA49;D6RFL5	A0AV96;D6R9D6;A0AV96-2;B7Z8Z7;D6RBS9;D6REZ6;D6R9M7;D6RA49;D6RFL5;D6RBP6;Q8TBY0-2;D6RCT1;Q8TBY0;Q8TBY0-3;Q5T0W7;D6RF41;Q9NQ94-5;Q9NQ94-6;F8W9F8;Q9NQ94-3;Q9NQ94-2;Q9NQ94;Q9NQ94-4			0.0436975	0.0100932		12	12	12	24.6	24.6	24.6	64.098	0	149.73	0.152248	-0.0979805	-0.0239883	117840000	123130000	203260000	198660000	140120000	148360000
615	UBA6	Ubiquitin-like modifier-activating enzyme 6	A0AVT1;A0AVT1-2	A0AVT1;A0AVT1-2;H0Y8S8;A0AVT1-4;A0AVT1-3;H0Y9U5			1.46212	-0.205445		20	20	20	23	23	23	117.97	0	32.716	-0.184638	-0.150417	-0.281281	129120000	126250000	147530000	162180000	103540000	101730000
616	KIAA1598	Shootin-1	A0MZ66;A0MZ66-3;A0MZ66-4;A0MZ66-5;A0MZ66-6;A0MZ66-8;A0MZ66-2	A0MZ66;A0MZ66-3;A0MZ66-4;A0MZ66-5;A0MZ66-6;A0MZ66-8;A0MZ66-2;A0MZ66-7			1.64297	-0.353575		21	21	21	42.5	42.5	42.5	71.639	0	146.44	-0.264443	-0.34452	-0.451761	224600000	219330000	590720000	413610000	229340000	316000000
618	ILVBL	Acetolactate synthase-like protein	M0R026;A1L0T0;M0R1B5;E9PJS0	M0R026;A1L0T0;M0R1B5;E9PJS0;M0QZX5;E9PL44			0.518957	0.192646		9	9	9	25.7	25.7	25.7	56.732	0	107.09	-0.0555613	0.429107	0.204391	66696000	101630000	63298000	84676000	49201000	81817000
619	PLEKHG3	Pleckstrin homology domain-containing family G member 3	A1L390;A1L390-3;A0A0U1RR71	A1L390;A1L390-3;A0A0U1RR71;G3V311;A1L390-2;G3V3I3;G3V278			0.575813	0.179206		10	10	10	9.8	9.8	9.8	134.41	0	13.178	0.413269	0.0551957	0.0691523	22464000	26660000	25810000	26841000	22588000	33841000
620	GAGE12F;GAGE2E;GAGE13;GAGE6;GAGE5;GAGE1;GAGE12I;GAGE12G;GAGE7;GAGE12J;GAGE12H;GAGE12B	G antigen 12F;G antigen 2E;G antigen 13;G antigen 6;G antigen 5;G antigen 1;G antigen 12I;G antigen 12G;G antigen 7;G antigen 12J;G antigen 12H;G antigen 12B/C/D/E	P0CL80-2;Q4V326;Q4V321;Q13070;Q13069;Q13065;P0CL82;P0CL81;P0CL80;O76087;A6NER3;A6NDE8;A1L429;Q13065-2	P0CL80-2;Q4V326;Q4V321;Q13070;Q13069;Q13065;P0CL82;P0CL81;P0CL80;O76087;A6NER3;A6NDE8;A1L429;Q13065-2			1.06024	-0.317035		2	2	2	12	12	12	8.4541	0.00070151	2.6905	NaN	-0.360657	-0.273413	32731000	30765000	48264000	37958000	40648000	37246000
622	ACO2	Aconitate hydratase, mitochondrial	A2A274;Q99798	A2A274;Q99798	MitoCarta3.0	Matrix	0.0959416	0.0539526		36	36	36	53.4	53.4	53.4	87.819	0	323.31	-0.323245	0.234869	0.250234	4.2398e+09	3.5674e+09	3.2544e+09	3.1585e+09	2509900000	3.3679e+09
623	AAR2	Protein AAR2 homolog	A2A2Q9;Q9Y312	A2A2Q9;Q9Y312			1.46701	0.716015		8	8	8	26.1	26.1	26.1	45.034	0	123.7	0.987103	0.567351	0.593593	144280000	286110000	1357700000	150980000	1373200000	197680000
626	MPG	DNA-3-methyladenine glycosylase	A2IDA3;P29372-5;P29372-4;P29372-2;P29372	A2IDA3;P29372-5;P29372-4;P29372-2;P29372			0.745652	0.0792454		8	8	8	39	39	39	27.295	0	43.182	0.108625	0.127237	0.00187425	150810000	162040000	159660000	173750000	165580000	201990000
627	MRPL28	39S ribosomal protein L28, mitochondrial	A2IDC6;Q13084;A2IDC7;Q4TT37	A2IDC6;Q13084;A2IDC7;Q4TT37	MitoCarta3.0	Matrix	0.903655	0.369031		9	9	9	32.5	32.5	32.5	28.506	0	12.806	0.0805212	0.515712	0.510861	120420000	126440000	62343000	84293000	44576000	69555000
628	TCEAL4;TCEAL2	Transcription elongation factor A protein-like 4;Transcription elongation factor A protein-like 2	A2RQR6;Q96EI5;Q96EI5-2;Q9H3H9	A2RQR6;Q96EI5;Q96EI5-2;Q9H3H9;J3KQY4;D6RHZ1;D6RIH3;D6RCE9;D6RD44			3.47324	1.1605	++	3	3	3	17.2	17.2	17.2	21.54	0	59.256	1.16111	NaN	1.15989	27620000	54631000	6716900	12863000	6910200	21463000
629	NBAS	Neuroblastoma-amplified sequence	A2RRP1;A2RRP1-2;H0Y5G7	A2RRP1;A2RRP1-2;H0Y5G7;H7C007;C9JCM7;H7C1U4;H7C1Y9;H7BZR3;H7BZU5			0.778037	0.282469		20	20	20	9.6	9.6	9.6	268.57	0	29.421	0.308361	0.497944	0.0411028	108720000	134940000	17823000	26859000	38169000	53856000
631	VWA8	von Willebrand factor A domain-containing protein 8	A3KMH1;A3KMH1-3;A3KMH1-2	A3KMH1;A3KMH1-3;A3KMH1-2	MitoCarta3.0	Matrix	0.214472	-0.0592008		38	38	38	22.3	22.3	22.3	214.82	0	120.52	-0.240316	0.100305	-0.0375916	351670000	321490000	245390000	265230000	256390000	360740000
632	SBNO1	Protein strawberry notch homolog 1	A3KN83-3;A3KN83-2;A3KN83;A3KN83-4	A3KN83-3;A3KN83-2;A3KN83;A3KN83-4;K7ES28;Q9Y2G9-3;Q9Y2G9			0.711322	1.03437		10	10	10	11.4	11.4	11.4	154.06	0	15.275	2.10745	0.432104	0.563549	4236600	15398000	43380000	57319000	79819000	121550000
633	GTPBP10	GTP-binding protein 10	A4D1E9;C9J8R7;C9JNI1;A4D1E9-2	A4D1E9;C9J8R7;C9JNI1;A4D1E9-2;C9JEQ8;F8WBY0;F8WCN4;F8WBB5;A4D1E9-3	MitoCarta3.0	Matrix	0.367114	0.22697		10	10	10	31.8	31.8	31.8	42.932	0	34.645	-0.193206	0.603407	0.270708	63479000	62511000	72276000	97534000	62655000	88483000
635	TRAPPC13	Trafficking protein particle complex subunit 13	A5PLN9-7;A5PLN9-2;A5PLN9-4;A5PLN9;A5PLN9-5	A5PLN9-7;A5PLN9-2;A5PLN9-4;A5PLN9;A5PLN9-5;D6RB83			0.317315	0.221673		5	5	5	16.8	16.8	16.8	34.884	0	7.7381	0.560519	0.390558	-0.286058	16814000	24918000	10222000	15440000	14601000	15698000
636	CNOT1	CCR4-NOT transcription complex subunit 1	A5YKK6;A5YKK6-2;A5YKK6-3;A5YKK6-4	A5YKK6;A5YKK6-2;A5YKK6-3;A5YKK6-4;H3BMZ2;H3BNB1;H3BTH2;H3BMH0;H3BR89;H3BVC9;H3BT18;H3BU44			0.982594	0.168424		65	65	65	31.6	31.6	31.6	266.94	0	272.93	0.087327	0.283329	0.134615	566600000	662600000	840710000	939240000	975850000	1152000000
637	MAP1LC3B;MAP1LC3B2;MAP1LC3A	Microtubule-associated proteins 1A/1B light chain 3B;Microtubule-associated proteins 1A/1B light chain 3 beta 2;Microtubule-associated proteins 1A/1B light chain 3A	H3BTL1;Q9GZQ8;A6NCE7;Q9H492;Q9H492-2	H3BTL1;Q9GZQ8;A6NCE7;Q9H492;Q9H492-2;H3BTE7			1.3756	0.844067		4	4	4	50.7	50.7	50.7	9.0115	0	12.618	0.531569	1.15127	0.849359	134890000	225950000	11673000	24946000	53582000	116350000
639	PGP	Phosphoglycolate phosphatase	A6NDG6	A6NDG6;H3BV17			0.0618615	-0.0228574		10	10	10	35.2	35.2	35.2	34.006	0	232.72	-0.25739	0.0451634	0.143655	527110000	577660000	700770000	827220000	638070000	824380000
642	HCFC1	Host cell factor 1;HCF N-terminal chain 1;HCF N-terminal chain 2;HCF N-terminal chain 3;HCF N-terminal chain 4;HCF N-terminal chain 5;HCF N-terminal chain 6;HCF C-terminal chain 1;HCF C-terminal chain 2;HCF C-terminal chain 3;HCF C-terminal chain 4;HCF C-terminal chain 5;HCF C-terminal chain 6	A6NEM2;P51610-4	A6NEM2;P51610-4;P51610-3			0.615701	-0.0654984		45	45	1	28.9	28.9	0.9	213.47	0	323.31	-0.0136692	-0.143931	-0.0388953	1.5902e+09	1.775e+09	2.0795e+09	1.7704e+09	2715400000	2746400000
643	PIGK	GPI-anchor transamidase	A6NEM5;Q92643;B1AK81;Q92643-2	A6NEM5;Q92643;B1AK81;Q92643-2			0.504396	0.664768		4	4	4	14.5	14.5	14.5	37.785	0	30.687	1.65874	0.139339	0.196229	26337000	92503000	197730000	205460000	104030000	115520000
645	WBP2	WW domain-binding protein 2	K7EIJ0;K7ENL2;A6NG10;K7EMC9;Q969T9;Q969T9-2;K7EIN1;K7ESN4	K7EIJ0;K7ENL2;A6NG10;K7EMC9;Q969T9;Q969T9-2;K7EIN1;K7ESN4;K7EIK1			0.663718	0.104126		6	6	6	30.5	30.5	30.5	18.224	0	22.692	0.0460021	0.221073	0.0453032	232640000	341460000	232290000	286670000	491790000	707880000
646	DYNLT3	Dynein light chain Tctex-type 3	A6NGJ0;P51808;F2Z328	A6NGJ0;P51808;F2Z328			0.583547	0.145979		3	3	3	33.6	33.6	33.6	16.979	0	7.9638	0.209391	0.0825664	NaN	79885000	62656000	45303000	35224000	56910000	50056000
647	YIF1A	Protein YIF1A	A6NGW1;O95070;E9PIZ0;C9JST7	A6NGW1;O95070;E9PIZ0;C9JST7;E9PS11			0.176753	-0.10825		4	4	4	24.5	24.5	24.5	26.377	0	21.141	-0.406235	-0.229551	0.311038	34426000	35740000	89335000	61200000	35244000	30541000
648	ZMYM3	Zinc finger MYM-type protein 3	A6NHN7;A6NHB5;Q14202-2;Q14202	A6NHN7;A6NHB5;Q14202-2;Q14202;A6NL54;Q14202-3			2.01999	0.162677		7	7	7	6.6	6.6	6.6	141.79	0	14.547	0.185613	0.170566	0.131853	22331000	31166000	28405000	20944000	13138000	19037000
653	SMCHD1	Structural maintenance of chromosomes flexible hinge domain-containing protein 1	A6NHR9;A6NHR9-2;J3KTL8	A6NHR9;A6NHR9-2;J3KTL8;A6NHR9-3;A0A2R8YCU7;A0A2R8YE92;J3QSH1;J3KTK7;J3KRK8			0.974875	0.0772276		46	46	46	25	25	25	226.37	0	320	0.0900404	0.0247452	0.116897	636170000	720330000	659000000	516180000	589080000	672720000
655	GATSL2	GATS-like protein 2	A6NHX0	A6NHX0;F2Z3I9;F2Z2C1;F8WD52;B7WPJ3;Q8WTX7			0.938492	0.431071		5	5	5	15.8	15.8	15.8	36.056	0	6.1921	NaN	0.509949	0.352194	8837500	10004000	30545000	64263000	53048000	72031000
659	METTL15	Probable methyltransferase-like protein 15	A6NJ78;A0A0U1RR76;A6NJ78-2	A6NJ78;A0A0U1RR76;A6NJ78-2;A6NJ78-4;A0A0U1RRF2;B5MC64;A0A0U1RR64;A0A0U1RRD2;F8WD83;A6NJ78-3;P0C7V9	MitoCarta3.0	Matrix	0.0578507	-0.111269		5	5	5	14.5	14.5	14.5	46.121	0	39.038	0.449429	-0.671968	NaN	99430000	340530000	74968000	47527000	0	0
660	MRPL23	39S ribosomal protein L23, mitochondrial	A6NJD9;A8MVT4;A8MYK1;Q16540;H7C2P7	A6NJD9;A8MVT4;A8MYK1;Q16540;H7C2P7	MitoCarta3.0	Matrix	0.451823	0.784931		4	4	4	31.9	31.9	31.9	18.529	0	43.061	-0.0695427	0.352984	2.07135	68113000	69411000	17135000	21662000	46105000	139850000
662	RGPD3;RGPD4	RanBP2-like and GRIP domain-containing protein 3;RanBP2-like and GRIP domain-containing protein 4	J3KNE0;A6NKT7;Q7Z3J3	J3KNE0;A6NKT7;Q7Z3J3;Q7Z3J3-2;H0YBN8;H7BZ48;Q05823-2;Q05823			0.58503	0.326989		43	3	1	25.4	1.9	0.7	197.62	0	6.4299	-0.0933249	0.538141	0.536152	52104000	47789000	73326000	83185000	130950000	179350000
663	CNIH4	Protein cornichon homolog 4	A6NLH6;Q9P003	A6NLH6;Q9P003			0.166558	0.0620268		1	1	1	14.6	14.6	14.6	15.771	0	17.332	-0.184654	0.259303	0.111432	68600000	67203000	47660000	60763000	75143000	92193000
664	CD81	Tetraspanin;CD81 antigen	E9PJK1;E9PRJ8;H0YDL9;H0YDJ9;E9PIF1;A6NMH8;P60033	E9PJK1;E9PRJ8;H0YDL9;H0YDJ9;E9PIF1;A6NMH8;P60033;E9PM31;H0YEE2			0.459556	0.360492		3	3	3	35.8	35.8	35.8	17.963	0	77.434	0.951364	0.0427844	0.087327	151110000	344850000	124220000	100990000	162720000	185850000
665	POLA1	DNA polymerase alpha catalytic subunit;DNA polymerase	P09884;A6NMQ1;A0A087WU64	P09884;A6NMQ1;A0A087WU64			1.24946	0.551346		20	20	20	15.7	15.7	15.7	165.91	0	59.048	0.710261	0.664483	0.279293	108980000	75395000	121370000	154720000	142620000	203730000
666	ENSA	Alpha-endosulfine	A6NMQ3;Q5T5H1;O43768-6;O43768-5;O43768-2;O43768;O43768-9;O43768-7;O43768-3;O43768-4;A0A1W2PRU0;O43768-8	A6NMQ3;Q5T5H1;O43768-6;O43768-5;O43768-2;O43768;O43768-9;O43768-7;O43768-3;O43768-4;A0A1W2PRU0;O43768-8;H3BTD3			0.0619188	0.0293612		4	4	3	40.7	40.7	32.9	15.634	0	12.016	-0.226611	0.00633396	0.308361	59673000	51269000	239440000	285310000	80524000	95336000
667	OBSL1	Obscurin-like protein 1	A6NN50;O75147-4;O75147;O75147-1;O75147-2	A6NN50;O75147-4;O75147;O75147-1;O75147-2;A8MSZ8;S4R463;H0Y684			0.496133	0.459576		13	13	13	9.4	9.4	9.4	197.1	0	15.347	0.992913	0.584193	-0.198378	46812000	87693000	23215000	29813000	28339000	15100000
668	PPP2R4;DKFZp781M17165	Serine/threonine-protein phosphatase 2A activator	Q15257;Q15257-2;A6PVN5;Q15257-3;Q15257-4;F6WIT2;Q5T948;Q68CR8;Q5T949;A6PVN9	Q15257;Q15257-2;A6PVN5;Q15257-3;Q15257-4;F6WIT2;Q5T948;Q68CR8;Q5T949;A6PVN9;A6PVN6;B7ZBQ0;A6PVN7;A6PVN8;B7ZBP9;H0Y6E5;C9IZ76;B7ZBP7;B4DDQ6			0.259356	-0.0382877		8	8	8	28.2	28.2	28.2	40.667	0	29.494	-0.0445384	-0.128156	0.0578315	27105000	30829000	337210000	99927000	229980000	87716000
669	PIP5K1A	Phosphatidylinositol 4-phosphate 5-kinase type-1 alpha	A6PW57;Q99755-2;Q99755-4;Q99755-3;Q99755	A6PW57;Q99755-2;Q99755-4;Q99755-3;Q99755;O60331-4;O60331;O60331-2;O60331-3;A2A5X0;O14986-3;O14986;O14986-2			1.10711	0.319861		10	10	5	22.4	22.4	13.3	61.257	0	60.388	0.499068	0.175173	0.285343	71540000	93367000	93088000	108520000	97355000	136210000
670	CRELD2	Cysteine-rich with EGF-like domain protein 2	A6PWM2;Q6UXH1-3;Q6UXH1-2;Q6UXH1-4;Q6UXH1;Q6UXH1-6;Q6UXH1-5	A6PWM2;Q6UXH1-3;Q6UXH1-2;Q6UXH1-4;Q6UXH1;Q6UXH1-6;Q6UXH1-5			0.0525797	-0.0193117		3	3	3	10	10	10	25.129	0	22.352	-0.175485	0.214249	-0.0966995	222800000	246030000	281380000	254010000	248680000	260430000
673	FAM127A	Protein FAM127A	A6ZKI3	A6ZKI3;Q17RB0			0.473519	0.793597		3	3	1	24.8	24.8	10.6	13.171	0	6.4448	1.25641	0.330788	NaN	17493000	43987000	37422000	40915000	21660000	28004000
674	ZSWIM8	Zinc finger SWIM domain-containing protein 8	S4R3H3;S4R393;S4R410;A7E2V4-5;A7E2V4;A7E2V4-3;A7E2V4-4;S4R3B3;H7C453;A7E2V4-2;S4R3U7	S4R3H3;S4R393;S4R410;A7E2V4-5;A7E2V4;A7E2V4-3;A7E2V4-4;S4R3B3;H7C453;A7E2V4-2;S4R3U7;H7BZ52;H0YCW2			0.360945	1.50566		5	5	5	4.9	4.9	4.9	178.85	0	17.559	2.7337	NaN	0.277628	3833400	14948000	0	0	15260000	20967000
676	POM121C;POM121B	Nuclear envelope pore membrane protein POM 121C;Putative nuclear envelope pore membrane protein POM 121B	A8CG34;A8CG34-2;A6NF01	A8CG34;A8CG34-2;A6NF01;C9JFL1			1.33835	-0.213204		7	7	2	8.1	8.1	2.8	125.09	0	18.082	-0.283738	-0.123308	-0.232566	25328000	24345000	52603000	48224000	44120000	49741000
679	MANF	Mesencephalic astrocyte-derived neurotrophic factor	P55145;A8K878	P55145;A8K878;H7C2D6			2.88408	-0.162027		8	8	8	46.2	46.2	46.2	20.7	0	59.1	-0.150305	-0.167831	-0.167944	1.0584e+09	867630000	1180500000	956840000	884180000	855650000
680	DDX11;DDX11L8;DDX12P	Probable ATP-dependent RNA helicase DDX11;Putative ATP-dependent RNA helicase DDX11-like protein 8;Putative ATP-dependent RNA helicase DDX12	Q96FC9-4;Q96FC9-3;Q96FC9-2;A8MPP1;Q96FC9;Q92771	Q96FC9-4;Q96FC9-3;Q96FC9-2;A8MPP1;Q96FC9;Q92771;F6WZM0;F5H235;C9K0E8;R4GNE1;F5GYY1;H0YFY8;F5GXL6;F5GXJ8;B4DMS8;Q96FC9-5			0.607688	0.370485		8	8	8	10	10	10	96.127	0	6.8999	0.521754	NaN	0.219215	47386000	38421000	5686000	4903100	30004000	42647000
682	FMR1	Fragile X mental retardation protein 1	A8MQB8;G3V0J0;Q06787-2;Q06787-8;Q06787-9;A0A087WXI3;R9WNI0;Q06787-11	A8MQB8;G3V0J0;Q06787-2;Q06787-8;Q06787-9;A0A087WXI3;R9WNI0;Q06787-11;A0A087WY29;Q8IXW7;A0A087WWR6			0.239129	-0.0885954		14	13	1	24.7	23.4	1.9	65.821	0	27.482	0.0363276	-0.356476	0.0543624	122810000	163920000	222840000	199010000	185360000	256480000
683	GSK3A	Glycogen synthase kinase-3 alpha	P49840;A8MT37;M0QYV0	P49840;A8MT37;M0QYV0			0.654648	0.322268		5	3	3	11.8	7.7	7.7	50.98	0	9.4639	0.205393	NaN	0.439144	27175000	29506000	15849000	7059600	30287000	48773000
687	TSSC1	Protein TSSC1	A8MUM1;Q53HC9;C9J0U9;D3YTH5	A8MUM1;Q53HC9;C9J0U9;D3YTH5;F8WDX0;F8WB12;F8WDS8;C9JVR6			0.788245	-0.284953		5	5	5	13.5	13.5	13.5	46.319	0	10.836	-0.107866	-0.542227	-0.204765	28763000	36966000	53253000	30410000	8749500	7547700
688	SNRPG;SNRPGP15	Small nuclear ribonucleoprotein G;Putative small nuclear ribonucleoprotein G-like protein 15	Q49AN9;F5H013;P62308;A8MWD9	Q49AN9;F5H013;P62308;A8MWD9;C9JVQ0			1.08742	0.18376		3	3	3	31.2	31.2	31.2	7.1013	0	47.077	0.289362	0.0984196	0.163499	656640000	779090000	243380000	212480000	159110000	183440000
689	ERCC2	TFIIH basal transcription factor complex helicase XPD subunit	A8MX75;P18074;K7EIT8;P18074-2;K7ENL1	A8MX75;P18074;K7EIT8;P18074-2;K7ENL1;E7EVE9			0.910393	0.718363		6	6	6	9.3	9.3	9.3	80.511	0	6.4357	1.18992	0.226878	0.738292	15722000	31699000	16120000	16555000	18424000	34604000
691	NUDT19	Nucleoside diphosphate-linked moiety X motif 19, mitochondrial	A8MXV4	A8MXV4	MitoCarta3.0	Matrix	0.823694	0.505233		6	6	6	22.7	22.7	22.7	42.233	0	11.625	0.162081	0.434241	0.919378	7081100	14554000	9839100	18663000	10207000	21406000
692	HIF1A	Hypoxia-inducible factor 1-alpha	F8W9L0;A8MYV6;Q16665;Q16665-3;Q16665-2	F8W9L0;A8MYV6;Q16665;Q16665-3;Q16665-2			1.53468	1.68615	++	15	15	15	23.9	23.9	23.9	86.067	0	40.069	2.27429	1.3616	1.42256	113120000	315600000	6581300	49034000	14074000	51161000
694	SRRM1	Serine/arginine repetitive matrix protein 1	A9Z1X7;Q8IYB3-2;Q8IYB3;E9PCT1;M0R088	A9Z1X7;Q8IYB3-2;Q8IYB3;E9PCT1;M0R088;M0R1E7;M0QXG5			2.75554	0.372078	++	9	9	9	11	11	11	103.39	0	99.268	0.394624	0.3421	0.37951	726410000	675930000	448470000	506490000	426160000	612060000
696	CCDC134	Coiled-coil domain-containing protein 134	B0QY51;Q9H6E4	B0QY51;Q9H6E4			1.03703	0.273534		4	4	4	33.6	33.6	33.6	13.667	0	8.7431	0.407951	0.104873	0.307778	37986000	79328000	28174000	39816000	23633000	54760000
697	EIF3L	Eukaryotic translation initiation factor 3 subunit L	B0QY89;Q9Y262;Q9Y262-2;B0QY90	B0QY89;Q9Y262;Q9Y262-2;B0QY90;C9JHP4;C9K0Q7;H7C3A0;H0Y7E6			0.14599	-0.0107316		28	28	28	47.1	47.1	47.1	70.901	0	300.14	-0.0616163	0.0169242	0.0124972	2340000000	2383800000	3.34e+09	3.1543e+09	2753400000	3.0574e+09
698	APOBEC3B	DNA dC->dU-editing enzyme APOBEC-3B	B0QYD3;Q9UH17;Q9UH17-3	B0QYD3;Q9UH17;Q9UH17-3;P31941-2;P31941;Q9UH17-2			0.950369	0.639143		11	11	7	24.9	24.9	16.9	57.208	0	37.887	1.09106	0.519642	0.306729	225580000	507470000	191660000	259690000	120680000	153060000
699	EWSR1	RNA-binding protein EWS	B0QYK0;Q01844-6;Q01844-3;Q01844;Q01844-5;A0A0D9SFL3;C9JGE3;Q01844-2	B0QYK0;Q01844-6;Q01844-3;Q01844;Q01844-5;A0A0D9SFL3;C9JGE3;Q01844-2;Q01844-4			1.449	-0.0863139		8	8	1	13.3	13.3	3.9	64.929	0	135.04	-0.109032	-0.0536884	-0.0962213	863500000	796520000	1.0499e+09	981670000	836730000	825140000
700	UBE2I	SUMO-conjugating enzyme UBC9	H3BQQ9;B0QYN7;P63279;H3BPC4	H3BQQ9;B0QYN7;P63279;H3BPC4;H3BRD1			0.573881	-0.0416149		9	9	9	51.1	51.1	51.1	15.516	0	107.71	-0.0325067	0.000432815	-0.0927709	1080100000	1084700000	1.7437e+09	2248800000	1.9745e+09	2814300000
701	TFEB	Transcription factor EB	B0QYS6;B0QYS7;P19484;B1AKB5;P19484-2;A0A1B0GXL9;B1AKB4	B0QYS6;B0QYS7;P19484;B1AKB5;P19484-2;A0A1B0GXL9;B1AKB4;B1AKB1;B1AKB2			1.31336	1.06191		5	4	4	14.3	12.7	12.7	54.223	0.00018836	4.0017	0.980683	1.14313	NaN	11039000	22439000	2796200	5176700	0	0
703	CPNE1	Copine-1	Q99829;B0QZ18;F2Z2V0;A6PVH9;E7ENH5;Q5JX44;Q5JX58;Q5JX45;Q5JX59;Q5JX60	Q99829;B0QZ18;F2Z2V0;A6PVH9;E7ENH5;Q5JX44;Q5JX58;Q5JX45;Q5JX59;Q5JX60;Q5JX52;Q5JX61;Q5JX56;Q5JX55;Q5JX54;Q5JX57;H0Y524;E7EV27			0.0025062	0.00168794		11	11	11	17.7	17.7	17.7	59.058	0	61.715	0.414352	-0.241441	-0.167847	166120000	180040000	258100000	208850000	345140000	319530000
704	APOC3	Apolipoprotein C-III	B0YIW2;P02656	B0YIW2;P02656			0.849757	1.18146		1	1	1	13.7	13.7	13.7	12.815	0	79.436	0.777367	0.59388	2.17313	52002000	71556000	33293000	56085000	29223000	140100000
705	MPST	Sulfurtransferase;3-mercaptopyruvate sulfurtransferase	B1AH49;P25325;P25325-2	B1AH49;P25325;P25325-2	MitoCarta3.0	MIM	0.0626038	0.0140519		6	6	6	30.8	30.8	30.8	24.982	0	79.264	-0.0549767	-0.0635297	0.160662	57417000	65821000	240640000	250600000	54964000	67694000
706	TSPO	Translocator protein	B1AH87;P30536	B1AH87;P30536	MitoCarta3.0	MOM	0.288454	0.40791		4	4	4	43	43	43	11.896	0	17.686	0.991245	-0.628675	0.861161	142260000	362140000	93868000	72604000	60255000	139550000
708	CENPM	Centromere protein M	B1AHQ6;Q9NSP4;B1AHQ7;Q9NSP4-4;Q9NSP4-2	B1AHQ6;Q9NSP4;B1AHQ7;Q9NSP4-4;Q9NSP4-2;B1AHQ8			1.05553	1.22647		4	4	4	29.5	29.5	29.5	16.148	0.00035461	2.8811	1.90624	0.555129	1.21804	6133600	23427000	4897600	5913000	3385300	11775000
709	STX12	Syntaxin-12	B1AJQ6;Q86Y82	B1AJQ6;Q86Y82			0.567486	0.198162		5	5	5	35.8	35.8	35.8	24.576	0	47.407	-0.0550666	0.263515	0.386038	50331000	60937000	28526000	27325000	44995000	54319000
710	PSMD10	26S proteasome non-ATPase regulatory subunit 10	B1AJY7;O75832;B1AJY5;O75832-2	B1AJY7;O75832;B1AJY5;O75832-2;B1AJY6			0.100643	0.0133069		6	6	6	48.7	48.7	48.7	20.808	0	109.72	0.102053	-0.0251183	-0.0370143	85472000	106800000	170840000	156400000	179810000	203740000
715	EIF4ENIF1	Eukaryotic translation initiation factor 4E transporter	B1AKL4;Q9NRA8;Q9NRA8-3;B1AKL5;Q9NRA8-2	B1AKL4;Q9NRA8;Q9NRA8-3;B1AKL5;Q9NRA8-2;B1AKL6;B0QYZ7			0.145523	-0.065976		5	5	5	5.2	5.2	5.2	105.55	0	9.1223	0.144438	-0.373196	0.0308304	9069000	10734000	29203000	23332000	41323000	47762000
717	PRPS1	Ribose-phosphate pyrophosphokinase 1	B1ALA9;P60891;A0A2R8Y7H4;P60891-2	B1ALA9;P60891;A0A2R8Y7H4;P60891-2;B7ZB02;B1ALA7;Q15244			1.75251	-0.169095		15	15	6	53.3	53.3	21.4	31.392	0	119.59	-0.124645	-0.200034	-0.182606	1.0728e+09	989290000	1.5671e+09	1381000000	2.0098e+09	1.8164e+09
719	ARHGEF7	Rho guanine nucleotide exchange factor 7	B1ALK7;Q14155-1;A0A2R8YG42;Q14155-5;Q14155-6;Q14155-2;Q14155-3;Q14155;E7EUY6;E9PDQ5	B1ALK7;Q14155-1;A0A2R8YG42;Q14155-5;Q14155-6;Q14155-2;Q14155-3;Q14155;E7EUY6;E9PDQ5;E7EU80;C9JDI6;B1ANY6;C9JAD7;E7ENL8			1.10035	-0.323213		14	14	9	24.1	24.1	16.3	79.831	0	42.857	-0.21563	-0.516656	-0.237354	82940000	54333000	135410000	101290000	96132000	85880000
720	TMEM9	Transmembrane protein 9	B1ALM5;Q9P0T7	B1ALM5;Q9P0T7			1.52814	0.436573		1	1	1	7	7	7	20.958	0	11.951	0.498864	0.52717	0.283685	32177000	44400000	8689400	12073000	23969000	37750000
721	2022-09-06	Septin-6	B1AMS2;Q14141-2;Q14141-4;Q14141	B1AMS2;Q14141-2;Q14141-4;Q14141;H0Y961;Q14141-3;D6RDP1;D6R9Y6			2.15226	-0.448241		15	15	7	42.7	42.7	26.5	49.303	0	323.31	-0.512082	-0.451445	-0.381198	490570000	413410000	491640000	387620000	496920000	422510000
723	GUK1	Guanylate kinase	B1ANH5;Q16774;B1ANH0;B1ANG9;Q16774-2;B1ANH6;B1ANH2;B1ANH3;Q16774-3	B1ANH5;Q16774;B1ANH0;B1ANG9;Q16774-2;B1ANH6;B1ANH2;B1ANH3;Q16774-3	MitoCarta3.0	Matrix	0.615255	-0.222188		4	4	4	29.1	29.1	29.1	21.999	0	6.714	-0.46905	-0.195203	-0.0023102	25280000	16559000	30556000	27962000	46547000	64707000
724	CD55	Complement decay-accelerating factor	B1AP13;P08174-2;H3BLV0;H7BY55;P08174-4;P08174;P08174-3;P08174-5;P08174-6;P08174-7	B1AP13;P08174-2;H3BLV0;H7BY55;P08174-4;P08174;P08174-3;P08174-5;P08174-6;P08174-7;B1AP15			0.139384	-0.0762541		15	15	11	39.2	39.2	25	49.338	0	186.08	0.270469	-0.119855	-0.379376	2272000000	3.0803e+09	2252900000	2.0047e+09	2248300000	1.9176e+09
726	SOAT1	Sterol O-acyltransferase 1	B1APM4;P35610	B1APM4;P35610			0.946307	-0.320382		3	3	3	15.4	15.4	15.4	29.892	0	4.9959	-0.525102	-0.116207	-0.319838	39830000	23204000	27326000	20071000	40354000	34940000
727	USF1	Upstream stimulatory factor 1	B1AQP1;P22415-2;P22415;H0YD59;E9PME6	B1AQP1;P22415-2;P22415;H0YD59;E9PME6			0.452117	-0.2816		3	2	2	10.6	7.1	7.1	30.995	0.00018822	3.9894	NaN	-0.456049	-0.10715	8800900	38044000	38511000	29151000	24547000	20323000
728	RPS6KA3	Ribosomal protein S6 kinase alpha-3	B7ZB17;P51812;B1AXG1;B4DG22;A0A2R8Y603	B7ZB17;P51812;B1AXG1;B4DG22;A0A2R8Y603;Q9UK32-2;Q9UK32;Q15349-2;Q15349-3;Q15349;F2Z2J1;B7Z3B5;A0A2R8Y7S9;B1AXG2;A0A2R8YGB7;D6RA62;D6RE03			1.16884	0.291817		18	18	13	29.5	29.5	22.8	80.711	0	80.625	0.34426	0.134484	0.396707	248800000	296130000	421050000	369650000	321690000	426550000
729	HNRNPC	Heterogeneous nuclear ribonucleoproteins C1/C2	P07910;P07910-2;B2R5W2;B4DY08;G3V4W0;G3V2Q1;G3V4C1;G3V576;P07910-4;P07910-3;G3V555;G3V575;G3V2D6;G3V5V7	P07910;P07910-2;B2R5W2;B4DY08;G3V4W0;G3V2Q1;G3V4C1;G3V576;P07910-4;P07910-3;G3V555;G3V575;G3V2D6;G3V5V7;A0A0G2JPF8;A0A0G2JNQ3;B4DSU6;G3V251;G3V3K6;G3V5X6;O60812;P0DMR1;B2RXH8;B7ZW38;G3V4M8;G3V2H6;E5RG71;B3KT61;Q86SE5-3;Q86SE5			2.14962	-0.0825741		21	21	20	43.8	43.8	42.5	33.67	0	265.23	-0.0928324	-0.0856651	-0.0692249	24990000000	25464000000	20082000000	19181000000	20137000000	20456000000
730	JMJD6	Bifunctional arginine demethylase and lysyl-hydroxylase JMJD6	B2WTI3;B2WTI4;K7EJU9;Q6NYC1-2;Q6NYC1;Q6NYC1-3	B2WTI3;B2WTI4;K7EJU9;Q6NYC1-2;Q6NYC1;Q6NYC1-3			0.197883	0.0420366		8	8	8	34	34	34	39.241	0	114.28	0.16877	-0.0927094	0.0500489	158860000	196560000	149240000	163360000	185790000	210200000
732	EIF3H	Eukaryotic translation initiation factor 3 subunit H	B3KS98;O15372;A0A087WZK9;E5RJT0	B3KS98;O15372;A0A087WZK9;E5RJT0;E5RGU4;E5RFW7;E5RFH0;E5RHC7;E5RH59			0.740937	-0.127849		16	16	16	44.8	44.8	44.8	41.581	0	303.82	-0.249719	-0.0976871	-0.0361412	1.5093e+09	1.5909e+09	1.996e+09	2.0769e+09	2.0532e+09	2620300000
733	MORF4L1	Mortality factor 4-like protein 1	H0YLJ3;B3KTM8;Q9UBU8-2;Q9UBU8;H0YMJ0;Q9UBU8-3;H0YM21;H0YNE0	H0YLJ3;B3KTM8;Q9UBU8-2;Q9UBU8;H0YMJ0;Q9UBU8-3;H0YM21;H0YNE0;H0YMT8;H0YLV1			1.82721	1.45965	++	8	6	6	29.4	20.1	20.1	31.333	0	17.487	1.41468	1.17262	1.79165	45424000	123350000	72867000	150690000	35197000	105410000
735	SLC12A6	Solute carrier family 12 member 6	Q9UHW9;Q9UHW9-4;Q9UHW9-3;Q9UHW9-2;Q9UHW9-5;Q9UHW9-6;B3KXX3;H0YKQ8;H0YMQ9	Q9UHW9;Q9UHW9-4;Q9UHW9-3;Q9UHW9-2;Q9UHW9-5;Q9UHW9-6;B3KXX3;H0YKQ8;H0YMQ9;Q9H2X9;Q9H2X9-2;J3QSF2;A0A0G2JNW7;A0A0U1RR18;A0A1B0GVB1;H0YB78;A0A0G2JQE3;Q9Y666;H0YNJ5			0.3815	0.195131		12	4	4	10	4	4	127.62	0	6.1492	0.34426	0.0460021	NaN	23902000	42036000	14119000	12759000	6034900	5091600
738	CNN2	Calponin;Calponin-2	B4DDF4;B4DUT8;Q99439;H3BVI6;A0A087X271;A0A087X1X5;Q99439-2	B4DDF4;B4DUT8;Q99439;H3BVI6;A0A087X271;A0A087X1X5;Q99439-2;K7ES69;H3BQH0;U3KPS3;A0A087WV51;Q15417-3;Q15417			1.10236	-0.218994		13	13	13	48.3	48.3	48.3	32.616	0	323.31	-0.145127	-0.349621	-0.162234	581040000	558920000	788480000	632300000	822220000	739520000
740	RABEP2	Rab GTPase-binding effector protein 2	B4DHR0;Q9H5N1-2;Q9H5N1	B4DHR0;Q9H5N1-2;Q9H5N1;H3BNR8;H3BU67;H3BNR2;H3BT64			0.369108	0.780988		5	5	5	9.8	9.8	9.8	56.112	0	18.509	2.35521	0.126048	-0.138299	37784000	141960000	26850000	28425000	20348000	21568000
742	VWA9	von Willebrand factor A domain-containing protein 9	H3BRY6;B4DVT3;B4DJL6;Q96SY0-4;Q96SY0-3;Q96SY0	H3BRY6;B4DVT3;B4DJL6;Q96SY0-4;Q96SY0-3;Q96SY0			0.845611	0.397766		8	8	8	17.9	17.9	17.9	51.583	0	31.024	0.142609	0.333653	0.717035	27849000	40246000	119090000	140610000	121400000	142420000
745	CARS	Cysteine--tRNA ligase, cytoplasmic	B4DKY1;P49589-2;P49589;P49589-3	B4DKY1;P49589-2;P49589;P49589-3;E9PRS8;C9JLN0;E9PLP0			0.180081	-0.0223722		19	19	19	29.5	29.5	29.5	84.277	0	87.953	-0.0167747	0.0506061	-0.100948	188990000	280380000	176830000	217370000	213680000	236160000
746	CHURC1-FNTB;FNTB	Protein farnesyltransferase subunit beta	B4DL54;P49356-2;P49356	B4DL54;P49356-2;P49356			1.50605	0.843592	+	3	3	2	5.1	5.1	3.4	52.785	0.00018587	3.7643	NaN	0.88495	0.802235	3664900	8556000	10628000	18810000	4513500	12002000
747			B4DLN1	B4DLN1;P52815;I3L1E8			0.436316	0.197693		18	18	7	46.2	46.2	19.9	48.099	0	95.63	-0.143261	0.378845	0.357496	1.0331e+09	807220000	1280800000	1312100000	672730000	905480000
751	GOSR1	Golgi SNAP receptor complex member 1	B4DQA8;K7EJC8;E9PCW1;O95249;G5E9T8;O95249-2	B4DQA8;K7EJC8;E9PCW1;O95249;G5E9T8;O95249-2;F6RU00			1.0199	0.250151		8	8	8	46.6	46.6	46.6	20.045	0	66.205	0.283448	0.0919367	0.375067	138910000	190460000	66083000	68769000	55213000	78294000
753	SEC61A1	Protein transport protein Sec61 subunit alpha isoform 1	B4DR61;P61619;P61619-3	B4DR61;P61619;P61619-3;H7C1Q9;C9JXC6;H7C069;A6NK38;F2Z2C7;A6NIF9;C9JJV4;F8W776;Q8TC24;Q9H9S3-2;Q9H9S3-3;Q9H9S3			0.036817	0.022572		7	7	7	13.3	13.3	13.3	52.949	0	27.27	-0.180315	0.413919	-0.165887	278750000	241130000	186160000	249110000	197980000	189850000
754	STK24	Serine/threonine-protein kinase 24;Serine/threonine-protein kinase 24 36 kDa subunit;Serine/threonine-protein kinase 24 12 kDa subunit	B4DR80;Q9Y6E0-2;Q9Y6E0;H0Y630	B4DR80;Q9Y6E0-2;Q9Y6E0;H0Y630;Q5JV98;Q5JV99			1.33852	-0.259049		17	10	7	40.5	28.9	22.6	45.835	0	30.528	-0.177115	-0.230194	-0.369837	35302000	33069000	186290000	165130000	124620000	94759000
757	ANXA8L1;ANXA8L2;ANXA8	Annexin;Annexin A8-like protein 2;Annexin A8	B4DTF2;Q5VT79;P13928;A0A075B765;A0A087WTN9;A0A075B752;Q5VT79-2;A0A087WUP0;P13928-3	B4DTF2;Q5VT79;P13928;A0A075B765;A0A087WTN9;A0A075B752;Q5VT79-2;A0A087WUP0;P13928-3;P13928-2			0.612782	-0.0872035		5	5	5	24.1	24.1	24.1	30.492	0	33.852	NaN	-0.0520572	-0.12235	0	0	40321000	28442000	39581000	42153000
759	IXL;MED29	Mediator of RNA polymerase II transcription subunit 29	B4DUA7;Q9NX70;M0R3F3;Q9NX70-2	B4DUA7;Q9NX70;M0R3F3;Q9NX70-2;M0R0U2;M0R0A0			0.409566	0.408946		5	5	5	33.5	33.5	33.5	23.472	0	10.717	0.695816	0.122076	NaN	26283000	51070000	19675000	18884000	13870000	8195400
762	NME7	Nucleoside diphosphate kinase 7	E9PNU1;B4DXC8;Q9Y5B8-2;Q9Y5B8	E9PNU1;B4DXC8;Q9Y5B8-2;Q9Y5B8			0.101264	0.0519244		4	4	4	20.3	20.3	20.3	28.888	0	8.7616	0.397146	-0.112444	-0.128929	8386800	13142000	27134000	22797000	12820000	13411000
764	ILF2	Interleukin enhancer-binding factor 2	B4DY09;Q12905	B4DY09;Q12905;X6R6Z1;A0A0A0MRL0			1.33891	0.221788		20	20	20	54	54	54	38.91	0	323.31	0.306962	0.136585	0.221815	4.285e+09	5.8497e+09	5725900000	6.5335e+09	6.3557e+09	8.1303e+09
765	TGFBR1	Receptor protein serine/threonine kinase;TGF-beta receptor type-1	B4DY26;P36897;P36897-3;P36897-2;F8W1R9	B4DY26;P36897;P36897-3;P36897-2;F8W1R9;F8VXZ5;F8VVC4;H0YHS4;P36896-3;P36896-5;Q8NER5-4;F8W0K6;Q8NER5-3;Q8NER5;P36896;F8VRH6;P36896-4			1.03895	0.455331		11	11	9	29.5	29.5	24	48.875	0	55.257	0.400101	0.734829	0.231064	146080000	228450000	90431000	129960000	62999000	75303000
767	PEX5	Peroxisomal targeting signal 1 receptor	B4E0T2;P50542-2;P50542-3;P50542;P50542-4	B4E0T2;P50542-2;P50542-3;P50542;P50542-4			0.536785	0.65562		4	4	4	7.1	7.1	7.1	73.182	0	7.7924	1.57551	0.235605	0.155749	7677300	23308000	42645000	43036000	40611000	47596000
768	STK26	Serine/threonine-protein kinase 26	Q8NBY1;B4E0Y9;Q9P289;Q9P289-2;Q9P289-3	Q8NBY1;B4E0Y9;Q9P289;Q9P289-2;Q9P289-3;C9JJV0			1.56746	-0.217067		20	20	11	58.7	58.7	39.3	43.867	0	323.31	-0.221438	-0.277919	-0.151843	1.5788e+09	1.4889e+09	2490900000	2247400000	1.5719e+09	1456000000
770	DERL1	Derlin-1	B4E1G1;Q9BUN8-2;Q9BUN8;E5RGY0	B4E1G1;Q9BUN8-2;Q9BUN8;E5RGY0			0.119351	0.0298384		5	5	5	31.8	31.8	31.8	17.033	0	14.913	0.197236	-0.0259701	-0.0817512	74419000	109520000	50986000	58325000	72248000	68965000
776	PES1	Pescadillo homolog	B5MCF9;O00541;O00541-2;B3KXD6	B5MCF9;O00541;O00541-2;B3KXD6;H7C267;H7BYY8			0.956697	0.155547		22	22	22	40.5	40.5	40.5	66.077	0	210.88	0.263756	0.0732718	0.129613	621740000	830400000	1.0048e+09	1122800000	1389700000	1.6833e+09
779	RAN	GTP-binding nuclear protein Ran	B5MDF5;P62826;J3KQE5;F5H018;H0YFC6	B5MDF5;P62826;J3KQE5;F5H018;H0YFC6;B4DV51;A0A087X0W0			1.15841	-0.168438		14	14	14	47.2	47.2	47.2	26.224	0	263.27	-0.201842	-0.227574	-0.0759001	7.8858e+09	8705900000	11324000000	9642100000	9847700000	10941000000
781	EIF3C;EIF3CL	Eukaryotic translation initiation factor 3 subunit C;Eukaryotic translation initiation factor 3 subunit C-like protein	Q99613-2;Q99613;B5ME19	Q99613-2;Q99613;B5ME19;H3BPE3;H3BPE4;H3BTY8			1.47219	0.101755		32	32	32	32.8	32.8	32.8	104.1	0	323.31	0.1121	0.0646069	0.128557	2650700000	3.1636e+09	2.994e+09	3.2487e+09	3.0356e+09	3.8204e+09
782	2022-09-10	Septin-10	E7EW69;B5ME97;Q9P0V9;Q9P0V9-2;E7EX04;Q9P0V9-3	E7EW69;B5ME97;Q9P0V9;Q9P0V9-2;E7EX04;Q9P0V9-3;C9JEW2;C9JNR7;F5H1F2;F5GYV2;F5H1W3;F8WC85;C9JEQ7			1.31047	-0.242802		15	14	13	38	36.4	32.2	52.145	0	159.27	-0.354059	-0.180217	-0.19413	229840000	196090000	388290000	291210000	464100000	436130000
783	CWC22	Pre-mRNA-splicing factor CWC22 homolog	B7WP74;Q9HCG8	B7WP74;Q9HCG8			2.35756	0.29158	+	7	7	7	9.7	9.7	9.7	85.576	0	9.888	0.318577	0.302173	0.253989	79671000	81176000	23978000	23569000	45746000	63717000
785	ACBD5	Acyl-CoA-binding domain-containing protein 5	B7Z2R7;Q5T8D3-2;Q5T8D3-3;Q5T8D3;X6RDD7;Q5T8E0;Q5T8D3-4	B7Z2R7;Q5T8D3-2;Q5T8D3-3;Q5T8D3;X6RDD7;Q5T8E0;Q5T8D3-4			1.07377	0.561206		6	6	6	15.1	15.1	15.1	58.792	0	10.679	0.312201	0.896853	0.474566	34460000	41475000	17553000	19237000	13515000	19898000
786	COG2	Conserved oligomeric Golgi complex subunit 2	B7Z2Y2;Q14746-2;Q14746	B7Z2Y2;Q14746-2;Q14746			1.32781	0.400373		3	3	3	5.4	5.4	5.4	76.078	0	16.853	0.574053	0.354565	0.272501	17971000	23934000	23983000	24311000	30767000	32335000
789	SLC6A9	Transporter;Sodium- and chloride-dependent glycine transporter 1	B7Z589;P48067-2;P48067-3;P48067	B7Z589;P48067-2;P48067-3;P48067			0.109239	0.0854638		2	2	2	6.1	6.1	6.1	58.36	0	26.193	0.32008	-0.149153	NaN	20467000	25143000	10108000	12594000	2858400	2895400
790	TPM1	Tropomyosin alpha-1 chain	F5H7S3;H7BYY1;B7Z596;H0YKJ4;H0YK48;A0A494BZZ2;P09493-5;P09493-2	F5H7S3;H7BYY1;B7Z596;H0YKJ4;H0YK48;A0A494BZZ2;P09493-5;P09493-2;H0YN06;H0YL42;A0A494C0V8			0.206852	0.489874		14	9	6	42	31.8	16.3	28.524	0	53.658	-0.48346	2.17511	-0.222027	84979000	79698000	76091000	161450000	156620000	171190000
791	DDX27	Probable ATP-dependent RNA helicase DDX27	B7Z6D5;Q96GQ7	B7Z6D5;Q96GQ7;A0A087X059;A0A087WYH5			0.426141	0.064467		31	31	31	38.2	38.2	38.2	86.604	0	308.71	0.165944	0.0583859	-0.0309288	2269000000	2678100000	2381500000	2280900000	2483600000	2667500000
792	RANBP3	Ran-binding protein 3	B7Z7F3;Q9H6Z4-3;Q9H6Z4-2;Q9H6Z4	B7Z7F3;Q9H6Z4-3;Q9H6Z4-2;Q9H6Z4;K7EIJ4;K7EN31;K7ESQ0;K7EMH9;K7ENJ2;K7EID7;K7ENB9;K7EPW1			3.26616	-0.188005		14	14	14	32.2	32.2	32.2	52.894	0	118.49	-0.194476	-0.179662	-0.189878	576730000	458510000	763170000	1.0344e+09	877180000	909280000
794	ACADM	Medium-chain specific acyl-CoA dehydrogenase, mitochondrial	B7Z9I1;Q5T4U5;P11310;P11310-2	B7Z9I1;Q5T4U5;P11310;P11310-2;E9PJM9;H0YDT5;E9PRX4	MitoCarta3.0	Matrix	0.165507	-0.0747751		19	19	19	45.7	45.7	45.7	42.426	0	157.74	-0.381122	0.00949053	0.147307	3.1919e+09	2700300000	2579700000	2335000000	2.0433e+09	2503400000
796	GALK2	N-acetylgalactosamine kinase	B7ZAX5;Q01415-2;Q01415;H0YLL8	B7ZAX5;Q01415-2;Q01415;H0YLL8;H0YK30;H0YK10;H0YLL3			0.454262	0.30554		5	5	5	13.8	13.8	13.8	47.635	0	21.314	0.703278	-0.165612	0.378955	49925000	36049000	17384000	18620000	13634000	24200000
799	SH3GLB2	Endophilin-B2	B7ZC38;Q9NR46;B7ZC39;Q9NR46-2	B7ZC38;Q9NR46;B7ZC39;Q9NR46-2;F8WFB9;G5E9J1			0.285334	-0.143394		6	6	6	17.5	17.5	17.5	44.361	0	18.939	0.1145	-0.04375	-0.500932	49819000	61289000	12974000	9700600	10354000	7464300
800	EPHA5;EPHA3	Receptor protein-tyrosine kinase;Ephrin type-A receptor 5;Ephrin type-A receptor 3	F8W9W0;F8VP57;B7ZKW7;B7ZKJ3;P54756-3;P54756-2;P54756;C9JXA2;P29320	F8W9W0;F8VP57;B7ZKW7;B7ZKJ3;P54756-3;P54756-2;P54756;C9JXA2;P29320			0.339663	0.128039		4	4	3	5.5	5.5	4	96.881	0	5.5146	0.240009	0.0160683	NaN	15023000	21561000	7523800	6586500	0	0
801	SCARB1	Scavenger receptor class B member 1	B7ZKQ9;Q8WTV0-4;Q8WTV0-2;Q8WTV0-3;Q8WTV0-5;Q8WTV0;F5H4X0	B7ZKQ9;Q8WTV0-4;Q8WTV0-2;Q8WTV0-3;Q8WTV0-5;Q8WTV0;F5H4X0;F5H5E8			0.0339314	-0.00974412		11	11	11	23.9	23.9	23.9	53.847	0	97.969	0.138945	0.00805652	-0.176234	424360000	430550000	308390000	453910000	275020000	236550000
802	FNBP1	Formin-binding protein 1	B7ZL14;H0Y7W6;Q96RU3-4;Q96RU3-3;Q96RU3-5;Q96RU3-2;Q96RU3	B7ZL14;H0Y7W6;Q96RU3-4;Q96RU3-3;Q96RU3-5;Q96RU3-2;Q96RU3			0.703142	0.340783		4	4	4	8.5	8.5	8.5	64.071	0.0042933	1.8565	NaN	0.231187	0.45038	0	0	16155000	14586000	10486000	36039000
803	CPEB4	Cytoplasmic polyadenylation element-binding protein 4	E5RJM0;B7ZLQ8;Q17RY0-2;Q17RY0;A0A590UJI5;E5RFP2;Q17RY0-3	E5RJM0;B7ZLQ8;Q17RY0-2;Q17RY0;A0A590UJI5;E5RFP2;Q17RY0-3;H0YBG1;A0A590UJN2			1.91427	0.0865381		8	8	3	15.6	15.6	5.3	69.768	0	36.688	0.0742315	0.0798389	0.105544	39310000	53638000	26626000	31075000	58927000	62903000
804	SRGAP2	SLIT-ROBO Rho GTPase-activating protein 2	B7ZM87;O75044;A0A075B7B5;Q5VZB4	B7ZM87;O75044;A0A075B7B5;Q5VZB4;A0A075B7E6;A0A075B7E9;A0A286YEY3;P0DMP2;A0A075B7C8;A0A075B743;A0A087X1G6			0.344815	0.444621		11	11	7	12.9	12.9	8.8	120.74	0	14.192	0.062398	0.826843	NaN	43634000	67154000	10577000	27812000	0	0
805	MTHFD1L	Monofunctional C1-tetrahydrofolate synthase, mitochondrial	B7ZM99;A0A087WVM4;Q6UB35	B7ZM99;A0A087WVM4;Q6UB35;H0Y327;Q6UB35-2;Q4VXM0;Q5JYA8;Q5JYA3;Q4VXM1;Q4VXV2	MitoCarta3.0	Matrix	0.163185	0.039441		30	29	29	31.2	30	30	105.89	0	133.91	-0.129671	0.12499	0.123004	446560000	413130000	647160000	638560000	963860000	1129600000
807	EIF4E2	Eukaryotic translation initiation factor 4E type 2	C9JEL3;B9A044;B8ZZ50;O60573-2;O60573	C9JEL3;B9A044;B8ZZ50;O60573-2;O60573;B4E1E4;B9A023;B8ZZL3			0.788614	0.0763829		6	6	6	35.2	35.2	35.2	24.602	0	90.509	0.133827	0.0831112	0.0122111	119770000	135220000	122250000	106650000	126610000	144140000
809	TAX1BP1	Tax1-binding protein 1	B8ZZD4;Q86VP1-2;Q86VP1;Q86VP1-4;Q86VP1-3	B8ZZD4;Q86VP1-2;Q86VP1;Q86VP1-4;Q86VP1-3;C9J7J4;F8WBU9;C9JBZ7;H7C3L5			1.78321	0.500072	+	14	14	14	15.6	15.6	15.6	93.609	0	58.081	0.523863	0.377513	0.598842	273100000	508250000	278520000	217340000	140650000	265890000
811	LSM5	U6 snRNA-associated Sm-like protein LSm5	B8ZZF8;Q9Y4Y9	B8ZZF8;Q9Y4Y9			0.295457	0.066629		1	1	1	29.7	29.7	29.7	7.0202	0	89.361	0.212632	-0.0748665	0.0621218	341310000	435690000	429390000	429620000	431780000	431720000
812	MPP6	MAGUK p55 subfamily member 6	B8ZZG1;Q9NZW5	B8ZZG1;Q9NZW5;C9J4Q3;C9JGI8;D3DX48;A0A0C4DH75;D3DX49;A0A0D9SFF8;A0A0A0MRU0;Q14168-4;B4DZ84;Q14168-6;Q14168-2;Q14168-3;Q14168-5;Q14168;R4GNA8			1.13098	-0.15793		19	18	18	46.7	45.1	45.1	48.757	0	49.047	-0.117302	-0.107694	-0.248793	133680000	235260000	147850000	123140000	227560000	212450000
813	SUMO1	Small ubiquitin-related modifier 1;Small ubiquitin-related modifier	B8ZZN6;P63165;B8ZZJ0;B8ZZ67;B9A032;G2XKQ0;P63165-2	B8ZZN6;P63165;B8ZZJ0;B8ZZ67;B9A032;G2XKQ0;P63165-2			0.402029	-0.105349		4	4	4	30.1	30.1	30.1	16.645	0	65.62	0.0641931	-0.10372	-0.27652	905410000	1.0342e+09	774630000	751290000	577020000	706910000
814	PTMA	Prothymosin alpha;Prothymosin alpha, N-terminally processed;Thymosin alpha-1	B8ZZQ6;P06454-2;P06454;B8ZZA1;B8ZZW7;H7C2N1	B8ZZQ6;P06454-2;P06454;B8ZZA1;B8ZZW7;H7C2N1			0.146779	0.11623		4	4	4	38.3	38.3	38.3	11.758	0	62.614	-0.413096	0.507313	0.254473	1078000000	795210000	1.0213e+09	1143600000	1242500000	1.5539e+09
818	AVL9	Late secretory pathway protein AVL9 homolog	B8ZZW5;Q8NBF6;Q8NBF6-2	B8ZZW5;Q8NBF6;Q8NBF6-2;A0A1W2PRP5			0.458628	0.148968		5	5	2	8.6	8.6	4.4	69.8	0	13.614	0.0394191	0.0140695	0.393416	8191700	9082100	7665500	6427000	40686000	33754000
819	USP39	U4/U6.U5 tri-snRNP-associated protein 2	B9A018;Q53GS9;A0A087X1B2;Q53GS9-2;Q53GS9-3	B9A018;Q53GS9;A0A087X1B2;Q53GS9-2;Q53GS9-3;F8WC91;A0A087WW31;C9JIU2			0.183014	-0.00980619		14	14	14	34.1	34.1	34.1	62.043	0	103.89	-0.00411755	0.0197731	-0.0450741	147890000	174240000	268810000	231890000	195670000	197700000
820	SMARCD2	SWI/SNF-related matrix-associated actin-dependent regulator of chromatin subfamily D member 2	J3KMX2;B9EGA3;Q92925-3;Q92925;Q92925-2;J3QWB6	J3KMX2;B9EGA3;Q92925-3;Q92925;Q92925-2;J3QWB6;J3QQL7			0.331741	0.0943847		15	15	13	42.5	42.5	38.2	52.238	0	182.05	-0.0611798	0.295958	0.0483758	236130000	266940000	255200000	347270000	100020000	175060000
823	HNRNPLL	Heterogeneous nuclear ribonucleoprotein L-like	C9IYN3;V9GYK2;Q8WVV9-4;Q8WVV9;B7WPG3;Q8WVV9-5	C9IYN3;V9GYK2;Q8WVV9-4;Q8WVV9;B7WPG3;Q8WVV9-5;Q8WVV9-3;Q8WVV9-2;H7BXH8;H7C464;C9JJZ7			0.0913726	-0.0305493		18	17	17	44.1	44.1	44.1	59.663	0	185.99	0.124196	-0.247662	0.0318186	236930000	300820000	316480000	279620000	275340000	263000000
826	CUTA	Protein CutA	C9IZG4;O60888-3;O60888;O60888-2	C9IZG4;O60888-3;O60888;O60888-2			0.520565	-0.216751		2	2	2	17	17	17	14.401	0	20.09	0.00590291	-0.519983	-0.136173	233740000	221970000	285950000	253740000	292210000	319930000
828	PCYT1A;PCYT1B	Choline-phosphate cytidylyltransferase A;Choline-phosphate cytidylyltransferase B	C9J050;C9JEJ2;P49585;H7C1T3;H7BZN1;Q9Y5K3-2;Q9Y5K3-4;Q9Y5K3-3;Q9Y5K3	C9J050;C9JEJ2;P49585;H7C1T3;H7BZN1;Q9Y5K3-2;Q9Y5K3-4;Q9Y5K3-3;Q9Y5K3;C9JVS0;C9JPY0;F8WAZ5;F8WBU2;F2Z2B1			1.17491	0.190207		6	6	3	27.3	27.3	10.9	33.711	0	38.314	0.280838	0.101381	0.188401	116450000	154890000	71613000	61092000	57340000	73370000
830	CHMP2B	Charged multivesicular body protein 2b	C9J0A7;Q9UQN3;Q9UQN3-2	C9J0A7;Q9UQN3;Q9UQN3-2			1.14889	0.9171		4	4	2	19.1	19.1	9.3	20.772	0	6.8006	1.01977	0.814427	NaN	25711000	44281000	19098000	30520000	15672000	22130000
831	ZC3HC1	Nuclear-interacting partner of ALK	C9J0I9;Q86WB0;Q86WB0-3;Q86WB0-2	C9J0I9;Q86WB0;Q86WB0-3;Q86WB0-2;F8WAU5;F8WBD7;F8WDK5;F8WF13			0.00651575	0.00124209		14	14	14	39.7	39.7	39.7	50.562	0	165.64	0.0149266	-0.107057	0.0958569	114740000	145120000	176240000	171080000	135990000	178960000
832	SRI	Sorcin	C9J0K6;P30626-3;P30626-2;P30626;B4DHQ6	C9J0K6;P30626-3;P30626-2;P30626;B4DHQ6;E9PG82			1.77664	-0.22494		15	15	15	72.3	72.3	72.3	17.605	0	155.85	-0.16613	-0.251195	-0.257494	494110000	574840000	765930000	779580000	905750000	804960000
834	RNF181	E3 ubiquitin-protein ligase RNF181	F8WBU5;C9J391;C9J1C6;H7C426;Q9P0P0	F8WBU5;C9J391;C9J1C6;H7C426;Q9P0P0			0.913862	1.51735		2	2	2	21.8	21.8	21.8	8.7797	0.00036212	3.2308	1.81159	1.22311	NaN	20407000	66291000	44224000	104380000	21128000	42772000
836	CBLL1	E3 ubiquitin-protein ligase Hakai	C9J2P9;Q75N03-2;Q75N03	C9J2P9;Q75N03-2;Q75N03			0.636734	0.16846		2	2	2	10.2	10.2	10.2	36.301	0	8.2447	0.316378	0.208392	-0.0193897	12263000	17241000	17281000	19663000	15875000	13127000
838	CMSS1	Protein CMSS1	C9J384;Q9BQ75-2;Q9BQ75	C9J384;Q9BQ75-2;Q9BQ75;H7C515			0.2382	-0.110031		9	9	9	32.4	32.4	32.4	26.228	0	33.818	0.207643	-0.358565	-0.179172	212400000	241210000	245770000	222360000	218460000	196270000
841	MKRN2	Probable E3 ubiquitin-protein ligase makorin-2	C9J494;Q9H000-2;Q9H000	C9J494;Q9H000-2;Q9H000			0.443029	-0.142694		5	5	5	11.6	11.6	11.6	46.68	0	7.2247	0.0954519	-0.221539	-0.301995	33785000	37066000	34996000	29795000	137140000	122750000
843	RPL37A	60S ribosomal protein L37a	C9J4Z3;P61513;M0R0A1;Q6P4E4;E9PEL3;M0R2L6;G5E9R3	C9J4Z3;P61513;M0R0A1;Q6P4E4;E9PEL3;M0R2L6;G5E9R3;A6NKH3			0.381445	-0.0634876		4	4	4	69.1	69.1	69.1	7.624	0	117.55	0.0511633	-0.163139	-0.0784875	544840000	406860000	854680000	693960000	1103600000	1.0481e+09
844	PTGES3L-AARSD1;AARSD1	Alanyl-tRNA editing protein Aarsd1	C9J5N1;Q9BTE6;Q9BTE6-2;Q9BTE6-3;K7EQ85	C9J5N1;Q9BTE6;Q9BTE6-2;Q9BTE6-3;K7EQ85;L7N2F4;K7N799			0.450443	0.104238		10	10	10	22.6	22.6	22.6	55.065	0	40.313	0.202261	0.180148	-0.0696942	61701000	78067000	99529000	110040000	106220000	132210000
847	IGF1R	Insulin-like growth factor 1 receptor;Insulin-like growth factor 1 receptor alpha chain;Insulin-like growth factor 1 receptor beta chain;Tyrosine-protein kinase receptor	P08069;C9J5X1	P08069;C9J5X1;H0YNR0			0.614497	0.417046		11	11	10	9.9	9.9	9.1	154.79	0	15.235	0.624054	0.716245	-0.08916	30759000	56777000	11606000	20099000	18193000	17575000
850	TNPO3	Transportin-3	C9J7E5;Q9Y5L0;Q9Y5L0-1;E9PFH4;Q9Y5L0-3;Q9Y5L0-5	C9J7E5;Q9Y5L0;Q9Y5L0-1;E9PFH4;Q9Y5L0-3;Q9Y5L0-5			0.972069	0.134521		18	18	18	20.7	20.7	20.7	108.05	0	201.52	0.0489336	0.140255	0.214374	289830000	337720000	277960000	324200000	291740000	378430000
855	NMD3	60S ribosomal export protein NMD3	C9JA08;Q96D46	C9JA08;Q96D46;C9J0B9;C9IZW9;C9K0C2;C9IY70			0.410987	0.0901273		15	15	15	28.4	28.4	28.4	60.125	0	102.21	0.227618	-0.0572715	0.100036	205290000	282600000	318730000	305370000	318830000	375740000
856	BBX	HMG box transcription factor BBX	C9JA69;Q8WY36-2;Q8WY36;C9JYU6;C9JZA0;C9J8D0;Q8WY36-3	C9JA69;Q8WY36-2;Q8WY36;C9JYU6;C9JZA0;C9J8D0;Q8WY36-3;C9K0D1;C9JSH4			0.515888	0.299384		5	5	5	7	7	7	99.328	0	5.4556	-0.126297	0.601031	0.423417	28212000	20435000	21071000	31634000	23526000	38283000
859	FXN	Frataxin, mitochondrial;Frataxin intermediate form;Frataxin(56-210);Frataxin(78-210);Frataxin mature form	C9JAX1;Q16595	C9JAX1;Q16595;A0A2R8Y5A1;Q16595-2;Q16595-3;A0A2R8Y4G3;A0A2R8Y577	MitoCarta3.0	Matrix	0.0742902	0.0377156		5	5	5	40	40	40	14.91	0	21.272	-0.294367	0.242084	0.16543	98925000	82729000	86659000	89614000	102140000	135120000
860	PSPH	Phosphoserine phosphatase	C9JBI3;P78330	C9JBI3;P78330			0.40104	0.200068		9	9	9	44.4	44.4	44.4	20.745	0	23.798	0.56988	0.0661237	-0.035801	126110000	189150000	168970000	167450000	148960000	197960000
861	NFE2L2	Nuclear factor erythroid 2-related factor 2	C9JBM0;Q16236-3;Q16236-2;Q16236	C9JBM0;Q16236-3;Q16236-2;Q16236			1.00527	2.11887		4	4	4	18.1	18.1	18.1	30.236	0	35.055	1.78739	2.45035	NaN	27540000	110250000	7247200	31759000	2195200	13170000
862	UXS1	UDP-glucuronic acid decarboxylase 1	C9JFU6;C9JCB7;Q8NBZ7-3;Q8NBZ7;Q8NBZ7-2;C9J3T9;C9JE50;C9JW33	C9JFU6;C9JCB7;Q8NBZ7-3;Q8NBZ7;Q8NBZ7-2;C9J3T9;C9JE50;C9JW33			0.729398	-0.399376		2	2	2	18.2	18.2	18.2	13.545	0	6.3449	-0.278934	NaN	-0.519818	26439000	29067000	0	0	17049000	14339000
863	DRAP1	Dr1-associated corepressor	C9JCC6;Q14919;Q14919-2;E9PNC7;E9PQX9	C9JCC6;Q14919;Q14919-2;E9PNC7;E9PQX9;E9PMW2			0.412788	0.223528		3	3	3	20.3	20.3	20.3	23.205	0	13.381	-0.17643	0.488618	0.358396	167990000	180290000	106620000	130860000	155400000	208230000
864	AAMP	Angio-associated migratory cell protein	C9JG97;C9JEH3;Q13685;C9JTS3	C9JG97;C9JEH3;Q13685;C9JTS3;H7C0R2			0.835867	0.518989		8	8	8	24.1	24.1	24.1	44.693	0	58.157	0.965027	0.270589	0.321351	44175000	87177000	99833000	109250000	120260000	169470000
865	NAGK	N-acetyl-D-glucosamine kinase	C9JEV6;H7C3G9;Q9UJ70;Q9UJ70-2;H7C286	C9JEV6;H7C3G9;Q9UJ70;Q9UJ70-2;H7C286;E9PPU6;H0YC94;H0YEB7;H0YE82;H0YF44;H7C1L7			0.456495	0.17451		7	7	7	28	28	28	32.017	0	10.081	0.451963	-0.0316954	0.103263	7684600	11913000	47514000	51593000	12865000	16221000
867	MTMR2	Myotubularin-related protein 2	C9JEX3;Q13614-2;Q13614	C9JEX3;Q13614-2;Q13614;H0Y5W8			1.2112	0.204499		9	9	8	16.4	16.4	14.9	64.49	0	25.122	0.307195	0.177216	0.129085	23911000	29000000	63173000	72478000	84691000	131160000
868	GPS1	COP9 signalosome complex subunit 1	Q13098-7;Q13098;Q13098-5;C9JFE4;A8K070;A0A096LPJ3;A0A096LP07;Q13098-6	Q13098-7;Q13098;Q13098-5;C9JFE4;A8K070;A0A096LPJ3;A0A096LP07;Q13098-6;J3KSA5;J3KRJ4;J3QLT0;J3KRE8;J3QS84;J3QL53;J3QLE8;J3KTB0;J3QS88;J3QQX0			0.940937	0.257225		19	19	19	37.4	37.4	37.4	59.05	0	214.09	0.448161	0.160017	0.163499	723140000	1099600000	813010000	1.0039e+09	1.0003e+09	1373600000
869	BAG3		C9JFK9	C9JFK9			1.40938	1.20994	+	14	1	1	71.7	4.3	4.3	34.759	0	9.2894	1.6955	0.897705	1.03661	7253400	25160000	13756000	31355000	35294000	88263000
870	CYCS	Cytochrome c	C9JFR7;P99999	C9JFR7;P99999;CON__P62894	MitoCarta3.0	IMS	2.06063	0.831714	++	9	9	9	51.5	51.5	51.5	11.333	0	79.959	0.735349	0.986302	0.77349	689730000	1401400000	950320000	1.8645e+09	1103100000	2.0198e+09
874	APEH	Acylamino-acid-releasing enzyme	C9JIF9;P13798;H7C393	C9JIF9;P13798;H7C393;H7C1U0;C9JLK2;F8WEH5;H0YFE5			1.1928	-0.172283		17	17	17	28.1	28.1	28.1	81.673	0	111.47	-0.0814306	-0.206645	-0.228774	273820000	313350000	429990000	454340000	361270000	425400000
876	PSAP	Prosaposin;Saposin-A;Saposin-B-Val;Saposin-B;Saposin-C;Saposin-D	C9JIZ6;P07602;P07602-2;P07602-3;Q5BJH1	C9JIZ6;P07602;P07602-2;P07602-3;Q5BJH1;A0A0J9YXB8			0.0239264	0.00629596		19	19	19	34.3	34.3	34.3	58.44	0	128.78	0.171463	-0.0630775	-0.0894976	845350000	965390000	711030000	603150000	671720000	739420000
877	MRPS34	28S ribosomal protein S34, mitochondrial	C9JJ19;P82930	C9JJ19;P82930	MitoCarta3.0	Matrix	1.05184	-0.418299		11	11	11	48.4	48.4	48.4	26.332	0	24.865	-0.685106	-0.269982	-0.299809	313890000	354550000	269850000	212330000	137700000	117470000
878	TSSC4	Protein TSSC4	C9JJV1;Q9Y5U2-2;Q9Y5U2;A6NCC9;E9PME3;C9JHT9;E9PL88;C9JDU0	C9JJV1;Q9Y5U2-2;Q9Y5U2;A6NCC9;E9PME3;C9JHT9;E9PL88;C9JDU0			0.314209	0.17127		4	4	4	23.2	23.2	23.2	21.908	0	9.4042	0.477056	-0.209228	0.245982	37330000	52026000	56689000	48780000	37439000	58240000
879	KIF15	Kinesin-like protein KIF15;Kinesin-like protein	C9JKA9;Q9NS87-4;Q9NS87-2;Q9NS87;D6RCT7;Q9NS87-3	C9JKA9;Q9NS87-4;Q9NS87-2;Q9NS87;D6RCT7;Q9NS87-3			0.521674	-0.521261		4	4	4	4.4	4.4	4.4	120.34	0	16.784	NaN	-0.787717	-0.254806	4083000	4164400	17706000	11609000	17537000	16401000
880	OXNAD1	Oxidoreductase NAD-binding domain-containing protein 1	U3KQU8;C9JLB7;Q96HP4	U3KQU8;C9JLB7;Q96HP4	MitoCarta3.0	Matrix	0.431042	0.126041		3	3	3	9	9	9	34.725	0	4.662	NaN	0.209017	0.0430645	8214400	7884100	8345900	9364700	8316400	15244000
881	POLR2H	DNA-directed RNA polymerases I, II, and III subunit RPABC3	C9JLU1;P52434-3;P52434	C9JLU1;P52434-3;P52434;P52434-5;P52434-2;P52434-4			2.46965	0.619236	++	3	3	3	27	27	27	16.925	0	24.236	0.690015	0.596649	0.571046	135530000	223160000	216530000	319840000	113460000	173240000
882	FARP1	FERM, RhoGEF and pleckstrin domain-containing protein 1	C9JME2;Q9Y4F1;Q9Y4F1-2	C9JME2;Q9Y4F1;Q9Y4F1-2;M0QXT1;H0Y783			0.435447	-0.177262		10	10	7	10.1	10.1	6.1	122.09	0	27.072	0.0831112	-0.167393	-0.447505	98547000	91811000	28540000	21182000	36117000	46273000
883	RPL24	60S ribosomal protein L24	C9JXB8;C9JNW5;P83731	C9JXB8;C9JNW5;P83731			0.504238	-0.205796		6	6	6	41.3	41.3	41.3	14.369	0	59.668	0.100036	-0.390113	-0.327312	3.088e+09	2.9639e+09	4801200000	3.7736e+09	5160200000	4657200000
884	USP42	Ubiquitin carboxyl-terminal hydrolase 42	C9JPC9;Q9H9J4-2;Q9H9J4	C9JPC9;Q9H9J4-2;Q9H9J4;E7EWZ4			0.510736	0.320971		5	5	5	6.4	6.4	6.4	114.44	0	10.561	NaN	0.151989	0.489954	2125200	1553700	8237500	10939000	18864000	26684000
885	CCDC58	Coiled-coil domain-containing protein 58	C9JQ41;H7C525;Q4VC31	C9JQ41;H7C525;Q4VC31;C9JBU9	MitoCarta3.0	IMS	2.04932	1.03829	++	6	6	6	49.2	49.2	49.2	15.296	0	28	1.16549	0.843823	1.10554	192780000	519890000	331190000	678960000	364620000	950730000
886	GYG1	Glycogenin-1	C9JQ42;P46976-2;P46976;G5E9W8;P46976-3	C9JQ42;P46976-2;P46976;G5E9W8;P46976-3;C9J8R8;C9J7C7			1.64571	-0.489471		4	4	4	17.4	17.4	17.4	29.877	0	6.3516	-0.377894	-0.458763	-0.631757	42933000	32888000	80213000	56533000	96007000	82290000
889	DNAJB2	DnaJ homolog subfamily B member 2	C9JRD2;C9JXB9;P25686-2;P25686;C9J1G2;E7ETU0;C9JX00	C9JRD2;C9JXB9;P25686-2;P25686;C9J1G2;E7ETU0;C9JX00			1.96861	0.503273	+	4	4	4	21.9	21.9	21.9	25.411	0	12.419	NaN	0.494774	0.511772	2862900	7295800	5023500	6485400	8574300	18842000
890	LIMD1	LIM domain-containing protein 1	C9JRJ5;Q9UGP4	C9JRJ5;Q9UGP4			1.62217	-0.662862		8	8	8	19.5	19.5	19.5	65.534	0	45.621	-0.466357	-0.821661	-0.700568	25320000	25772000	73275000	119580000	70055000	157850000
891	CHCHD3	MICOS complex subunit MIC19	C9JRZ6;Q9NX63;F8WAR4	C9JRZ6;Q9NX63;F8WAR4;A0A286YEX5	MitoCarta3.0	MIM	0.977333	0.505463		7	7	7	34.1	34.1	34.1	26.753	0	130.12	0.154842	0.738898	0.622649	926920000	1132700000	431380000	697840000	389880000	772020000
892	STEAP4	Metalloreductase STEAP4	C9JS50;Q687X5;Q687X5-2	C9JS50;Q687X5;Q687X5-2			1.13768	-0.339353		10	10	10	41.9	41.9	41.9	38.579	0	240.44	-0.175582	-0.3313	-0.511176	391280000	343630000	247300000	183670000	332010000	274170000
897	L2HGDH	L-2-hydroxyglutarate dehydrogenase, mitochondrial	C9JVN9;Q9H9P8-2;Q9H9P8	C9JVN9;Q9H9P8-2;Q9H9P8;G3V272;G3V5S1	MitoCarta3.0	MIM	0.100937	0.0736031		9	9	9	27.2	27.2	27.2	48.475	0	20.548	-0.393615	0.17645	0.437973	238570000	108390000	38969000	48938000	51606000	77015000
900	REPIN1	Replication initiator 1	C9JZE3;C9JYJ8;Q9BWE0;Q9BWE0-4;E7EVL6	C9JZE3;C9JYJ8;Q9BWE0;Q9BWE0-4;E7EVL6			0.884547	0.435247		5	5	5	16.9	16.9	16.9	41.364	0	70.496	0.374288	0.167615	0.763836	11469000	31920000	47995000	46215000	26709000	42299000
901	POP7	Ribonuclease P protein subunit p20	C9JYM0;O75817	C9JYM0;O75817			0.436431	0.169596		4	4	4	40.1	40.1	40.1	15.324	0	54.709	0.453649	0.088413	-0.0332743	88012000	138840000	74343000	64911000	23009000	28064000
903	TVP23B;TVP23C;TVP23C-CDRT4	Golgi apparatus membrane protein TVP23 homolog;Golgi apparatus membrane protein TVP23 homolog C;Golgi apparatus membrane protein TVP23 homolog B	K7ENL4;J3QL63;J3QL47;J3KS67;C9JYS5;Q96ET8-3;Q9NYZ1;C9JPH1;A0A0A6YYB9;Q96ET8-2;Q96ET8	K7ENL4;J3QL63;J3QL47;J3KS67;C9JYS5;Q96ET8-3;Q9NYZ1;C9JPH1;A0A0A6YYB9;Q96ET8-2;Q96ET8			0.377719	0.677787		2	2	2	15.2	15.2	15.2	15.323	0	4.6075	1.73262	0.870266	-0.569522	30377000	48997000	31882000	32386000	55399000	41352000
904	INPP5K	Inositol polyphosphate 5-phosphatase K	C9JZB0;Q9BT40-2;Q9BT40;I3L0Y0	C9JZB0;Q9BT40-2;Q9BT40;I3L0Y0			0.347017	0.302422		2	2	2	10	10	10	26.723	0	6.0772	0.560519	NaN	0.0443242	7644700	13317000	15593000	11942000	18971000	13647000
905	UBE2H	Ubiquitin-conjugating enzyme E2 H	C9JZG9;C9JZY6;P62256;H7C4M9;C9J8Q9;P62256-2	C9JZG9;C9JZY6;P62256;H7C4M9;C9J8Q9;P62256-2			0.275391	0.100914		4	4	4	35	35	35	11.545	0	30.774	0.357721	-0.0948186	0.0398403	18955000	30022000	129350000	75410000	52016000	55494000
906	CTNND1	Catenin delta-1	O60716;C9JZR2;O60716-3;O60716-5;O60716-2;O60716-6;O60716-9;O60716-7;O60716-10;O60716-11;O60716-13;O60716-8;O60716-4;O60716-18;O60716-15;O60716-12;O60716-14;O60716-21;O60716-19;O60716-17;O60716-16;O60716-22;O60716-24;O60716-23;O60716-20;O60716-29;O60716-27;O60716-26;O60716-25;O60716-32;O60716-31;O60716-30;O60716-28	O60716;C9JZR2;O60716-3;O60716-5;O60716-2;O60716-6;O60716-9;O60716-7;O60716-10;O60716-11;O60716-13;O60716-8;O60716-4;O60716-18;O60716-15;O60716-12;O60716-14;O60716-21;O60716-19;O60716-17;O60716-16;O60716-22;O60716-24;O60716-23;O60716-20;O60716-29;O60716-27;O60716-26;O60716-25;O60716-32;O60716-31;O60716-30;O60716-28;E9PKY0;E9PRE2;H0YC95;E9PKL1			0.0786878	0.0347894		32	32	32	37.7	37.7	37.7	108.17	0	323.31	0.326997	-0.0954658	-0.127163	636350000	836720000	843690000	805720000	1097300000	1259400000
978	PPP3R1	Calcineurin subunit B type 1	F6U1T9;D3YTA9;H7BYZ3;P63098	F6U1T9;D3YTA9;H7BYZ3;P63098;A0A1B0GUC7;A0A494C014;Q96LZ3			1.65192	0.193195		5	5	5	35	35	35	18.208	0	50.29	0.187261	0.145612	0.246712	112170000	139970000	104790000	127520000	130660000	180900000
979	RPL32	60S ribosomal protein L32	D3YTB1;F8W727;P62910	D3YTB1;F8W727;P62910;D3YTI8			1.27479	-0.301644		10	10	10	53.4	53.4	53.4	15.616	0	127.43	-0.23377	-0.446423	-0.224739	5705600000	5224700000	8.4905e+09	7.3e+09	7.1547e+09	8.422e+09
984	CAMK2D	Calcium/calmodulin-dependent protein kinase type II subunit delta	Q13557-10;D6R938;Q13557-11;Q13557-4;Q13557-6;Q13557-3;Q13557;E9PF82;Q13557-5;Q13557-8;Q13557-9;E9PBG7;Q13557-12	Q13557-10;D6R938;Q13557-11;Q13557-4;Q13557-6;Q13557-3;Q13557;E9PF82;Q13557-5;Q13557-8;Q13557-9;E9PBG7;Q13557-12;H0Y9J2;A0A5F9ZHY2;A0A5F9ZHM9;A0A5F9ZH21;A0A5F9ZH50;H0Y9C2;A0A5F9ZHR5;Q9UQM7-2;Q9UQM7;D6RFJ0;A0A5F9ZH90			0.485422	-0.134491		11	7	6	23.6	13.8	11.6	55.659	0	8.1152	-0.0164537	-0.342927	-0.0440921	21437000	27716000	51695000	42969000	60384000	66620000
985	RELB	Transcription factor RelB	D6R992;Q01201	D6R992;Q01201			1.18873	-0.692578		2	2	2	6.1	6.1	6.1	61.776	0	17.979	NaN	-0.621888	-0.763269	4428300	4607300	11326000	8545200	14972000	10020000
986	ATP5G1	ATP synthase F(0) complex subunit C1, mitochondrial	I3L0Y5;D6R9H7;E7EPU7;P05496	I3L0Y5;D6R9H7;E7EPU7;P05496	MitoCarta3.0	MIM	0.575651	0.982074		1	1	1	19.4	19.4	19.4	10.038	0	9.884	NaN	1.41749	0.54666	4314500	8760700	6342800	15280000	6162300	12339000
987	HNRNPAB	Heterogeneous nuclear ribonucleoprotein A/B	D6R9P3;D6RD18;D6RBZ0;Q99729-3;Q99729-2;Q99729-4;Q99729	D6R9P3;D6RD18;D6RBZ0;Q99729-3;Q99729-2;Q99729-4;Q99729			0.103454	-0.0210257		11	11	11	24.6	24.6	24.6	30.302	0	159.83	0.0867838	-0.00158784	-0.148273	3.5986e+09	3.7055e+09	4442000000	4478400000	3.9353e+09	3.824e+09
989	COX7C	Cytochrome c oxidase subunit 7C, mitochondrial	D6R9Z7;P15954	D6R9Z7;P15954	MitoCarta3.0	MIM	0.781004	0.359811		1	1	1	16.1	16.1	16.1	6.3824	0.0033529	2.0699	0.0265876	0.488515	0.564329	208540000	206060000	134680000	179130000	164850000	232100000
994	HSD17B11	Estradiol 17-beta-dehydrogenase 11	D6RCD0;Q8NBQ5	D6RCD0;Q8NBQ5			0.271888	0.184226		6	6	6	28.9	28.9	28.9	28.102	0	16.182	-0.287131	0.552574	0.287236	36165000	32115000	31870000	35635000	48129000	65518000
996	GATB;PET112	Glutamyl-tRNA(Gln) amidotransferase subunit B, mitochondrial	D6RDU9;D6REA0;O75879	D6RDU9;D6REA0;O75879;D6RGY4;H0Y8G7;H0Y9F2;B4E0P2	MitoCarta3.0	Matrix	0.629532	0.307603		4	4	4	14.3	14.3	14.3	39.539	0	6.845	0.188781	0.426426	NaN	27812000	49478000	11302000	9985300	4754500	14047000
999	SEC31A	Protein transport protein Sec31A	D6REX3;O94979;O94979-4;O94979-8;O94979-2;O94979-9;O94979-10;O94979-3;O94979-6;H7BXG7;O94979-7;D6RHZ5;O94979-5	D6REX3;O94979;O94979-4;O94979-8;O94979-2;O94979-9;O94979-10;O94979-3;O94979-6;H7BXG7;O94979-7;D6RHZ5;O94979-5;H0YAB3;H0Y9K1;H0Y8V7;H0Y8W8;H0Y9T9;H0YAF5;D6RE64;H0Y9V3;D6RCQ9;D6RHE8;D6RBT0			0.729087	-0.211696		36	36	36	33.3	33.3	33.3	136.22	0	323.31	-0.424068	-0.081965	-0.129055	2715200000	2285400000	2.9506e+09	2674500000	3.1736e+09	3.2787e+09
1000	DCK	Deoxycytidine kinase	D6RFG8;P27707;D6RCP9	D6RFG8;P27707;D6RCP9;D6RG38			0.13368	0.0576758		7	7	7	24.9	24.9	24.9	36.764	0	7.563	-0.202008	0.0629506	0.312084	52250000	31982000	76087000	62765000	64849000	58850000
1001	YIPF3	Protein YIPF3;Protein YIPF3, 36 kDa form III	D6RFI3;E7EQR8;Q9GZM5;D6RGY8	D6RFI3;E7EQR8;Q9GZM5;D6RGY8;H0Y9A1;D6RBQ1;D6RA04;D6RAY4			0.829212	0.740011		6	6	6	15.6	15.6	15.6	28.797	0	53.272	0.244156	0.63264	1.34324	68225000	88420000	48573000	60970000	38047000	55582000
1003	COL12A1	Collagen alpha-1(XII) chain	D6RGG3;Q99715-4;Q99715	D6RGG3;Q99715-4;Q99715;A0A087X0A8;Q99715-2;H0Y4P7;H0Y5N9;H0Y991			1.34582	-0.214593		23	23	23	8.8	8.8	8.8	333.2	0	28.537	-0.24756	-0.121534	-0.274686	80912000	91505000	47936000	53084000	126650000	92843000
1004	COX7A2	Cytochrome c oxidase subunit 7A2, mitochondrial	D6RIE3;D6RGV5;H0UI06;P14406;D6R9C3	D6RIE3;D6RGV5;H0UI06;P14406;D6R9C3	MitoCarta3.0	MIM	0.607581	0.231744		2	2	2	25.3	25.3	25.3	10.264	0	33.816	0.117961	0.0611541	0.516116	272800000	334030000	540380000	538630000	598860000	1300400000
1005	GTF2H2C;GTF2H2	General transcription factor IIH subunit 2-like protein;General transcription factor IIH subunit 2	D6RID8;Q6P1K8;Q13888;R4GMS9;D6RJD3;D6RIT7;D6RGC9	D6RID8;Q6P1K8;Q13888;R4GMS9;D6RJD3;D6RIT7;D6RGC9;D6RAW1			0.964424	1.04068		6	6	6	18.6	18.6	18.6	28.483	0	10.821	0.295723	1.35457	1.47176	45120000	49499000	42599000	86590000	10411000	28263000
1007	ADAT3	Probable inactive tRNA-specific adenosine deaminase-like protein 3	D6W601;Q96EY9	D6W601;Q96EY9			0.722027	-0.0795323		4	4	4	16.9	16.9	16.9	39.844	0	11.304	-0.103953	NaN	-0.0551116	8576100	7278900	4287100	2424200	24389000	32524000
1010	GMNN	Geminin	E2QRF9;O75496;H7C608;C9K0U5	E2QRF9;O75496;H7C608;C9K0U5			1.50856	1.21527	+	6	6	6	35.2	35.2	35.2	20.539	0	44.213	1.54206	0.799004	1.30474	27117000	94420000	289610000	387080000	317460000	326830000
1011	CLASP2	CLIP-associating protein 2	E3W994;J3KR49;O75122;A0A0U1RQI6;E7ERI8;E7EW49;O75122-3	E3W994;J3KR49;O75122;A0A0U1RQI6;E7ERI8;E7EW49;O75122-3;B3KR06;E7ENG2;O75122-2;D6RBU8;C9J668;H7C5M8			1.2127	-0.507919		12	11	11	11.9	11.1	11.1	138.86	0	23.348	-0.642076	-0.637491	-0.244189	265300000	227920000	457010000	293070000	286490000	378780000
1012	OPA1	Dynamin-like 120 kDa protein, mitochondrial;Dynamin-like 120 kDa protein, form S1	O60313-10;O60313-9;O60313-2;E5KLJ9;O60313-13;O60313;O60313-11;A0A2R8Y3X5;A0A2R8YDM2;C9JMB8;A0A2R8YE78;A0A2R8YFD1;A0A2R8YGE5	O60313-10;O60313-9;O60313-2;E5KLJ9;O60313-13;O60313;O60313-11;A0A2R8Y3X5;A0A2R8YDM2;C9JMB8;A0A2R8YE78;A0A2R8YFD1;A0A2R8YGE5;A0A2R8YD53;A0A2R8Y4Q3;A0A2R8Y4G4;A0A2R8YE54;H7C141;H7C3G2	MitoCarta3.0	MIM	2.51346	1.1536	++	31	31	31	32.9	32.9	32.9	117.74	0	259.31	1.05693	1.12922	1.27465	425770000	784570000	367680000	681900000	257990000	699470000
1013	NSMCE2	E3 SUMO-protein ligase NSE2	E5RFJ1;Q96MF7;E5RIM1;A0A087WTZ8;E5RHW9	E5RFJ1;Q96MF7;E5RIM1;A0A087WTZ8;E5RHW9;H0YB96			1.64629	0.389883		6	6	6	28.3	28.3	28.3	21.807	0	15.555	0.498557	0.377957	0.293135	11398000	22213000	54392000	74549000	26471000	62764000
1016	SLC39A14	Zinc transporter ZIP14	E5RFZ8;E5RGA7;E5RJ40;E5RJG5;E5RIP4;Q15043-2;Q15043-3;Q15043	E5RFZ8;E5RGA7;E5RJ40;E5RJG5;E5RIP4;Q15043-2;Q15043-3;Q15043			0.304342	0.133691		2	2	2	28.1	28.1	28.1	9.632	0	21.389	NaN	0.265797	0.00158601	91166000	174060000	49997000	53799000	61328000	62632000
1017	TATDN1	Putative deoxyribonuclease TATDN1	E5RG17;Q6P1N9;G5EA19;U3KQS5;Q6P1N9-2;H0YBX2;E5RGF2;A0A0D9SGD3;E5RK70	E5RG17;Q6P1N9;G5EA19;U3KQS5;Q6P1N9-2;H0YBX2;E5RGF2;A0A0D9SGD3;E5RK70;E5RG62;E5RID7;E5RI69;E5RJY6			0.477735	-0.0895841		12	12	12	45	45	45	36.418	0	25.617	-0.11062	-0.200216	0.042084	123230000	75509000	87507000	83543000	69942000	86049000
1018	ATOX1	Copper transport protein ATOX1	E5RGN3;E5RIM7;O00244	E5RGN3;E5RIM7;O00244			1.40237	-0.342427		5	5	5	66.1	66.1	66.1	6.3304	0	13.846	-0.24214	-0.477763	-0.307376	51639000	42760000	78299000	55020000	44601000	47548000
1019	RWDD1	RWD domain-containing protein 1	E5RGQ3;Q9H446-2;Q9H446;E5RJE3;E5RGS5	E5RGQ3;Q9H446-2;Q9H446;E5RJE3;E5RGS5			0.464093	-0.346205		2	2	2	27.8	27.8	27.8	8.5618	0.00018403	3.5847	-0.908063	-0.0412686	-0.0892827	20753000	16440000	4890000	3353600	33219000	27082000
1020	PFDN1	Prefoldin subunit 1	O60925;E5RGS4	O60925;E5RGS4;D6RGG5			1.676	-0.479631		5	5	5	37.7	37.7	37.7	14.21	0	21.949	-0.603095	-0.357955	-0.477844	485050000	464080000	528070000	421500000	253090000	213160000
1022	TCEB1	Transcription elongation factor B polypeptide 1	E5RHG8;Q15369;Q15369-2;R4GMY8	E5RHG8;Q15369;Q15369-2;R4GMY8			1.51642	0.329432		9	9	9	83.1	83.1	83.1	9.9601	0	236.49	0.445197	0.289834	0.253263	1.0157e+09	1393900000	1284400000	1.5279e+09	985310000	1.469e+09
1024	ERLIN2	Erlin-2	E5RHW4;O94905	E5RHW4;O94905;E5RJ09;O94905-2;O94905-3			0.629804	0.186505		12	12	10	39.6	39.6	34	37.725	0	85.665	0.157044	0.391548	0.010923	365060000	385360000	528300000	466920000	491010000	428070000
1025	DNPEP	Aspartyl aminopeptidase	E5RIA4;E7ETB3;Q9ULA0;B9ZVU2;F8WAN0;E7EPX3;C9JBE1;E7EMB6	E5RIA4;E7ETB3;Q9ULA0;B9ZVU2;F8WAN0;E7EPX3;C9JBE1;E7EMB6;E5RJ35;C9JRG3;C9J1E2			0.407612	0.129872		6	6	6	15.1	15.1	15.1	51.998	0	10.347	0.319387	0.161694	-0.0914637	25873000	29624000	53566000	54294000	45081000	52550000
1027	TTI2	TELO2-interacting protein 2	Q6NXR4;E5RIH5;E5RHM7	Q6NXR4;E5RIH5;E5RHM7			0.147085	-0.0471003		4	4	4	10.4	10.4	10.4	56.914	0	34.732	-0.0168185	-0.252776	0.128293	30785000	38957000	81756000	58662000	68809000	64408000
1028	CNOT8	CCR4-NOT transcription complex subunit 8	E5RIL2;Q9UFF9-3;Q9UFF9;B7Z9U0;Q9UFF9-2	E5RIL2;Q9UFF9-3;Q9UFF9;B7Z9U0;Q9UFF9-2;E5RFJ4;E5RHL9;E5RJC5;E5RHP3;E5RGE4			0.749804	0.220429		3	3	3	17.3	17.3	17.3	25.929	0	6.6218	NaN	0.283685	0.157173	0	0	27493000	31823000	13876000	17983000
1029	TBCA	Tubulin-specific chaperone A	E5RIW3;E5RJD8;O75347;E5RHG6;O75347-2;E5RIX8	E5RIW3;E5RJD8;O75347;E5RHG6;O75347-2;E5RIX8;A0A494C144			1.98792	-0.08209		10	10	10	71.4	71.4	71.4	10.08	0	41.515	-0.0772236	-0.070618	-0.0984283	444270000	424170000	824130000	653040000	1225000000	1115400000
1030	CETN3	Centrin-3	E5RK82;E5RJF8;O15182;E5RH67;E5RFM2	E5RK82;E5RJF8;O15182;E5RH67;E5RFM2;H0YBL5			0.202794	0.368122		3	3	3	19.9	19.9	19.9	18.336	0.0003616	3.2073	0.922655	-0.18641	NaN	443710000	390690000	673180000	478160000	0	0
1031	SKP1	S-phase kinase-associated protein 1	E5RJR5;P63208;E7ERH2;F8W8N3;P63208-2;E5RGM3	E5RJR5;P63208;E7ERH2;F8W8N3;P63208-2;E5RGM3			0.775368	0.479011		6	6	6	31.9	31.9	31.9	18.72	0	33.474	0.77273	0.0354831	0.62882	543730000	912670000	983850000	969660000	750880000	1189400000
1034	COPS6	COP9 signalosome complex subunit 6	Q7L5N1;E7EM64	Q7L5N1;E7EM64;H7C3T0			1.09281	0.291323		9	9	9	39.1	39.1	39.1	36.163	0	223.41	0.46728	0.214747	0.191942	808660000	1093900000	915910000	1.0445e+09	872970000	1095300000
1036	PPP1R2;PPP1R2P3	Protein phosphatase inhibitor 2;Protein phosphatase inhibitor 2-like protein 3	E7EMN6;P41236;E7EUI7;Q6NXS1	E7EMN6;P41236;E7EUI7;Q6NXS1			0.626038	0.10552		6	6	6	41.2	41.2	41.2	19.245	0	95.262	0.0683268	0.0196308	0.228603	214100000	245720000	422130000	400640000	196100000	318620000
1037	HMCES	Embryonic stem cell-specific 5-hydroxymethylcytosine-binding protein	E7EMP6;Q96FZ2;D6R9T3;D6RGK7	E7EMP6;Q96FZ2;D6R9T3;D6RGK7;D6RAZ3;D6RAI0			1.49275	0.718967		8	8	8	34	34	34	35.571	0	43.278	0.978855	0.547548	0.630499	32151000	72244000	66658000	103380000	70864000	118790000
1038	NPC2	Epididymal secretory protein E1	J3KMY5;G3V3E8;E7EMS2;G3V3D1;P61916;G3V2V8;H0YIZ1;P61916-2	J3KMY5;G3V3E8;E7EMS2;G3V3D1;P61916;G3V2V8;H0YIZ1;P61916-2			0.423118	-0.182149		6	6	6	48.6	48.6	48.6	16.23	0	45.585	-0.404936	-0.274285	0.132774	263490000	233900000	174250000	151650000	354460000	178620000
1039	TACC2	Transforming acidic coiled-coil-containing protein 2	O95359-3;E9PBC6;E7EMZ9;O95359	O95359-3;E9PBC6;E7EMZ9;O95359;O95359-5;D6RAA5;O95359-1;O95359-6;O95359-2;Q4VXL4;Q4VXL8;A0A0U1RRM9;H0Y9C3;H0Y911;E9PGB3;H0Y9Y7;H0Y954;H0Y8P9;O75410-8			1.30001	-0.403532		41	41	40	21.9	21.9	21.6	301.05	0	219.12	-0.587923	-0.28044	-0.342232	489330000	347340000	424290000	307170000	317490000	306250000
1040	ZNF143	Zinc finger protein 143	P52747;P52747-3;P52747-2;E7EN86	P52747;P52747-3;P52747-2;E7EN86;P36508;P36508-2;E7EX64;E9PMY8;C9JTC5;C9JCG1;C9J2G7;E9PS81;E9PJF2;C9JRS3;E9PPB0;E9PLS7;E9PLN4			1.29268	1.13694		5	5	5	6.9	6.9	6.9	68.895	0	9.4498	1.66966	0.838589	0.902575	7868800	39565000	8207800	17015000	20174000	32878000
1041	ADD1	Alpha-adducin	P35611-3;E7EV99;P35611-2;E7ENY0;P35611-6;P35611;H0Y9H2;P35611-4;P35611-5	P35611-3;E7EV99;P35611-2;E7ENY0;P35611-6;P35611;H0Y9H2;P35611-4;P35611-5;A0A0A0MSR2;H0YFD8;D6RF25;D6RJE2;P35612-3;D6RAH3;P35612-4;P35612-9;P35612-8;P35612-2;P35612			1.11252	0.165311		9	9	9	16.3	16.3	16.3	84.302	0	172.33	0.25882	0.0943712	0.14274	144770000	165610000	157070000	120710000	128540000	115560000
1043	RPL14	60S ribosomal protein L14	E7EPB3;P50914	E7EPB3;P50914			2.19461	-0.356785		8	8	8	54	54	54	14.558	0	72.042	-0.311148	-0.409623	-0.349585	2496400000	2.0434e+09	4960400000	3.5161e+09	4536900000	3.4096e+09
1044	TDP1	Tyrosyl-DNA phosphodiesterase 1	G3V2F4;E7EPD8;Q9NUW8;G3V2J6;Q9NUW8-2	G3V2F4;E7EPD8;Q9NUW8;G3V2J6;Q9NUW8-2;G3V4W8;G3V5H9;G3V2U6;Q9BRS7;H0YJ44;G3V3Q0;G3V5F9;G3V5B8;G3V554			0.692786	0.167852		7	7	7	12.8	12.8	12.8	64.827	0	8.5909	0.337768	0.133827	0.0319598	28433000	31724000	21676000	21856000	15978000	16426000
1046	PRRC2C	Protein PRRC2C	E7EPN9;Q9Y520-4;Q9Y520-5;Q9Y520;Q9Y520-7;Q9Y520-2;Q9Y520-6;Q9Y520-3;A0A2R8YET2	E7EPN9;Q9Y520-4;Q9Y520-5;Q9Y520;Q9Y520-7;Q9Y520-2;Q9Y520-6;Q9Y520-3;A0A2R8YET2;A0A2R8Y7F4;H7C5N8;A0A0A0MS30;A0A2R8Y424			0.732068	-0.147872		24	24	24	12.4	12.4	12.4	308.77	0	164.13	-0.2735	-0.0158992	-0.154217	148250000	132720000	265090000	252340000	333050000	348280000
1047	STXBP4	Syntaxin-binding protein 4	E7EPP7;Q6ZWJ1	E7EPP7;Q6ZWJ1;B5MCT9;Q6ZWJ1-2			0.0579237	-0.0727713		3	3	3	6.2	6.2	6.2	58.994	0	17.442	-0.439031	NaN	0.293488	8437300	13958000	4165900	4005800	14156000	17827000
1048	NDUFV2	NADH dehydrogenase [ubiquinone] flavoprotein 2, mitochondrial	E7EPT4;P19404	E7EPT4;P19404	MitoCarta3.0	MIM	0.0071524	-0.00554234		8	8	8	42.1	42.1	42.1	27.907	0	65.477	-0.479351	0.165944	0.29678	212310000	180480000	161180000	159360000	193010000	236360000
1049	SNCA	Alpha-synuclein	E7EPV7;P37840-2;P37840;H6UYS7;P37840-3	E7EPV7;P37840-2;P37840;H6UYS7;P37840-3;D6RA31;Q16143			0.369597	-0.256515		5	5	5	51.3	51.3	51.3	11.777	0	36.28	-0.766603	-0.0835998	0.0806577	70519000	48980000	90577000	75778000	56072000	62354000
1050	STAU2	Double-stranded RNA-binding protein Staufen homolog 2	E7EPX0;E7EVJ4;Q9NUL3-8;Q9NUL3-3;Q9NUL3-2;Q9NUL3;Q9NUL3-6;Q9NUL3-7;E5RJN7;Q9NUL3-4;E7EVI1	E7EPX0;E7EVJ4;Q9NUL3-8;Q9NUL3-3;Q9NUL3-2;Q9NUL3;Q9NUL3-6;Q9NUL3-7;E5RJN7;Q9NUL3-4;E7EVI1;E5RJ67;H0YBY0;E5RFK1;E5RGT3;Q9NUL3-5			2.0219	-0.383671		17	17	16	46.6	46.6	45.2	53.928	0	62.986	-0.322	-0.376995	-0.452017	42860000	44008000	113740000	75678000	90357000	86680000
1053	UBA5	Ubiquitin-like modifier-activating enzyme 5	E7EQ61;Q9GZZ9;E7EWE1;Q9GZZ9-2;C9J0F6;C9J5W5;C9JRV9	E7EQ61;Q9GZZ9;E7EWE1;Q9GZZ9-2;C9J0F6;C9J5W5;C9JRV9			0.628694	-0.124444		5	5	5	16.4	16.4	16.4	41.85	0	20.376	-0.00731859	-0.261673	-0.104341	100470000	90818000	77865000	66974000	106190000	98810000
1054	NAA50	N-alpha-acetyltransferase 50	E7EQ69;Q9GZZ1;C9J5D1;A0A087WWJ2;Q9GZZ1-2	E7EQ69;Q9GZZ1;C9J5D1;A0A087WWJ2;Q9GZZ1-2;C9JZU6;C9J5J3;B0AZT5;A0A0D9SF32;F8WCK0			0.149303	-0.0185249		12	12	12	66.1	66.1	66.1	19.311	0	59.186	0.0448837	0.000288558	-0.100747	507510000	471760000	645520000	589260000	671730000	694970000
1055	TMED2	Transmembrane emp24 domain-containing protein 2	Q15363;E7EQ72;F5GX39	Q15363;E7EQ72;F5GX39			0.79399	0.238294		3	3	3	11.4	11.4	11.4	22.761	0	30.514	0.0589399	0.220206	0.435735	580690000	550470000	233650000	263960000	351720000	492750000
1058	EZR	Ezrin	E7EQR4;P15311	E7EQR4;P15311			1.28586	-0.160749		41	41	28	51.5	51.5	36.2	69.371	0	277.59	-0.141923	-0.234058	-0.106265	5331200000	5007700000	6.8858e+09	5.8969e+09	7.2265e+09	7.5838e+09
1059	HMGB3	High mobility group protein B3	E9PES6;E7ES08;E7EQU1;O15347	E9PES6;E7ES08;E7EQU1;O15347			0.908064	-0.360694		10	10	10	52.9	52.9	52.9	17.522	0	42.481	-0.640501	-0.206878	-0.234703	181850000	261060000	383550000	441560000	261630000	226570000
1060	EIF2B4	Translation initiation factor eIF-2B subunit delta	E7ERK9;Q9UI10;A0A087WTA5;Q9UI10-3;Q9UI10-2;A0A087WW69	E7ERK9;Q9UI10;A0A087WTA5;Q9UI10-3;Q9UI10-2;A0A087WW69;F8W8L6;H7C2L8			1.43119	-0.284847		11	11	11	28.5	28.5	28.5	59.714	0	62.403	-0.334407	-0.172295	-0.347839	31690000	26846000	88627000	67581000	75963000	69860000
1061	ZC3H18	Zinc finger CCCH domain-containing protein 18	E7ERS3;Q86VM9;Q86VM9-2	E7ERS3;Q86VM9;Q86VM9-2;H3BP01;H3BRH3;H3BRN6;H3BPD0			0.795138	0.141662		14	14	14	17.5	17.5	17.5	108.94	0	58.416	0.270947	0.0698396	0.0842003	462370000	541320000	539390000	578580000	538080000	587800000
1063	MAEA	Macrophage erythroblast attacher	E7ESC7;Q7L5Y9-3;Q7L5Y9;B4DQT1;B4DVN3;Q7L5Y9-2;D6RIB6;Q7L5Y9-4	E7ESC7;Q7L5Y9-3;Q7L5Y9;B4DQT1;B4DVN3;Q7L5Y9-2;D6RIB6;Q7L5Y9-4;D6RDW4;D6REW7;Q7L5Y9-5;D6RID6;D6RE80;D6RA86			1.91125	0.43331	+	9	9	9	19.6	19.6	19.6	49.392	0	44.773	0.529371	0.396159	0.3744	59304000	95942000	49922000	67873000	79951000	144600000
1064	MRPL22	39S ribosomal protein L22, mitochondrial	E7ESL0;J3KQY1;Q9NWU5;Q9NWU5-2;Q9NWU5-3	E7ESL0;J3KQY1;Q9NWU5;Q9NWU5-2;Q9NWU5-3	MitoCarta3.0	Matrix	0.845915	0.274104		7	7	7	38.7	38.7	38.7	24.325	0	58.56	0.0536674	0.319849	0.448795	126540000	131380000	183560000	153670000	114830000	140690000
1067	DAGLB	Sn1-specific diacylglycerol lipase beta	E7ET49;Q8NCG7;Q8NCG7-2;Q8NCG7-4	E7ET49;Q8NCG7;Q8NCG7-2;Q8NCG7-4;Q8NCG7-3			0.665618	0.203456		12	12	12	21.9	21.9	21.9	68.951	0	45.063	0.378955	0.241474	-0.0100618	106130000	120440000	65159000	63553000	61118000	70525000
1068	DTX2	Probable E3 ubiquitin-protein ligase DTX2	E7ET89;Q86UW9-2;Q86UW9	E7ET89;Q86UW9-2;Q86UW9;C9JEH4;C9JII1;Q75MM6			0.0342345	-0.0211473		4	4	4	13.6	13.6	13.6	57.296	0	24.38	-0.197914	0.15562	NaN	34125000	29013000	37111000	33890000	16920000	18397000
1069	RBMS1	RNA-binding motif, single-stranded-interacting protein 1	E7ETU5;F6Y5H0;P29558-2;P29558;E7EPF2	E7ETU5;F6Y5H0;P29558-2;P29558;E7EPF2;C9J9B2;C9JIJ9;A0A1B0GUW5;Q6XE24-3;Q6XE24-4;Q6XE24-5;Q6XE24-2;Q6XE24			1.21932	-0.227701		6	6	5	19.2	19.2	17.3	40.147	0	33.473	-0.136632	-0.337193	-0.209278	32813000	39284000	79466000	49459000	56177000	75910000
1070	MRPL3	39S ribosomal protein L3, mitochondrial	E7ETU7;P09001;H0Y9G6;D6RC14;E9PF06	E7ETU7;P09001;H0Y9G6;D6RC14;E9PF06;D6RBQ5	MitoCarta3.0	Matrix	0.16305	0.0923456		12	12	12	40.8	40.8	40.8	41.628	0	63.483	-0.303739	0.280125	0.300651	239860000	233700000	184770000	228440000	245560000	364370000
1072	BZW2	Basic leucine zipper and W2 domain-containing protein 2	E7ETZ4;Q9Y6E2;B5MCH7;B5MCE7;E9PFD4;Q75MG1	E7ETZ4;Q9Y6E2;B5MCH7;B5MCE7;E9PFD4;Q75MG1;E7EMS9;E9PFE3;C9JF98;F8WDX8;Q9Y6E2-2			0.316353	-0.0824871		19	19	18	31.6	31.6	29.9	46.913	0	45.473	-0.243779	0.0899048	-0.0935865	569990000	631690000	1.0261e+09	1.0064e+09	883960000	1.008e+09
1074	EIF4G1	Eukaryotic translation initiation factor 4 gamma 1	E7EUU4;Q04637-8;E9PGM1;E7EX73;Q04637-7	E7EUU4;Q04637-8;E9PGM1;E7EX73;Q04637-7;C9K073;C9J2Z7;H7C044;H7C0V6;C9JHW9;REV__C9JQZ6;REV__J3KQX6;F8WCF2;REV__Q8NEG2;C9JIH5;C9JSU8;REV__F5H7J8;REV__Q8NEG2-2;C9J556;C9JWH7;C9JWW9			1.11853	-0.302116		54	54	3	33.8	33.8	1.4	171.64	0	323.31	-0.473551	-0.254427	-0.178371	1.8597e+09	1428600000	2626300000	2173700000	3.1178e+09	2781300000
1075	PCCB	Propionyl-CoA carboxylase beta chain, mitochondrial	E7EUY3;E9PEC3;E7ETT4;E7ETT1;E9PDR0;C9JQS9;E7EX59;P05166;P05166-2	E7EUY3;E9PEC3;E7ETT4;E7ETT1;E9PDR0;C9JQS9;E7EX59;P05166;P05166-2;F8WBI9;E7ENC1	MitoCarta3.0	Matrix	0.661227	0.271807		10	10	10	23.3	23.3	23.3	55.708	0	41.486	0.1149	0.578311	0.122209	69532000	80285000	36247000	42330000	32346000	47288000
1077	MAP4	Microtubule-associated protein;Microtubule-associated protein 4	E7EVA0;P27816;P27816-6;P27816-2	E7EVA0;P27816;P27816-6;P27816-2;P27816-4;B5MEG9;H0Y2V1;F8W9U4;H7C456			1.36804	-0.748548		29	29	15	15.9	15.9	8.9	245.44	0	212.63	-1.068	-0.568751	-0.608892	654980000	364660000	1.4651e+09	1.0292e+09	2.0769e+09	1.662e+09
1078	ATG16L1	Autophagy-related protein 16-1	E7EVC7;Q676U5-5;Q676U5-2;Q676U5;Q676U5-3;Q676U5-4	E7EVC7;Q676U5-5;Q676U5-2;Q676U5;Q676U5-3;Q676U5-4;C9JAY7;C9JK97;C9J1B2			0.409236	-0.109741		7	7	7	14.4	14.4	14.4	70.01	0	9.441	0.0367495	-0.30276	-0.0632132	30753000	35343000	50328000	45315000	39329000	39103000
1079	KLC1	Kinesin light chain 1	Q07866-2;Q07866-10;E7EVH7;F8W6L3;G5E9S8;Q07866-5;Q07866-9;Q07866-6;Q07866-4;Q07866-7;G3V3H3;Q07866;Q07866-3;Q07866-8;G3V5R9;G3V2E7	Q07866-2;Q07866-10;E7EVH7;F8W6L3;G5E9S8;Q07866-5;Q07866-9;Q07866-6;Q07866-4;Q07866-7;G3V3H3;Q07866;Q07866-3;Q07866-8;G3V5R9;G3V2E7;H0YJU9;H0YJT3;H0YJL0;H0YG16;G3V2P7;H0YGB8;K7EL76;Q6P597-3;Q6P597-2;Q6P597			2.15799	-0.358465		16	12	10	29.1	20.2	16.4	63.815	0	50.14	-0.404802	-0.302173	-0.368421	49345000	44933000	189900000	168450000	157020000	144940000
1081	MTG1	Mitochondrial GTPase 1;Mitochondrial ribosome-associated GTPase 1	E7EVK2;U3KQ69;Q9BT17	E7EVK2;U3KQ69;Q9BT17;Q9BT17-2	MitoCarta3.0	Matrix	0.318108	0.345908		3	3	3	12.4	12.4	12.4	31.677	0.00018857	4.048	0.0203421	0.671475	NaN	9137300	10925000	5011200	12637000	3507000	4522600
1084	POLB	DNA polymerase beta	E7EW18;P06746;H0YBX1	E7EW18;P06746;H0YBX1;H0YAV8;E5RIJ0;H0YBJ0	MitoCarta3.0	Matrix	0.501317	-0.955169		3	3	3	12.5	12.5	12.5	31.33	0.00035625	2.9411	-2.28919	0.176195	-0.75251	29844000	3953700	24703000	17106000	20033000	9933700
1086	IQGAP2	Ras GTPase-activating-like protein IQGAP2	E7EWC2;F5H7S7;Q13576-3;Q13576-2;Q13576	E7EWC2;F5H7S7;Q13576-3;Q13576-2;Q13576			0.652149	-0.348821		3	1	1	1.7	0.6	0.6	160.33	0.0044423	1.8087	-0.73598	-0.0704059	-0.240077	120060000	80232000	102970000	81291000	132580000	111900000
1088	TRIO	Triple functional domain protein	E7EWP2;O75962-5;O75962-2;O75962-4;O75962;E7EPJ7;F5H228	E7EWP2;O75962-5;O75962-2;O75962-4;O75962;E7EPJ7;F5H228;A0A1W2PRD7;A0A087X139			0.197595	0.12062		7	7	6	3.9	3.9	3.4	262.68	0	9.8723	0.549028	-0.155679	-0.0314889	16888000	10058000	144290000	139810000	38898000	16559000
1089	EIF4B	Eukaryotic translation initiation factor 4B	E7EX17;P23588;P23588-2;F8VX11	E7EX17;P23588;P23588-2;F8VX11;F8VP89;F8VSC7;F8W0K0;F8VYE9;F8VRU1;REV__F8VX11;REV__P23588-2;REV__P23588;REV__E7EX17			2.63791	-0.405433		33	33	33	49.7	49.7	49.7	69.697	0	323.31	-0.379582	-0.393103	-0.443615	3.8172e+09	2.9898e+09	4719100000	3.6108e+09	4819300000	4.1026e+09
1092	DCTN1;DKFZp686E0752	Dynactin subunit 1	Q14203-3;E7EX90;Q14203;Q14203-6;Q14203-4;Q14203-2;Q14203-5;Q6AWB1	Q14203-3;E7EX90;Q14203;Q14203-6;Q14203-4;Q14203-2;Q14203-5;Q6AWB1;E7EWF7;C9JJD0;E9PCY0;C9JJN7;C9JKG6;C9JTE5;C9JZA4;C9J1B7;C9JUI8			0.0628041	0.0258638		36	36	36	40.5	40.5	40.5	136.82	0	323.31	0.294077	-0.0884234	-0.128062	257460000	306860000	715380000	686790000	563100000	650910000
1093	CHTF18	Chromosome transmission fidelity protein 18 homolog	E7EXA6;Q8WVB6;Q8WVB6-2;A0A0D9SF58;Q8WVB6-3	E7EXA6;Q8WVB6;Q8WVB6-2;A0A0D9SF58;Q8WVB6-3;F8WCC1;H0Y7D3			0.506722	0.104204		9	9	9	11.8	11.8	11.8	107.43	0	32.848	0.259062	0.0182068	0.0353423	71218000	99365000	112660000	92350000	157700000	148880000
1095	NACA	Nascent polypeptide-associated complex subunit alpha;Nascent polypeptide-associated complex subunit alpha, muscle-specific form	F8VZJ2;H0YHX9;Q13765;E9PAV3-2;E9PAV3;F8W0W4;F8W1N5;F8VNW4	F8VZJ2;H0YHX9;Q13765;E9PAV3-2;E9PAV3;F8W0W4;F8W1N5;F8VNW4;F8VZ58			1.28056	-0.268294		5	5	4	51.5	51.5	41.9	15.016	0	196.92	-0.396081	-0.209662	-0.199139	1.8991e+09	1332600000	4.0028e+09	2548800000	2.9688e+09	2737200000
1097	MARK2	Serine/threonine-protein kinase MARK2	Q7KZI7;Q7KZI7-8;E9PC69;Q7KZI7-14;Q7KZI7-3;Q7KZI7-6;Q7KZI7-12;Q7KZI7-11;Q7KZI7-15;Q7KZI7-5;Q7KZI7-16;Q7KZI7-9;Q7KZI7-4;Q7KZI7-2;Q7KZI7-10;Q7KZI7-7;Q7KZI7-13;E7ETY4	Q7KZI7;Q7KZI7-8;E9PC69;Q7KZI7-14;Q7KZI7-3;Q7KZI7-6;Q7KZI7-12;Q7KZI7-11;Q7KZI7-15;Q7KZI7-5;Q7KZI7-16;Q7KZI7-9;Q7KZI7-4;Q7KZI7-2;Q7KZI7-10;Q7KZI7-7;Q7KZI7-13;E7ETY4;F5H4F6;P27448-6;P27448;F5H6N2;P27448-4;P27448-3;P27448-7;Q96L34;Q96L34-2;P27448-2;Q6IPE9;J3KNR0;P27448-8;H0YNV4;K7EN95			0.24206	0.0265073		11	11	9	17	17	13.1	87.91	0	22.43	0.0129261	0.100978	-0.0343819	22283000	137700000	102650000	59345000	42523000	46828000
1099	NNT	NAD(P) transhydrogenase, mitochondrial	E9PCX7;Q13423;A0A590UJM2;A0A590UK29;A0A590UJI3;A0A590UK15	E9PCX7;Q13423;A0A590UJM2;A0A590UK29;A0A590UJI3;A0A590UK15;D6RAI5	MitoCarta3.0	MIM	0.861588	0.595453		5	5	5	5.8	5.8	5.8	99.728	0	9.5247	0.726134	NaN	0.464773	11208000	15971000	2919100	5307200	30402000	49863000
1100	TLL1	Metalloendopeptidase;Tolloid-like protein 1	E9PD25;O43897-2;O43897	E9PD25;O43897-2;O43897;D6RBI6;Q9Y6L7			0.238507	-0.335014		4	4	3	4.9	4.9	3.7	117.33	0.0038346	1.9852	0.0932897	NaN	-0.763318	7051200	7952500	4311400	1062900	8867700	7992700
1101	MYO1B	Unconventional myosin-Ib	E9PDF6;O43795	E9PDF6;O43795;H7C2Y7;E7EQD9;C9JYW1;C9JUP5;A0A0U1RRI3;C9K0I9;A0A140TA25;Q8N1T3-3;Q8N1T3			0.174056	0.0501452		36	36	1	38	38	1.4	128.48	0	323.31	0.239276	0.0187766	-0.107617	528620000	744610000	630630000	688630000	671260000	874030000
1102	CAP2	Adenylyl cyclase-associated protein;Adenylyl cyclase-associated protein 2	E9PDI2;P40123;B7Z385;A0A087X0J3;A0A087WZ15;P40123-2;P40123-3	E9PDI2;P40123;B7Z385;A0A087X0J3;A0A087WZ15;P40123-2;P40123-3;F8WDB9;F8WEW0			1.29014	-0.382231		10	9	9	22.8	21.1	21.1	49.822	0	46.598	-0.536085	-0.386374	-0.224233	58955000	44270000	54505000	52403000	98213000	103030000
1105	MRPS17;hCG_1984214	28S ribosomal protein S17, mitochondrial	E9PE17;I3L0E3;Q9Y2R5	E9PE17;I3L0E3;Q9Y2R5	MitoCarta3.0	Matrix	0.00802985	-0.00821085		4	4	4	51.9	51.9	51.9	14.374	0	100.76	-0.641896	0.316262	0.301002	86187000	65871000	48451000	83517000	80558000	133580000
1106	ACADS	Short-chain specific acyl-CoA dehydrogenase, mitochondrial	E9PE82;P16219	E9PE82;P16219	MitoCarta3.0	Matrix	0.000147565	0.000113572		6	6	6	14.7	14.7	14.7	44.012	0	8.3572	-0.466995	0.296898	0.170438	49058000	42195000	16463000	20770000	10016000	10981000
1107	CDCA2	Cell division cycle-associated protein 2	E9PEI0;Q69YH5	E9PEI0;Q69YH5			1.21971	0.842888		3	3	3	3.5	3.5	3.5	111.01	0	6.5737	NaN	0.922959	0.762817	0	0	15511000	25779000	13608000	20486000
1109	TBL2	Transducin beta-like protein 2	E9PF19;Q9Y4P3;Q96E41	E9PF19;Q9Y4P3;Q96E41;F8WDI9;A0A087WXC6;F8WCR3			0.011956	0.00293373		13	13	13	40.1	40.1	40.1	45.935	0	176.04	0.0880058	0.070252	-0.149457	199140000	284000000	80681000	104010000	58429000	54566000
1113	RABGEF1	Rab5 GDP/GTP exchange factor	E9PFK9;Q9UJ41;Q9UJ41-4;Q9UJ41-3;A0A0A0MSJ3;Q3HKR1	E9PFK9;Q9UJ41;Q9UJ41-4;Q9UJ41-3;A0A0A0MSJ3;Q3HKR1			2.80339	1.58633	++	5	5	5	9.9	9.9	9.9	58.394	0	4.8533	1.49544	1.7073	1.55626	4306600	12014000	29328000	67842000	15469000	26972000
1114	PPP2R5D	Serine/threonine-protein phosphatase 2A 56 kDa regulatory subunit delta isoform	E9PFR3;Q14738;Q14738-2;H0Y8C4;Q14738-3	E9PFR3;Q14738;Q14738-2;H0Y8C4;Q14738-3;H7C5Q9;H0YN84;H0YJ49;H0YJ35;Q15173-2;Q15173			0.515857	0.137535		14	14	9	22.7	22.7	14.1	69.116	0	51.331	0.0267293	0.338339	0.0475383	131250000	161990000	130100000	142450000	181050000	184560000
1116	MCCC1	Methylcrotonoyl-CoA carboxylase subunit alpha, mitochondrial	E9PG35;E9PHF7;Q96RQ3;F5GYT8;G5E9X5	E9PG35;E9PHF7;Q96RQ3;F5GYT8;G5E9X5	MitoCarta3.0	Matrix	0.169033	0.0895086		7	7	7	15.1	15.1	15.1	66.467	0	31.427	-0.259513	0.153416	0.374622	26976000	26048000	42784000	54345000	38434000	55565000
1118	PTPRK	Protein-tyrosine-phosphatase;Receptor-type tyrosine-protein phosphatase kappa	Q5TG12;E9PGC5;Q15262;Q15262-2;Q15262-3;Q15262-4	Q5TG12;E9PGC5;Q15262;Q15262-2;Q15262-3;Q15262-4;H0YDP9;H0Y6P5;H0Y6V4;A0A0G2JQF6;E9PRW2;E7EPS8;P28827;P28827-2			0.79331	-0.142782		12	12	12	12.1	12.1	12.1	164.2	0	109.61	-0.240469	-0.169436	-0.0184396	81140000	92445000	47358000	41806000	56667000	54109000
1119	TSN	Translin	E9PGT1;Q15631;H7C1D4;Q15631-2	E9PGT1;Q15631;H7C1D4;Q15631-2;A0A0J9YVW2			0.498163	-0.0678326		7	7	7	35.9	35.9	35.9	25.572	0	164.66	-0.0248247	-0.17015	-0.00852261	260380000	324040000	737910000	670190000	542420000	563170000
1120	RPS6KA1	Ribosomal protein S6 kinase;Ribosomal protein S6 kinase alpha-1	E9PGT3;Q15418-4;Q15418;Q15418-2;Q15418-3	E9PGT3;Q15418-4;Q15418;Q15418-2;Q15418-3;E9PAN7;E9PMM7;Q5SVM6;D6RHW7;D6R910			4.54271	0.320463	++	16	11	10	25.3	18.6	17.1	81.471	0	48.198	0.323889	0.318924	0.318577	59299000	70124000	102780000	133870000	184630000	219710000
1121	COPS8	COP9 signalosome complex subunit 8	E9PGT6;Q99627-2;Q99627;H7C3S9	E9PGT6;Q99627-2;Q99627;H7C3S9			0.640712	0.0988927		5	5	5	42.2	42.2	42.2	19.344	0	134.19	0.200002	0.0965318	0.000144286	310870000	381800000	483120000	476070000	354860000	376590000
1122	ZNF451	Zinc finger protein 451	E9PH99;Q9Y4E5-2;Q9Y4E5	E9PH99;Q9Y4E5-2;Q9Y4E5;D6RIA1			0.0485356	-0.0100037		8	8	8	7.8	7.8	7.8	119.33	0	12.367	-0.110604	-0.0351061	0.115699	40587000	47009000	35941000	37208000	45861000	54560000
1125	LARS2	Probable leucine--tRNA ligase, mitochondrial	E9PHM2;Q15031;A0A494C1E0;A0A499FJL2	E9PHM2;Q15031;A0A494C1E0;A0A499FJL2;A0A2R8Y581	MitoCarta3.0	Matrix	0.197477	0.0937751		10	10	10	13.4	13.4	13.4	96.93	0	30.392	-0.201327	0.383829	0.0988237	75229000	116360000	75417000	102960000	107380000	189160000
1126	DST	Dystonin	E9PHM6;F6QMI7;Q03001-8;Q03001;F8W9J4;Q03001-14	E9PHM6;F6QMI7;Q03001-8;Q03001;F8W9J4;Q03001-14;Q6P0N6;E7ETB9;A0A494C1D7;Q03001-3;Q03001-9			1.06647	2.94911		4	2	1	0.7	0.4	0.1	629.78	0.0098616	1.4223	2.01264	4.798	2.03668	40818000	472660000	98390000	1284700000	84654000	320170000
1127	EPB41L2	Band 4.1-like protein 2	O43491-4;E9PHY5;O43491;O43491-3;E9PK52;O43491-2;E9PII3;A0A2R8Y5B3	O43491-4;E9PHY5;O43491;O43491-3;E9PK52;O43491-2;E9PII3;A0A2R8Y5B3;E9PQD2;H0Y5B0;E9PQN0;E9PRG1;E9PIG0;Q6R5J7;E9PJP4;Q6ZSX4;E9PN54;E9PMG5;J3QS55;E9PPC9;E9PMV8;J3QS83			1.92801	-0.19051		30	30	25	39.8	39.8	35	95.541	0	131.29	-0.223694	-0.151955	-0.19588	544340000	752370000	421350000	327990000	451800000	459200000
1134	TMEM41B	Transmembrane protein 41B	E9PJ42;Q5BJD5-3;Q5BJD5-2;Q5BJD5	E9PJ42;Q5BJD5-3;Q5BJD5-2;Q5BJD5			0.329309	0.200799		1	1	1	9.7	9.7	9.7	21.72	0	31.955	0.0863761	0.637193	-0.121173	28743000	34360000	32016000	44347000	35407000	31195000
1135	TCP11L1	T-complex protein 11-like protein 1	E9PJ55;Q9NUJ3	E9PJ55;Q9NUJ3			0.15513	-0.0324154		4	4	4	7.1	7.1	7.1	67.238	0.00069869	2.6287	NaN	-0.0959437	0.0311129	1791000	2652400	205780000	220710000	12411000	13615000
1136	UBXN1	UBX domain-containing protein 1	E9PJ81;E9PRQ7;Q04323;Q04323-2;A0A087WTZ5	E9PJ81;E9PRQ7;Q04323;Q04323-2;A0A087WTZ5;E9PS08			0.866642	-0.217236		7	7	7	39	39	39	32.611	0	19.253	-0.365202	-0.0560412	-0.230465	50231000	37874000	56615000	50716000	57757000	63451000
1137	CYHR1	Cysteine and histidine-rich protein 1	E9PJD7;Q6ZMK1-2;Q6ZMK1	E9PJD7;Q6ZMK1-2;Q6ZMK1;E9PQ42			0.140617	-0.0479096		3	3	3	8.9	8.9	8.9	43.813	0	6.0382	0.0553346	-0.151154	NaN	36064000	45014000	17773000	12383000	8031900	8220600
1139	FBXO3	F-box only protein 3	E9PJM3;Q9UK99-3;Q9UK99-2;Q9UK99;E9PL46;B4E3U2;G3V1E0	E9PJM3;Q9UK99-3;Q9UK99-2;Q9UK99;E9PL46;B4E3U2;G3V1E0			1.07451	1.30466		6	6	6	14.7	14.7	14.7	49.153	0	19.324	2.08617	1.09619	0.731618	3866800	18883000	26375000	55477000	24184000	26431000
1143	EEF1D	Elongation factor 1-delta	P29692;E9PK01;E9PI39;E9PQZ1;E9PPR1;E9PL12;E9PQ49;E9PMW7;E9PIZ1;H0YCK7	P29692;E9PK01;E9PI39;E9PQZ1;E9PPR1;E9PL12;E9PQ49;E9PMW7;E9PIZ1;H0YCK7;E9PK72;E9PKK3;H0YE72;H0YE58;E9PJD0;E9PNW6;E9PQC9			2.25752	-0.410193		17	17	0	49.1	49.1	0	31.121	0	323.31	-0.46907	-0.395359	-0.36615	7.6376e+09	6.0028e+09	10563000000	8.2288e+09	12165000000	10209000000
1145	SCYL1	N-terminal kinase-like protein	E9PS17;E9PK59;Q96KG9-3;Q96KG9-4;Q96KG9-2;Q96KG9;E9PPN3;Q96KG9-5;Q96KG9-6;A0A0A0MQX4;H0YCI6	E9PS17;E9PK59;Q96KG9-3;Q96KG9-4;Q96KG9-2;Q96KG9;E9PPN3;Q96KG9-5;Q96KG9-6;A0A0A0MQX4;H0YCI6;H0YDH0			0.696616	-0.16248		15	15	15	24.6	24.6	24.6	85.718	0	125.68	-0.330665	-0.0433337	-0.113442	196730000	195400000	156520000	154830000	133010000	144130000
1149	SLC52A2	Solute carrier family 52, riboflavin transporter, member 2	E9PKE4;Q9HAB3	E9PKE4;Q9HAB3			0.21404	-0.112946		1	1	1	4.6	4.6	4.6	17.754	0.0033574	2.0836	NaN	0.0482362	-0.274128	68999000	97806000	113640000	111850000	225220000	199460000
1150	PPP6R3	Serine/threonine-protein phosphatase 6 regulatory subunit 3	H7BXH2;E9PKF6;Q5H9R7-6;Q5H9R7-2;Q5H9R7;Q5H9R7-5;E9PQP7;Q5H9R7-4;H0YEN2;Q5H9R7-3	H7BXH2;E9PKF6;Q5H9R7-6;Q5H9R7-2;Q5H9R7;Q5H9R7-5;E9PQP7;Q5H9R7-4;H0YEN2;Q5H9R7-3;H0YDW1;E9PNN8;E9PJD8;H0YDK9;E9PKG4;E9PK08			0.974624	0.232478		14	14	14	20.7	20.7	20.7	92.407	0	70.996	0.276794	0.0728604	0.347779	156580000	101980000	101810000	113500000	106140000	131940000
1151	PRMT1	Protein arginine N-methyltransferase 1	E9PKG1;Q99873-2;Q99873-3;Q99873;E9PIX6;Q99873-5;E9PQ98	E9PKG1;Q99873-2;Q99873-3;Q99873;E9PIX6;Q99873-5;E9PQ98;H0YDE4;E9PNR9;Q9NR22-2;Q9NR22;E9PMW9			0.537835	0.0834745		19	19	19	62.2	62.2	62.2	37.709	0	323.31	0.200002	0.0346383	0.0157831	3.5305e+09	3.9919e+09	4620400000	4.2667e+09	4739900000	5111700000
1153	UBTF	Nucleolar transcription factor 1	E9PKP7;P17480-2	E9PKP7;P17480-2;E9PLT2;E9PMM2;H0YDH7			0.379452	0.0475355		30	30	2	40.7	40.7	1.7	87.435	0	183.38	0.123931	-0.0377693	0.0564447	1.5428e+09	2.1054e+09	1391300000	1355900000	997550000	1138200000
1156	BTF3L4	Transcription factor BTF3;Transcription factor BTF3 homolog 4	E9PL10;Q96K17;Q96K17-2	E9PL10;Q96K17;Q96K17-2			0.568981	-0.545103		3	3	3	24.1	24.1	24.1	15.779	0	25.717	0.0344974	-0.463112	-1.2067	142900000	141370000	194710000	136820000	207800000	116760000
1157	CLP1	Polyribonucleotide 5-hydroxyl-kinase Clp1	E9PL17;Q92989;Q92989-2	E9PL17;Q92989;Q92989-2;E9PJM4;E9PKV5			0.987337	0.397199		13	13	13	30.7	30.7	30.7	48.939	0	40.931	0.345056	0.658646	0.187894	119710000	222180000	128240000	139790000	98071000	135270000
1160	EIF1AD	Probable RNA-binding protein EIF1AD	E9PS30;E9PLI6;E9PS76;Q8N9N8;E9PQD0	E9PS30;E9PLI6;E9PS76;Q8N9N8;E9PQD0			0.0215515	0.00867108		3	3	3	52.6	52.6	52.6	9.0063	0	6.752	-0.105132	NaN	0.122474	10475000	13817000	12654000	9386000	30316000	32802000
1161	NPEPPS	Puromycin-sensitive aminopeptidase	E9PLK3;P55786;P55786-2	E9PLK3;P55786;P55786-2;A6NEC2;H0YDG0;E9PP11;A6NEC2-2;H0YCQ5;E9PJ74;E9PJY4;E9PPD4;E9PRQ5;A6NEC2-3;E9PI82			0.160892	0.0271326		33	33	33	39.6	39.6	39.6	102.99	0	255.74	-0.0861857	0.111833	0.0557509	1174300000	1304500000	1354800000	1362700000	1095300000	1309100000
1163	PEX16	Peroxisomal membrane protein PEX16	E9PLS4;E9PMM3;E9PP98;Q9Y5Y5;Q9Y5Y5-2	E9PLS4;E9PMM3;E9PP98;Q9Y5Y5;Q9Y5Y5-2			1.24495	0.383751		1	1	1	6.9	6.9	6.9	17.996	0	7.3148	0.349365	NaN	0.418136	22600000	30536000	13019000	16000000	36398000	40012000
1165	C11orf58;SMAP	Small acidic protein	E9PM92;O00193;E9PRZ9	E9PM92;O00193;E9PRZ9;E9PQA1			0.728971	-0.370843		3	3	3	26.8	26.8	26.8	17.634	0	52.617	-0.723587	-0.305022	-0.0839208	60339000	60470000	91685000	58034000	66628000	56718000
1166	C11orf30;EMSY	Protein EMSY	E9PMC9;Q7Z589-2;Q7Z589-6;Q7Z589;Q7Z589-5;Q7Z589-4;Q7Z589-7	E9PMC9;Q7Z589-2;Q7Z589-6;Q7Z589;Q7Z589-5;Q7Z589-4;Q7Z589-7;H0YCS3;E9PPE6;H0YET8;H0YDI4;Q7Z589-3			0.33626	-0.124602		9	9	9	8.3	8.3	8.3	130.69	0	33.348	-0.000995779	0.0267293	-0.39954	64630000	231090000	21565000	31476000	70008000	40214000
1167	REPS1	RalBP1-associated Eps domain-containing protein 1	E9PMG1;H0YDT0;Q96D71-2;Q96D71-4;Q96D71-3;Q96D71	E9PMG1;H0YDT0;Q96D71-2;Q96D71-4;Q96D71-3;Q96D71;H7C225;H7C1V2;F2Z3L2;H0YCF0;H0YE73;H0YCR2			1.0517	-0.271839		6	6	6	10	10	10	80.435	0	9.4982	-0.284458	-0.415634	-0.115426	14178000	13949000	15340000	22610000	27402000	18760000
1168	CLNS1A	Methylosome subunit pICln	E9PMI6;J3KN38;P54105;E9PJF4;E9PQ83	E9PMI6;J3KN38;P54105;E9PJF4;E9PQ83			0.334129	-0.0960688		4	4	4	34.1	34.1	34.1	18.259	0	112.1	-0.30961	0.0150693	0.00633396	198870000	140600000	274830000	282020000	332950000	355970000
1170	CD151	Tetraspanin;CD151 antigen	K4DIA7;E9PMR4;P48509;E9PRJ3	K4DIA7;E9PMR4;P48509;E9PRJ3;E9PP93;E9PK37;E9PSA1;E9PJE8;E9PJC8;E9PLZ6;K4DIB7			0.626991	0.57861		3	3	3	12.2	12.2	12.2	25.588	0	6.8197	0.803558	0.353662	NaN	9807100	18862000	253190000	247500000	0	0
1171	LMO7	LIM domain only protein 7	E9PMS6;Q8WWI1-3;Q8WWI1;J3KP06;F8WD26;Q8WWI1-2;Q8WWI1-4;E9PMT2;Q8WWI1-5;A0A0A0MTE2;E9PMP7;H0Y424	E9PMS6;Q8WWI1-3;Q8WWI1;J3KP06;F8WD26;Q8WWI1-2;Q8WWI1-4;E9PMT2;Q8WWI1-5;A0A0A0MTE2;E9PMP7;H0Y424;H0YDQ3;H0YDG6;E9PJ10;E9PK58;E9PLU6;H0YE95;U3KQE6;E9PRJ0;E9PRE3			0.959694	-0.198855		74	74	74	59.2	59.2	59.2	145.42	0	323.31	-0.228757	-0.062038	-0.305771	2815800000	2692700000	2188100000	2248500000	2.0684e+09	2.0822e+09
1172	MANEAL	Glycoprotein endo-alpha-1,2-mannosidase-like protein	E9PMU5;Q5VSG8;Q5VSG8-2	E9PMU5;Q5VSG8;Q5VSG8-2			0.149059	0.138389		2	2	2	8	8	8	30.2	0.00018639	3.7979	0.420294	NaN	-0.143516	8725800	7897900	3694800	2562100	8370100	11582000
1174	RNASEH2C	Ribonuclease H2 subunit C	E9PN81;Q8TDP1	E9PN81;Q8TDP1			0.86568	0.418205		5	5	5	27.1	27.1	27.1	26.302	0	11.01	0.699996	0.104873	0.449746	21630000	35806000	60339000	56328000	37030000	44236000
1176	TPD52L1	Tumor protein D53	E9PNK6;Q16890-2;Q16890-5;Q16890;J3KNE7;E9PPQ1;Q16890-4;Q16890-3	E9PNK6;Q16890-2;Q16890-5;Q16890;J3KNE7;E9PPQ1;Q16890-4;Q16890-3;E9PNQ9			0.292289	-0.147146		5	4	4	33.7	28.3	28.3	18.661	0	42.316	0.204266	-0.221539	-0.424165	43418000	65795000	96144000	77081000	25360000	24756000
1177	ZFPL1	Zinc finger protein-like 1	E9PQA5;E9PQ47;E9PNY1;O95159;E9PJX1;E9PJ47;E9PMQ3	E9PQA5;E9PQ47;E9PNY1;O95159;E9PJX1;E9PJ47;E9PMQ3			0.651976	0.101976		2	2	2	10.5	10.5	10.5	18.871	0	4.4911	0.139208	0.0647449	NaN	25654000	29175000	37993000	37451000	8930400	8824000
1179	ANP32E	Acidic leucine-rich nuclear phosphoprotein 32 family member E	E9PPH5;Q9BTT0;Q5TB19;E9PLC4;Q9BTT0-3	E9PPH5;Q9BTT0;Q5TB19;E9PLC4;Q9BTT0-3;E9PI45;Q5TB25;Q9BTT0-2			1.65988	-0.25323		3	3	3	28.1	28.1	28.1	13.128	0	97.327	-0.327982	-0.228554	-0.203153	672170000	538250000	717980000	641250000	755410000	820610000
1181	NDUFS8	NADH dehydrogenase [ubiquinone] iron-sulfur protein 8, mitochondrial	E9PPW7;O00217;E9PN51;F8W9K7;E9PKH6	E9PPW7;O00217;E9PN51;F8W9K7;E9PKH6;H0YDT4	MitoCarta3.0	MIM	0.422388	0.196289		8	8	8	49.5	49.5	49.5	20.656	0	57.132	-0.153238	0.374622	0.367483	243550000	223940000	288530000	675190000	106840000	402200000
1183	NUF2	Kinetochore protein Nuf2	E9PQC4;Q9BZD4;B1AQT4;E9PP32	E9PQC4;Q9BZD4;B1AQT4;E9PP32;E9PKH1;B1AQT3			1.32542	1.07659		9	9	9	22.8	22.8	22.8	48.832	0	16.347	1.25852	1.37546	0.59579	67695000	79591000	36154000	62866000	30463000	59808000
1184	TRAPPC4	Trafficking protein particle complex subunit 4	E9PQE8;Q9Y296-2;Q9Y296;E9PN70;E9PKS9;J3KP27;G3V1A0;G5EA23	E9PQE8;Q9Y296-2;Q9Y296;E9PN70;E9PKS9;J3KP27;G3V1A0;G5EA23			1.771	0.790172	+	10	10	10	61.4	61.4	61.4	19.483	0	29.685	0.909274	0.878686	0.582556	55347000	130080000	40508000	50813000	61084000	85590000
1185	FAU	40S ribosomal protein S30	E9PR30;P62861	E9PR30;P62861			1.2867	-0.531968		3	3	3	12.2	12.2	12.2	10.905	0	11.002	-0.335699	-0.493601	-0.766603	1195200000	1.0142e+09	1.6664e+09	1155400000	1.7609e+09	1400500000
1187	SGK1	Serine/threonine-protein kinase Sgk1	E9PR89;O00141-4;O00141;O00141-3;O00141-5;O00141-2	E9PR89;O00141-4;O00141;O00141-3;O00141-5;O00141-2;E9PJN2			1.53246	1.30326	+	9	9	9	28.7	28.7	28.7	43.811	0	18.368	1.74438	1.18485	0.980537	51211000	147190000	10703000	20385000	6970200	18342000
1188	SETDB1	Histone-lysine N-methyltransferase SETDB1	E9PRF4;Q15047-3;Q15047;E9PQM8	E9PRF4;Q15047-3;Q15047;E9PQM8;Q15047-2;X6R732;X6RHV1;B0QZE6;E9PS59			1.03251	0.547999		8	8	8	8.4	8.4	8.4	139.39	0	19.341	0.904426	0.409472	0.330099	49475000	147490000	50525000	60860000	40960000	63711000
1189	C11orf98	Uncharacterized protein C11orf98	E9PRG8;E9PLD3;A0A494BXY3	E9PRG8;E9PLD3;A0A494BXY3			0.979274	-0.205605		5	5	5	29.3	29.3	29.3	14.234	0	23.646	-0.308234	-0.242789	-0.065793	165510000	112200000	264400000	258760000	315320000	313280000
1192	SAAL1	Protein SAAL1	J3KND1;E9PRZ1;Q96ER3;H0YCN7;H0YEK5;E9PMD2	J3KND1;E9PRZ1;Q96ER3;H0YCN7;H0YEK5;E9PMD2			1.06271	0.78008		3	3	3	5.7	5.7	5.7	53.458	0	7.6429	1.26376	0.462576	0.613909	9339000	16269000	33988000	45397000	33514000	48076000
1193	SLC43A3	Solute carrier family 43 member 3	E9PS74;Q8NBI5;Q8NBI5-2;H0YD64	E9PS74;Q8NBI5;Q8NBI5-2;H0YD64			0.255368	-0.171266		5	5	5	20.2	20.2	20.2	36.797	0	53.05	0.291839	-0.269512	-0.536126	236010000	345570000	176850000	110580000	84390000	65699000
1194	CHMP4A		E9PSI1;E9PQI5;E9PQ80	E9PSI1;E9PQI5;E9PQ80;E9PMQ9;O15321-2;O15321;H0YI89;E9PL78;E9PJM1;G3V1B9;E9PJC4;E9PQY7;E9PS99			0.817444	0.593943		9	9	3	9.9	9.9	3.7	92.386	0	18.026	0.395172	1.11463	0.272023	117230000	141960000	14710000	29164000	56184000	67066000
1197	TRRAP	Transformation/transcription domain-associated protein	F2Z2U4;Q9Y4A5-2;Q9Y4A5;H0Y4W2	F2Z2U4;Q9Y4A5-2;Q9Y4A5;H0Y4W2;A0A2R8YFJ4			1.35744	0.344992		26	26	26	8.4	8.4	8.4	436.13	0	48.446	0.416948	0.422556	0.195474	175250000	128200000	24698000	37301000	55160000	72812000
1198	TRMT2A	tRNA (uracil-5-)-methyltransferase homolog A	F2Z2W7;Q8IZ69;Q8IZ69-2	F2Z2W7;Q8IZ69;Q8IZ69-2;H7C100;C9K041;H7BZZ4			0.968624	-0.182502		13	13	13	23.3	23.3	23.3	70.834	0	24.537	-0.284809	-0.20141	-0.0612851	84297000	83375000	142340000	131050000	103640000	94390000
1199	XPO4	Exportin-4	F2Z2X4;Q9C0E2	F2Z2X4;Q9C0E2			1.53162	0.341446		10	10	10	9.6	9.6	9.6	130.15	0	20.549	0.304394	0.458592	0.26135	61155000	71522000	21081000	20552000	41732000	39807000
1202	BCL7B	B-cell CLL/lymphoma 7 protein family member B	F2Z3H6;Q9BQE9-4;Q9BQE9;F8WE18;F8WDZ4;Q9BQE9-3	F2Z3H6;Q9BQE9-4;Q9BQE9;F8WE18;F8WDZ4;Q9BQE9-3;Q9BQE9-2			0.687683	0.0955669		3	3	2	16.4	16.4	11.3	23.487	0	11.729	0.147176	-0.00765207	0.147176	81130000	114130000	39492000	34947000	35179000	43219000
1203	PTGR1	Prostaglandin reductase 1	F2Z3J9;Q14914-2;Q14914	F2Z3J9;Q14914-2;Q14914;Q5JVP2;F6XGT7			0.244353	0.0105892		9	9	9	39.3	39.3	39.3	32.729	0	136.41	0.0413831	-0.0101925	0.000576886	214630000	255080000	310800000	334060000	166340000	287700000
1208	CCDC53	WASH complex subunit CCDC53	F5GWI9;F5GXZ7;F5GZ97;Q9Y3C0;H0YGN0	F5GWI9;F5GXZ7;F5GZ97;Q9Y3C0;H0YGN0			0.617735	-0.393284		2	2	2	11.2	11.2	11.2	18.534	0.0003553	2.9039	NaN	-0.54981	-0.236758	0	0	17997000	10863000	13281000	11084000
1209	PIK3C2B	Phosphatidylinositol 4-phosphate 3-kinase C2 domain-containing subunit beta	F5GWN5;O00750	F5GWN5;O00750			0.740107	0.330502		2	2	2	1.9	1.9	1.9	181.68	0.00018318	3.4704	0.427606	NaN	0.233397	1660100	3421000	943180	2024800	5252300	7296600
1211	WNK1	Serine/threonine-protein kinase WNK1	Q9H4A3-7;Q9H4A3;F5GWT4;Q9H4A3-2;Q9H4A3-5;Q9H4A3-6;Q9H4A3-4	Q9H4A3-7;Q9H4A3;F5GWT4;Q9H4A3-2;Q9H4A3-5;Q9H4A3-6;Q9H4A3-4;F6UYG0;F8W9F9;H0Y7T5;Q9Y3S1-2;Q9Y3S1;Q9Y3S1-4;A6PVV2;Q9Y3S1-3;Q96J92;Q96J92-3;H0YH68;K7ENT7;Q96J92-2;H0Y7J9;H0Y493;H0Y7R3;H0YFF1			0.760059	-0.376976		26	26	21	10.2	10.2	8.5	299.72	0	118.7	-0.740408	-0.199918	-0.190602	200230000	146970000	503580000	392740000	483230000	487060000
1213	MPI	Mannose-6-phosphate isomerase	F5GX71;H3BPB8;P34949;H3BMZ9;H3BPP3;H3BP57;H3BT48;H3BUZ9;P34949-2;H3BPU7;H3BPM5;H3BN01;H3BNY8;H3BT46;B4DYB8	F5GX71;H3BPB8;P34949;H3BMZ9;H3BPP3;H3BP57;H3BT48;H3BUZ9;P34949-2;H3BPU7;H3BPM5;H3BN01;H3BNY8;H3BT46;B4DYB8;H3BQX0			0.0902667	-0.0377899		4	4	4	13.7	13.7	13.7	41.205	0	61.716	-0.299471	0.178619	0.00748262	25040000	30463000	54835000	57781000	49869000	56879000
1215	ITFG1	T-cell immunomodulatory protein	Q8TB96;F5GXC5;H3BUJ1	Q8TB96;F5GXC5;H3BUJ1			0.629554	0.650305		5	5	5	10.8	10.8	10.8	68.107	0	7.4372	0.399116	0.901495	NaN	23626000	31132000	6908300	9821000	9336800	8217500
1217	NR4A1	Nuclear receptor subfamily 4 group A member 1	F5GXF0;P22736;P22736-2	F5GXF0;P22736;P22736-2;H7BZ00;E9PBQ4;C9J8W4;F8W6I3;Q92570-2			1.57359	0.958148	+	7	7	6	12.6	12.6	11.2	70.451	0	12.97	1.27656	0.775851	0.822037	111580000	242760000	15877000	39808000	15589000	32519000
1218	PTMS	Parathymosin	F5H7R9;F5GXR3;P20962	F5H7R9;F5GXR3;P20962			0.117453	-0.0784268		1	1	1	19.3	19.3	19.3	6.2542	0	7.7799	-0.524085	0.222681	0.0661237	151850000	142770000	281820000	241870000	214250000	210650000
1220	PHB2	Prohibitin-2	F5GY37;J3KPX7;Q99623;Q99623-2;F5GWA7;F5H3X6	F5GY37;J3KPX7;Q99623;Q99623-2;F5GWA7;F5H3X6;F5H0C5;F5H2D2;U3KPZ5	MitoCarta3.0	MIM	1.96331	0.467086	+	17	17	17	65.2	65.2	65.2	29.723	0	135.54	0.432959	0.563939	0.404358	6.941e+09	10378000000	3.7728e+09	3.649e+09	3.1981e+09	4725800000
1222	REXO2	Oligoribonuclease, mitochondrial	H0YG54;H0YGR4;F5GYG5;Q9Y3B8-2;Q9Y3B8-3;Q9Y3B8	H0YG54;H0YGR4;F5GYG5;Q9Y3B8-2;Q9Y3B8-3;Q9Y3B8	MitoCarta3.0	Matrix	2.11083	-0.190222		7	7	7	30.3	30.3	30.3	21.848	0	18.725	-0.223104	-0.167458	-0.180103	344380000	143050000	326440000	212640000	122000000	119040000
1223	SDHAF2	Succinate dehydrogenase assembly factor 2, mitochondrial	F5GYJ5;Q9NX18	F5GYJ5;Q9NX18;F8W679;M0QYN2;F5GXW4;M0R060;F5H5T6	MitoCarta3.0	Matrix	0.317148	-0.258962		3	3	3	13.6	13.6	13.6	18.388	0	11.53	-0.840061	-0.112381	0.175557	96333000	96852000	114050000	114700000	198930000	254420000
1224	OTUB1	Ubiquitin thioesterase OTUB1	F5GYN4;J3KR44;Q96FW1;F5H6Q1;F5GYJ8;F5H3F0;Q96FW1-2	F5GYN4;J3KR44;Q96FW1;F5H6Q1;F5GYJ8;F5H3F0;Q96FW1-2			0.322043	-0.109499		10	10	10	51.5	51.5	51.5	28.05	0	86.966	-0.357049	0.0549179	-0.0263667	313010000	347490000	541850000	876930000	535700000	587720000
1225	ATP6V0D1	V-type proton ATPase subunit d 1	R4GN72;F5GYQ1;P61421;J3QL14	R4GN72;F5GYQ1;P61421;J3QL14;H3BQJ1			1.03734	0.0888758		10	10	10	32.5	32.5	32.5	31.676	0	74.431	0.118493	0.0309717	0.117163	662920000	878540000	597920000	597080000	511460000	728310000
1226	DTL	Denticleless protein homolog	F5GZ90;Q9NZJ0	F5GZ90;Q9NZJ0;Q9NZJ0-2			1.77924	1.02467	++	18	18	18	27.3	27.3	27.3	74.999	0	60.101	1.19975	0.761881	1.11237	246490000	347600000	259150000	275400000	540370000	362800000
1227	SLC3A2	4F2 cell-surface antigen heavy chain	F5GZS6;P08195;J3KPF3;P08195-3;P08195-4	F5GZS6;P08195;J3KPF3;P08195-3;P08195-4;F5GZI0;H0YFS2;H0YFX4;F5GZR9			0.0491094	-0.0284924		35	35	2	55.6	55.6	5.7	64.872	0	323.31	0.304745	-0.0467273	-0.343495	19615000000	26866000000	17369000000	18023000000	17620000000	17002000000
1228	GABARAPL1	Gamma-aminobutyric acid receptor-associated protein-like 1	F5GZY7;Q9H0R8;Q9H0R8-2	F5GZY7;Q9H0R8;Q9H0R8-2;F5GX12;F5H007;G3V1T7			0.237313	0.0649618		4	3	2	40	40	22.9	8.577	0	5.9561	-0.0890985	0.249627	0.0343565	212960000	210470000	55488000	40229000	35508000	36277000
1232	PAAF1	Proteasomal ATPase-associated factor 1	F5H0C4;Q9BRP4-2;Q9BRP4;F5H5D4;F5H103;F5H3I1;Q9BRP4-3	F5H0C4;Q9BRP4-2;Q9BRP4;F5H5D4;F5H103;F5H3I1;Q9BRP4-3;F5H3E9;F5H0F7			0.84568	-0.121601		8	8	8	21.9	21.9	21.9	42.722	0	29.525	-0.029323	-0.207861	-0.12762	30399000	41894000	79925000	79763000	42344000	48410000
1233	ANAPC5	Anaphase-promoting complex subunit 5	F5H0F9;Q9UJX4;Q9UJX4-3;F5GY68	F5H0F9;Q9UJX4;Q9UJX4-3;F5GY68;Q9UJX4-2;H0YFB5;F5H3S5;F5H0N1;F5GZ05			2.05763	0.806259	++	18	18	18	28.4	28.4	28.4	83.674	0	106.84	0.949796	0.691445	0.777535	128810000	302930000	63846000	152310000	49910000	102470000
1234	TUT1	Speckle targeted PIP5K1A-regulated poly(A) polymerase	F5H0R1;Q9H6E5;H3BRB1	F5H0R1;Q9H6E5;H3BRB1;F8WA97;C9JBX0;J3KN81			2.43696	0.564532	++	9	9	9	13.4	13.4	13.4	98.434	0	36.175	0.596935	0.496104	0.600555	26281000	50185000	40380000	47891000	28618000	44682000
1236	RRN3	RNA polymerase I-specific transcription initiation factor RRN3	F5H148;Q9NYV6;H3BMT1;Q9NYV6-3;Q9NYV6-2	F5H148;Q9NYV6;H3BMT1;Q9NYV6-3;Q9NYV6-2;Q9NYV6-4;A6NIE6;Q2M238			1.17003	0.955639		9	9	9	16.4	16.4	16.4	70.466	0	14.465	0.872395	0.549324	1.4452	7242000	16951000	21432000	46723000	16186000	43849000
1238	MSRB3	Methionine-R-sulfoxide reductase B3	F5H7C4;F5H6G9;F5H199;H0YFW5;Q8IXL7-2;Q8IXL7;H7C2B7	F5H7C4;F5H6G9;F5H199;H0YFW5;Q8IXL7-2;Q8IXL7;H7C2B7	MitoCarta3.0	unknown	2.76226	-0.489475		3	3	3	31.6	31.6	31.6	13.101	0.00018325	3.4719	-0.499463	-0.518701	-0.450262	22418000	29819000	31515000	24205000	41965000	29387000
1241	MLEC	Malectin	F5H1S8;Q14165;H0YG07	F5H1S8;Q14165;H0YG07;F5GX14			0.479447	0.179153		5	5	5	33.6	33.6	33.6	16.729	0	12.689	-0.0772541	0.408821	0.205893	51569000	41763000	60751000	71768000	93905000	115820000
1245	CIZ1	Cip1-interacting zinc finger protein	H0Y5D5;F5H2X7;Q9ULV3-5;Q9ULV3-2;Q9ULV3;Q9BTG3;Q5SYW2;Q9ULV3-3;Q9ULV3-4;A0A494C0L7	H0Y5D5;F5H2X7;Q9ULV3-5;Q9ULV3-2;Q9ULV3;Q9BTG3;Q5SYW2;Q9ULV3-3;Q9ULV3-4;A0A494C0L7;A0A0U1RQR2			2.03456	0.862847	++	13	13	13	23.3	23.3	23.3	91.124	0	70.863	1.02899	0.765195	0.794353	50486000	93650000	56893000	64321000	50599000	82477000
1246	SEC23A	Protein transport protein Sec23A	F5H365;Q15436;Q15436-2	F5H365;Q15436;Q15436-2;G3V4V1;G3V1W4;G3V3G5;G3V2R6;G3V5X8;G3V4Q2;G3V5K1			0.783025	-0.160158		24	24	21	40.4	40.4	36.3	82.968	0	318.21	-0.307216	-0.108161	-0.0650986	937020000	772580000	824260000	819250000	849760000	841640000
1248	TFDP1	Transcription factor Dp-1	F5H452;Q5JSB6;Q5JSB5;Q14186	F5H452;Q5JSB6;Q5JSB5;Q14186			0.843203	0.564805		1	1	1	15.1	15.1	15.1	13.096	0	13.415	NaN	0.694301	0.435309	13028000	21688000	17505000	26754000	13471000	19688000
1249	NAP1L1	Nucleosome assembly protein 1-like 1	F8W020;F8VXI6;F8VUX1;F8VY35;F8W0J6;F5H4R6;H0YIV4;P55209-2;P55209;F8VVB5	F8W020;F8VXI6;F8VUX1;F8VY35;F8W0J6;F5H4R6;H0YIV4;P55209-2;P55209;F8VVB5			1.58909	-0.235729		8	6	2	43	37.7	10.1	24.366	0	320.37	-0.168188	-0.301817	-0.237183	1431400000	1384000000	2233800000	1.7496e+09	1.7713e+09	1.6711e+09
1250	PDCD2	Programmed cell death protein 2	F5H4V9;Q16342-3;Q16342;F5GWT2;J3QK82;A0A087WYJ3;Q16342-5;Q16342-2;Q16342-4	F5H4V9;Q16342-3;Q16342;F5GWT2;J3QK82;A0A087WYJ3;Q16342-5;Q16342-2;Q16342-4			0.86876	0.288667		4	4	4	19.1	19.1	19.1	33.511	0	18.926	NaN	0.226385	0.35095	2399400	4074800	33871000	35591000	25461000	34901000
1251	TUBA1C	Tubulin alpha-1C chain	F5H5D3;Q9BQE3;A0A1W2PQM2	F5H5D3;Q9BQE3;A0A1W2PQM2;F8VQQ4;F8VVB9;F8VRZ4;F8VS66;F8VX09;F8VWV9;C9K0S6;F8VRK0;F8VXZ7;F8W0F6;Q9H853			1.8293	-0.136871		25	25	2	46.6	46.6	7.9	57.73	0	323.31	-0.121989	-0.118132	-0.170491	23017000000	25915000000	30221000000	31347000000	28972000000	34381000000
1252	DDX55	ATP-dependent RNA helicase DDX55	F5H5U2;Q8NHQ9	F5H5U2;Q8NHQ9;E7EX41;Q8NHQ9-2;F5H2I2;F5H735			0.247046	-0.1106		11	11	11	25.8	25.8	25.8	65.19	0	93.885	-0.297023	-0.247782	0.213005	63058000	55044000	72807000	61848000	102620000	80544000
1253	HEATR5A	HEAT repeat-containing protein 5A	H7C5W6;F5H619;Q86XA9-2;Q86XA9;H0YIW3	H7C5W6;F5H619;Q86XA9-2;Q86XA9;H0YIW3			0.00126545	-0.00238955		2	2	2	1.4	1.4	1.4	174.02	0.00036134	3.1833	NaN	0.520447	-0.525226	15273000	7376400	18625000	19463000	18105000	17545000
1254	DHX8	ATP-dependent RNA helicase DHX8	F5H658;Q14562	F5H658;Q14562;K7END7;K7EJH9;K7EQH7			0.991842	0.55002		19	18	18	17.3	16.5	16.5	134	0	46.327	0.913952	0.4654	0.270708	61927000	89406000	209070000	248520000	216680000	254100000
1255	CPSF7	Cleavage and polyadenylation specificity factor subunit 7	F5H669;Q8N684-2;Q8N684;Q8N684-3;F5H6M0;F5H047;J3QT54	F5H669;Q8N684-2;Q8N684;Q8N684-3;F5H6M0;F5H047;J3QT54;C9J286;C9J323;F5H5B7;F5H1W4;F5H6P5;F5H6A8;F5GXA3;C9JM38			0.0576221	-0.0178724		11	11	8	31	31	22.2	41.265	0	78.178	0.183963	-0.119981	-0.117599	845530000	931270000	1.0397e+09	781460000	1.0016e+09	898470000
1258	2022-03-07	E3 ubiquitin-protein ligase MARCH7	F5H6W4;Q9H992;Q9H992-2	F5H6W4;Q9H992;Q9H992-2;C9J159			1.73535	2.29051	++	5	5	5	8.5	8.5	8.5	70.122	0	6.7868	2.22432	NaN	2.35671	4796600	45500000	3208600	26398000	6290100	44363000
1260	MRPL48	39S ribosomal protein L48, mitochondrial	F5H702;Q96GC5-3;Q96GC5	F5H702;Q96GC5-3;Q96GC5;F5H8D0	MitoCarta3.0	Matrix	0.246449	0.123503		4	4	4	40.7	40.7	40.7	12.77	0	45.819	-0.226088	0.384713	0.211884	83566000	87948000	80769000	86323000	64810000	92087000
1262	PPWD1	Peptidylprolyl isomerase domain and WD repeat-containing protein 1	F5H7P7;Q96BP3;Q96BP3-2;D6R9Q1	F5H7P7;Q96BP3;Q96BP3-2;D6R9Q1;D6RD43;H0Y8N5;D6RB19;D6RHV0			0.863846	0.129565		19	19	19	33.9	33.9	33.9	70.276	0	69.872	0.214374	0.143916	0.0304067	205470000	293150000	194920000	205410000	162630000	175550000
1263	C12orf43	Uncharacterized protein C12orf43	F5H7W8;Q96C57;E7ENF1;G5EA44;F5H3K2;F5H8B7	F5H7W8;Q96C57;E7ENF1;G5EA44;F5H3K2;F5H8B7			0.896563	-0.140405		7	7	7	35.2	35.2	35.2	31.693	0	80.407	-0.24684	-0.0602919	-0.114082	75262000	76226000	75224000	72915000	49025000	45284000
1264	MED21	Mediator of RNA polymerase II transcription subunit 21	F5H872;Q13503	F5H872;Q13503			0.510518	0.326858		1	1	1	8.8	8.8	8.8	17.278	0	9.3679	-0.0107156	0.196355	0.794936	19892000	23021000	31242000	37930000	41689000	70676000
1265	ASH2L	Set1/Ash2 histone methyltransferase complex subunit ASH2	F5H8F7;Q9UBL3-3;Q9UBL3;Q9UBL3-2	F5H8F7;Q9UBL3-3;Q9UBL3;Q9UBL3-2;H0YBF6;H0YAQ0			0.0639638	0.00879729		16	16	16	41.1	41.1	41.1	55.324	0	195.1	0.0772429	-0.0760217	0.0251707	173900000	225000000	236500000	233890000	172750000	211670000
1266	MVK	Mevalonate kinase	F5H8H2;Q03426;F5H163;F5H368;A0A1W2PS16;F5GXC0;F5H092;A0A1B0GWC2	F5H8H2;Q03426;F5H163;F5H368;A0A1W2PS16;F5GXC0;F5H092;A0A1B0GWC2;A0A0B4J236;A0A1B0GWF3			0.377024	0.307975		4	4	4	20.9	20.9	20.9	37.171	0	13.425	NaN	0.0692898	0.54666	8080900	10635000	22820000	29517000	9564300	15735000
1267	EPN2	Epsin-2	F6PQP6;I3L2B2;O95208-2;E9PBC1;O95208-3;O95208	F6PQP6;I3L2B2;O95208-2;E9PBC1;O95208-3;O95208;J3KSF8;J3KTF6;J3KSA6;J3KSC7;J3QLN2			0.179262	0.229018		4	4	4	12.5	12.5	12.5	44.888	0	7.2232	0.618802	-0.160766	NaN	2062100	3491500	9343500	4408500	2589500	2373300
1268	DDX19A;DDX19B	ATP-dependent RNA helicase DDX19B;ATP-dependent RNA helicase DDX19A	F6QDS0;H3BQK0;Q9UMR2;Q9UMR2-2;Q9UMR2-4;I3L352;Q9NUU7-2;Q9UMR2-3	F6QDS0;H3BQK0;Q9UMR2;Q9UMR2-2;Q9UMR2-4;I3L352;Q9NUU7-2;Q9UMR2-3;H3BMQ5;H3BN59;H0YD26;A0A1B0GV69;E9PR46;J3QL17;Q9UHL0-2;Q9UHL0			1.40377	-0.215549		20	20	1	44.1	44.1	2.3	54.017	0	238.72	-0.179449	-0.163833	-0.303365	582220000	477080000	1.0019e+09	551630000	1.7437e+09	782210000
1270	GNS	N-acetylglucosamine-6-sulfatase	H7C3P4;F6S8M0;P15586-2;P15586;H0YFA9	H7C3P4;F6S8M0;P15586-2;P15586;H0YFA9;F5H4C6			0.171165	-0.0408442		11	11	11	22.6	22.6	22.6	56.374	0	102.46	-0.187871	0.102457	-0.0371178	373590000	366490000	277590000	267800000	268720000	345900000
1274	RANBP1	Ran-specific GTPase-activating protein	F6WQW2;P43487-2;P43487;C9JXG8;C9JJ34;C9JGV6	F6WQW2;P43487-2;P43487;C9JXG8;C9JJ34;C9JGV6;C9JDM3;C9JIC6;Q5T0Z6;Q9C010;Q9C010-2			0.766239	-0.135364		8	8	8	30.9	30.9	30.9	31.904	0	164.75	-0.00607205	-0.199719	-0.200299	968420000	933550000	2.0912e+09	2.0955e+09	1354300000	1.8048e+09
1277	CAD	CAD protein;Glutamine-dependent carbamoyl-phosphate synthase;Aspartate carbamoyltransferase;Dihydroorotase	F8VPD4;P27708	F8VPD4;P27708;H7BZB3;H7C2E4;H7C3Z5			0.269997	0.0609788		56	53	53	33.5	32.5	32.5	236.02	0	323.31	0.226015	-0.0257057	-0.0173732	715940000	947570000	908250000	900220000	1.0596e+09	1104000000
1278	TMBIM6	Bax inhibitor 1	F8VQW0;F8VX73;F8VPI1;F8W201;F8W086;F8VR05;F8VQQ5;F8VSI7;F8VVJ4;P55061;P55061-2;F8W1G3	F8VQW0;F8VX73;F8VPI1;F8W201;F8W086;F8VR05;F8VQQ5;F8VSI7;F8VVJ4;P55061;P55061-2;F8W1G3;A0A0G2JKZ4;F8VY06			2.31385	3.04759	++	4	4	4	70.7	70.7	70.7	4.7756	0	16.009	2.77332	3.46728	2.90217	23278000	268430000	6203200	97275000	21482000	172910000
1284	NFYB	Nuclear transcription factor Y subunit beta	F8VSL3;P25208	F8VSL3;P25208			0.962705	0.290904		2	2	2	8.2	8.2	8.2	22.957	0.00018779	3.9415	NaN	0.341189	0.24062	31451000	38431000	27566000	31673000	12915000	22559000
1285	BAZ2A	Bromodomain adjacent to zinc finger domain protein 2A	J3KPG5;F8VU39;Q9UIF9-2;Q9UIF9-3;Q9UIF9;A0A0C4DGI9	J3KPG5;F8VU39;Q9UIF9-2;Q9UIF9-3;Q9UIF9;A0A0C4DGI9;H0YII3			0.362695	0.539361		3	3	3	2.1	2.1	2.1	208.07	0.0041363	1.8789	0.976803	0.101919	NaN	3496700	8668700	10081000	11879000	0	0
1286	CHMP1A	Charged multivesicular body protein 1a	F8VUA2;Q9HD42;F8VVT7	F8VUA2;Q9HD42;F8VVT7;F5H875			0.290664	-0.0515381		5	5	5	24.3	24.3	24.3	19.531	0	15.382	-0.181395	0.0236102	0.00317045	482650000	197620000	191350000	180740000	65968000	91755000
1287	TGIF1;TGIF2	Homeobox protein TGIF1;Homeobox protein TGIF2	Q15583;Q15583-3;Q15583-2;Q15583-4;F8VVS9;F8VUY0;F8VZH2;F8VWK5;F8VXG3;F8VX54;F8VW34;F8VYL4;U3KQS0;H0YKN5;Q9GZN2	Q15583;Q15583-3;Q15583-2;Q15583-4;F8VVS9;F8VUY0;F8VZH2;F8VWK5;F8VXG3;F8VX54;F8VW34;F8VYL4;U3KQS0;H0YKN5;Q9GZN2;F8W1J9;J3KS32;A0A0A6YYL0;U3KQB5;Q9GZN2-2			0.482154	0.405074		5	5	5	10	10	10	43.012	0	8.6363	1.01585	-0.0470999	0.246469	21643000	47111000	13048000	17143000	17652000	26378000
1288	CD63	Tetraspanin;CD63 antigen	F8VV56;F8W022;F8VWK8;P08962-3;P08962-2;P08962;F8VNT9	F8VV56;F8W022;F8VWK8;P08962-3;P08962-2;P08962;F8VNT9			0.360924	0.472928		4	4	4	25.5	25.5	25.5	16.021	0	14.336	0.188781	-0.195616	1.42562	598950000	814500000	383140000	479180000	527670000	763110000
1289	COPZ1	Coatomer subunit zeta-1	F8VVA7;P61923;F8W651;P61923-4;F8VXB1;F8VUC5;F8W156;F8VYZ4;P61923-5;F8VXR1	F8VVA7;P61923;F8W651;P61923-4;F8VXB1;F8VUC5;F8W156;F8VYZ4;P61923-5;F8VXR1;F8VYK5;P61923-2;P61923-3			0.496569	-0.0571537		6	6	6	31.3	31.3	31.3	22.34	0	95.266	-0.141128	0.00403388	-0.0343672	635480000	604470000	612500000	544520000	621630000	650250000
1292	FGD4	FYVE, RhoGEF and PH domain-containing protein 4	F8VWL3;E9PQT1;E9PNX0;B7Z493;E9PJX4;Q96M96-3;Q96M96	F8VWL3;E9PQT1;E9PNX0;B7Z493;E9PJX4;Q96M96-3;Q96M96			0.0399256	0.0758797		2	2	2	2.7	2.7	2.7	101	0	4.9381	NaN	-0.470609	0.622368	8089000	10161000	4877000	3671900	13377000	15489000
1293	SLC38A1	Sodium-coupled neutral amino acid transporter 1	F8VX04;Q9H2H9	F8VX04;Q9H2H9			0.551785	-0.311763		5	5	5	7	7	7	56.195	0	6.5529	-0.667011	0.0691523	-0.33743	218100000	192110000	128020000	107040000	202300000	178210000
1294	KANSL2	KAT8 regulatory NSL complex subunit 2	H0YIQ8;F8VXI8;F8VX10;Q9H9L4;H0YHR2	H0YIQ8;F8VXI8;F8VX10;Q9H9L4;H0YHR2;H0YID1;F8VUX5;Q9H9L4-4;F8VRX7			1.92718	0.841415	++	7	7	7	22.1	22.1	22.1	38.441	0	32.344	1.01535	0.700795	0.808097	37587000	101740000	48608000	85941000	37243000	75314000
1296	GIT2	ARF GTPase-activating protein GIT2	F8WAK2;F8VXI9;Q14161-11;Q14161-7;Q14161-6;Q14161-10;Q14161-8;Q14161-4;Q14161-5;Q14161-3;Q14161;R4GNG3;Q14161-9;F8W822;Q14161-2	F8WAK2;F8VXI9;Q14161-11;Q14161-7;Q14161-6;Q14161-10;Q14161-8;Q14161-4;Q14161-5;Q14161-3;Q14161;R4GNG3;Q14161-9;F8W822;Q14161-2			0.268979	0.140194		7	4	4	9.5	4.8	4.8	76.045	0	5.2287	0.506094	-0.134445	0.0489336	9708800	15337000	17077000	17807000	22149000	25117000
1297	PPP1CC	Serine/threonine-protein phosphatase;Serine/threonine-protein phosphatase PP1-gamma catalytic subunit	F8VYE8;P36873;P36873-2;F8VR82;F8W0W8;A0A087WYY5	F8VYE8;P36873;P36873-2;F8VR82;F8W0W8;A0A087WYY5;H0Y3Y6;F8W1A0;F8W0V8;F8WE71			0.75344	0.124108		15	3	3	58.9	9.5	9.5	34.95	0	16.792	0.146003	0.216113	0.0102069	256120000	254430000	301900000	281490000	318900000	373050000
1298	ARL1	ADP-ribosylation factor-like protein 1	F8VYN9;P40616-2;P40616;B4DZG7	F8VYN9;P40616-2;P40616;B4DZG7;F8VP99;F8VP63			0.525782	-0.14796		4	4	4	30.4	30.4	30.4	21.778	0	30.167	-0.331064	-0.149425	0.0366088	106180000	94604000	167270000	142010000	115020000	126170000
1300	CNPY2		F8W031;F8VXJ7;F8W1K5	F8W031;F8VXJ7;F8W1K5;F8VP03;H0YIH9;F8W1U5;Q9Y2B0-2			0.317663	0.0773038		8	6	0	30	22.8	0	29.224	0	83.686	0.183328	0.15043	-0.101846	1.6269e+09	1.8279e+09	1.4918e+09	1.5522e+09	1141000000	1.0275e+09
1301	C17orf49;BAP18;RNASEK-C17orf49	Chromatin complexes subunit BAP18	F8W038;Q8IXM2;Q8IXM2-3;H0YIS7;Q8IXM2-2	F8W038;Q8IXM2;Q8IXM2-3;H0YIS7;Q8IXM2-2;F8W1H0			0.846089	0.274326		3	3	3	31.2	31.2	31.2	16.29	0	31.554	0.499476	0.110497	0.213005	27816000	41103000	66192000	65388000	83531000	125320000
1304	YEATS4	YEATS domain-containing protein 4	F8W0J4;O95619;F8W1B9	F8W0J4;O95619;F8W1B9;F8VTR4			0.469862	-0.0678728		5	5	5	27.7	27.7	27.7	20.131	0	13.868	0.0374524	-0.0963909	-0.14468	37319000	75199000	53600000	42616000	89394000	39106000
1305	MCRS1	Microspherule protein 1	F8W126;Q96EZ8-3;Q96EZ8;Q96EZ8-2;Q96EZ8-4	F8W126;Q96EZ8-3;Q96EZ8;Q96EZ8-2;Q96EZ8-4;F8W0I9;F8VVA6;F8VP44			0.954141	0.265739		3	3	3	13.5	13.5	13.5	35.683	0.00035727	2.9661	0.289244	0.0874628	0.420509	15869000	11508000	7755900	6863800	22891000	36532000
1306	AK2	Adenylate kinase 2, mitochondrial;Adenylate kinase 2, mitochondrial;Adenylate kinase 2, mitochondrial, N-terminally processed	F8W1A4;P54819-5;P54819-2;P54819;F8VY04;P54819-6;P54819-3	F8W1A4;P54819-5;P54819-2;P54819;F8VY04;P54819-6;P54819-3;F8VZG5;A0A5F9ZHP2;P54819-4;G3V213;F8VPP1	MitoCarta3.0	IMS	2.50025	1.09189	++	19	19	19	65.9	65.9	65.9	25.63	0	271.91	1.07368	0.995593	1.20639	1.539e+09	3.7357e+09	2181400000	3.2946e+09	1.9355e+09	4656900000
1307	MYL6	Myosin light polypeptide 6	F8W1R7;G3V1V0;P60660-2;P60660;J3KND3;G8JLA2;B7Z6Z4;G3V1Y7;F8VPF3	F8W1R7;G3V1V0;P60660-2;P60660;J3KND3;G8JLA2;B7Z6Z4;G3V1Y7;F8VPF3;F8VZU9;F8W180;H0YI43;F8VXL3			1.57003	-0.26815		9	9	7	62.8	62.8	46.2	16.29	0	182.52	-0.357751	-0.228588	-0.218112	5.8735e+09	4819200000	7.4326e+09	5.8965e+09	7.7117e+09	5395700000
1311	BAP1	Ubiquitin carboxyl-terminal hydrolase BAP1;Ubiquitin carboxyl-terminal hydrolase	Q92560;F8W6N3	Q92560;F8W6N3;C9J7L9			0.665541	0.138316		4	4	4	4.9	4.9	4.9	80.361	0	4.9377	0.187134	NaN	0.0894982	7251200	12057000	4359800	4886700	16794000	19377000
1312	FAM162A	Protein FAM162A	Q96A26;F8W7Q4;E9PH05	Q96A26;F8W7Q4;E9PH05	MitoCarta3.0	MIM	0.536693	0.21085		5	5	5	24	24	24	17.342	0	11.439	-0.0632283	0.445303	0.250477	93461000	99103000	95347000	151600000	137460000	183830000
1313	FAM21A;FAM21C	WASH complex subunit FAM21A;WASH complex subunit FAM21C	Q641Q2;F8W7U3;A0A096LPC5;A0A0A0MR88;E7ESD2;Q641Q2-2;A0A087WYF6;J3KP36;Q9Y4E1-1;Q9Y4E1;Q9Y4E1-6;Q9Y4E1-2;Q9Y4E1-3;Q9Y4E1-5	Q641Q2;F8W7U3;A0A096LPC5;A0A0A0MR88;E7ESD2;Q641Q2-2;A0A087WYF6;J3KP36;Q9Y4E1-1;Q9Y4E1;Q9Y4E1-6;Q9Y4E1-2;Q9Y4E1-3;Q9Y4E1-5;A0A0A0MT65;Q5SRD0;B1AP61			1.43586	-0.406137		14	14	14	15.6	15.6	15.6	147.18	0	136.3	-0.53931	-0.416269	-0.262832	120810000	75708000	313800000	258850000	194620000	172120000
1314	HFE	Hereditary hemochromatosis protein	F8W7W8;Q30201-2;Q30201-8;Q30201-5;Q30201;Q30201-6;Q30201-7	F8W7W8;Q30201-2;Q30201-8;Q30201-5;Q30201;Q30201-6;Q30201-7			0.336516	0.202271		2	2	2	7.4	7.4	7.4	38.871	0	20.607	0.577828	0.22404	-0.195054	59396000	90966000	21202000	23199000	34379000	40693000
1315	TIA1	Nucleolysin TIA-1 isoform p40	F8W8I6;P31483;P31483-2;C9JTN7;P31483-3;E5RGV5;H7BY49;E5RG67	F8W8I6;P31483;P31483-2;C9JTN7;P31483-3;E5RGV5;H7BY49;E5RG67;F8WE16			0.283117	-0.081296		12	8	8	36.4	27.5	27.5	42.835	0	70.644	0.108491	-0.255494	-0.0968846	254010000	316170000	179190000	160140000	221520000	221530000
1316	IGF2BP2	Insulin-like growth factor 2 mRNA-binding protein 2	F8W930;Q9Y6M1-1;Q9Y6M1;Q9Y6M1-5;Q9Y6M1-6;Q9Y6M1-3;Q9Y6M1-4	F8W930;Q9Y6M1-1;Q9Y6M1;Q9Y6M1-5;Q9Y6M1-6;Q9Y6M1-3;Q9Y6M1-4			0.208658	-0.133409		6	5	5	11.1	8.9	8.9	66.785	0	10.639	-0.54981	0.238175	-0.0885922	37792000	32932000	49431000	46021000	84367000	84249000
1318	GAPVD1	GTPase-activating protein and VPS9 domain-containing protein 1	F8W9S7;Q14C86-3;Q14C86-4;Q14C86-5;Q14C86-2;Q14C86;Q14C86-6;C9IZ08	F8W9S7;Q14C86-3;Q14C86-4;Q14C86-5;Q14C86-2;Q14C86;Q14C86-6;C9IZ08;B4DGD8;B0QZ65;H0Y7I9;H0Y4E7;C9IZX9			0.16593	-0.0317179		31	31	21	25.9	25.9	16.9	157.46	0	184.59	0.100709	-0.080515	-0.115347	333430000	330660000	623230000	593510000	525680000	518800000
1319	CLASP1	CLIP-associating protein 1	F8WA11;Q7Z460-2;Q7Z460-4;Q7Z460-5;Q7Z460-3;Q7Z460;H0Y5T1	F8WA11;Q7Z460-2;Q7Z460-4;Q7Z460-5;Q7Z460-3;Q7Z460;H0Y5T1;C9J151;C9JP76			0.0476516	0.00577785		21	21	20	17.7	17.7	17	162.76	0	86.911	0.0831112	-0.0429769	-0.0228007	90025000	112110000	129910000	124470000	153010000	173260000
1321	DDX31	Probable ATP-dependent RNA helicase DDX31	F8WAJ0;Q9H8H2;Q9H8H2-2;Q9H8H2-4	F8WAJ0;Q9H8H2;Q9H8H2-2;Q9H8H2-4;Q9H8H2-3			1.97833	0.175159		15	15	15	26.5	26.5	26.5	83.515	0	66.472	0.208143	0.171591	0.145743	79732000	110740000	72316000	69956000	95724000	111480000
1323	NDRG3	Protein NDRG3	F8WBF9;Q9UGV2-3;Q9UGV2-2;Q9UGV2;Q5TH30	F8WBF9;Q9UGV2-3;Q9UGV2-2;Q9UGV2;Q5TH30;Q5TH29			1.26796	-0.166762		5	5	5	23.2	23.2	23.2	30.723	0	94.773	-0.174231	-0.232684	-0.093371	78815000	78409000	104260000	96621000	92630000	86308000
1324	COMMD2	COMM domain-containing protein 2	F8WBW1;Q86X83-2;Q86X83;F8WC41	F8WBW1;Q86X83-2;Q86X83;F8WC41			0.627806	0.762209		3	3	3	26.7	26.7	26.7	15.404	0	11.043	1.66166	0.197362	0.427606	30535000	47010000	47061000	48682000	60703000	76932000
1326	ARPC4-TTLL3;ARPC4	Actin-related protein 2/3 complex subunit 4	F8WCF6;P59998;F8WDD7;A0A0A6YYG9;P59998-3;P59998-2;H7C0A3	F8WCF6;P59998;F8WDD7;A0A0A6YYG9;P59998-3;P59998-2;H7C0A3;F8WE39;R4GN08;P59998-4;F8WDW3			0.675805	0.221629		6	6	6	32.6	32.6	32.6	21.058	0	26.861	0.118094	0.0820213	0.464773	248800000	324860000	335010000	334300000	424220000	524180000
1328	IPO11	Importin-11	F8WDV0;Q9UI26;Q9UI26-2	F8WDV0;Q9UI26;Q9UI26-2;H0Y8M5;D6RJB1;D6RCN7			2.10583	-0.282912		10	10	10	15.4	15.4	15.4	99.707	0	54.714	-0.273622	-0.330447	-0.244668	236170000	260520000	151000000	157330000	187130000	175120000
1330	MYO5A	Unconventional myosin-Va	G3V394;F8WE88;Q9Y4I1-2;Q9Y4I1;Q9Y4I1-3;A0A087WY00;F8W6H6	G3V394;F8WE88;Q9Y4I1-2;Q9Y4I1;Q9Y4I1-3;A0A087WY00;F8W6H6;E7ERV5;G3V3C9;Q9UES5;O95317;A0A0A0MR36;Q9ULV0-2			0.34312	0.169135		13	9	8	8.2	5.8	5.3	215.47	0	7.2802	0.447526	-0.176952	0.236829	8964900	12715000	9678200	5947100	8673300	6918200
1333	STIM1	Stromal interaction molecule 1	G0XQ39;Q13586;E9PNJ4;H0YDB2;Q13586-2	G0XQ39;Q13586;E9PNJ4;H0YDB2;Q13586-2;E9PRZ7;E9PR09;E9PN27;E9PIQ8;E9PRE4;E9PR07;E9PJ19;E9PMB4			0.194736	-0.0392975		8	8	8	12.1	12.1	12.1	88.645	0	19.263	-0.0304719	0.0802483	-0.167669	57800000	46963000	52301000	61884000	59538000	69384000
1334	SPACIA2;FAM122B	Protein FAM122B	G1UD79;Q7Z309-4;Q7Z309-3;Q7Z309;Q7Z309-2;Q7Z309-5	G1UD79;Q7Z309-4;Q7Z309-3;Q7Z309;Q7Z309-2;Q7Z309-5			0.591438	0.4814		6	6	6	28.5	28.5	28.5	29.186	0	15.846	-0.128424	0.82855	0.744075	87308000	68766000	48255000	72534000	84889000	107430000
1336	ANKMY2	Ankyrin repeat and MYND domain-containing protein 2	Q8IV38;G3V0G5	Q8IV38;G3V0G5;F8WB95			0.697816	0.234925		5	5	5	13.6	13.6	13.6	49.298	0	38.738	0.477884	0.063779	0.163112	26866000	42711000	62873000	55087000	65282000	84142000
1337	NDUFV1	NADH dehydrogenase [ubiquinone] flavoprotein 1, mitochondrial	G3V0I5;P49821-2;P49821;B4DE93;E9PQP1	G3V0I5;P49821-2;P49821;B4DE93;E9PQP1;E9PMX3;E9PPR0;H0YE81;E9PLC6;E9PJL9;H0YD04;E9PPS5;E9PPD6;E9PPE0	MitoCarta3.0	MIM	0.325838	-0.171114		18	18	18	49.7	49.7	49.7	50.054	0	112.68	-0.549789	-0.0606229	0.0970713	492100000	357810000	474920000	319420000	498810000	442240000
1338	SDR16C5	Epidermal retinol dehydrogenase 2	G3V145;Q8N3Y7;Q8N3Y7-2	G3V145;Q8N3Y7;Q8N3Y7-2			1.31567	-0.355363		6	6	6	15.1	15.1	15.1	35.133	0	5.0675	-0.382401	NaN	-0.328326	37750000	38889000	0	0	23440000	21064000
1339	PARP2	Poly [ADP-ribose] polymerase 2	G3V167;Q9UGN5-2;Q9UGN5;H0YH02	G3V167;Q9UGN5-2;Q9UGN5;H0YH02			1.4479	0.376055		6	6	6	12.2	12.2	12.2	60.214	0	25.758	0.521955	0.299948	0.306262	47949000	78451000	25070000	21596000	31668000	43016000
1342	TTC39C	Tetratricopeptide repeat protein 39C	G3V1P2;Q8N584-2;Q8N584	G3V1P2;Q8N584-2;Q8N584;J3QKX7			1.20527	0.281103		4	4	4	13.8	13.8	13.8	31.754	0	7.2947	0.393416	0.142348	0.307545	6273400	9931400	9929500	10365000	32498000	41452000
1343	LOH12CR1	Loss of heterozygosity 12 chromosomal region 1 protein	G3V1P3;Q969J3	G3V1P3;Q969J3			0.341045	-0.156698		3	3	3	19.8	19.8	19.8	20.247	0	30.865	-0.087856	0.0988237	-0.481062	31776000	27022000	9078300	12378000	73971000	40062000
1344	FCF1	rRNA-processing protein FCF1 homolog	G3V5S9;G3V1S4;Q9Y324;G3V2M5	G3V5S9;G3V1S4;Q9Y324;G3V2M5			0.730128	0.408278		4	4	4	25.1	25.1	25.1	21.491	0	18.005	0.489954	0.717386	0.0174944	24120000	47775000	29440000	34491000	9915100	12460000
1346	PSMA6	Proteasome subunit alpha type;Proteasome subunit alpha type-6	G3V295;G3V5Z7;P60900;G3V3I1;P60900-2	G3V295;G3V5Z7;P60900;G3V3I1;P60900-2;G3V3U4;P60900-3;G3V4S5;G3V2S7			1.26334	0.333218		13	13	13	67	67	67	22.842	0	168.88	0.481092	0.201258	0.317304	2301700000	3.6126e+09	3.3579e+09	3.9858e+09	3.6501e+09	5126400000
1350	ATP5J2-PTCD1;PTCD1	Pentatricopeptide repeat-containing protein 1, mitochondrial	G3V325;O75127	G3V325;O75127;C9JJT5;P56134-4;P56134-2;C9JGL8;C9JQN9	MitoCarta3.0	Matrix;unknown	0.734941	0.257158		8	8	5	10.7	10.7	6.5	84.109	0	23.094	0.0149266	0.454492	0.302056	174770000	156060000	150450000	193310000	143440000	212130000
1353	DDX24	ATP-dependent RNA helicase DDX24	G3V529;Q9GZR7;Q9GZR7-2;F5GYL3;A0A087WXU8;A0A1W2PRR2	G3V529;Q9GZR7;Q9GZR7-2;F5GYL3;A0A087WXU8;A0A1W2PRR2			1.38549	0.26172		24	24	24	34.1	34.1	34.1	91.48	0	133.33	0.163241	0.352646	0.269273	243970000	273720000	442020000	563810000	350770000	534850000
1354	HAUS4	HAUS augmin-like complex subunit 4	G3V541;Q9H6D7-3;Q9H6D7;Q9H6D7-4;H0YIZ6;G3V5A5;G3V2T6	G3V541;Q9H6D7-3;Q9H6D7;Q9H6D7-4;H0YIZ6;G3V5A5;G3V2T6;H0YJ09;G3V5Z2;G3V4X7;Q9H6D7-2			0.303198	-0.179696		4	4	4	13.3	13.3	13.3	32.245	0.00035492	2.8948	NaN	-0.0014001	-0.357992	3339400	5289200	13006000	11801000	11998000	10971000
1357	MAX	Protein max	G3V5L1;P61244-2;P61244;G3V570;Q6V3B1;G3V563;G3V2R5;P61244-3;P61244-4	G3V5L1;P61244-2;P61244;G3V570;Q6V3B1;G3V563;G3V2R5;P61244-3;P61244-4;G3V302			1.25916	0.202104		4	4	4	42.7	42.7	42.7	14.057	0	28.676	0.292193	0.192573	0.121546	59412000	85085000	63605000	59787000	65723000	86100000
1358	CDK2	Cyclin-dependent kinase 2	G3V5T9;P24941;P24941-2;E7ESI2	G3V5T9;P24941;P24941-2;E7ESI2;Q00526;G3V317;K7EJ83			1.60514	0.445927		20	20	18	57.8	57.8	52.3	39.178	0	151.46	0.588613	0.364124	0.385044	859850000	1.5004e+09	846440000	1092500000	885220000	1275400000
1360	PAPOLA	Poly(A) polymerase alpha	G3XAH6;P51003;P51003-2	G3XAH6;P51003;P51003-2;A0A0C4DGK1;G3V3I9;H0YJ00;Q9NRJ5;G3V457;F8WAT4;H7C3W0;H0YJL4			0.349732	-0.00928711		19	19	16	34.5	34.5	30.8	80.625	0	117.69	-0.028381	-0.00423328	0.00475299	238430000	226950000	293780000	243640000	355310000	425040000
1361	LAMB1	Laminin subunit beta-1	P07942;G3XAI2	P07942;G3XAI2;E7EPA6			0.0249329	-0.0253378		11	11	11	7.4	7.4	7.4	198.04	0	13.817	0.263034	NaN	-0.31371	38698000	52041000	17488000	6091200	47842000	40276000
1364	GPR107	Protein GPR107	G5E994;Q5VW38-3;Q5VW38-2;Q5VW38;U3KQD2	G5E994;Q5VW38-3;Q5VW38-2;Q5VW38;U3KQD2			0.763875	-0.0570009		2	2	2	3.7	3.7	3.7	63.984	0.00018699	3.8691	-0.095096	-0.0718761	-0.00403071	36211000	34305000	27134000	30561000	24382000	27887000
1365	USP11	Ubiquitin carboxyl-terminal hydrolase 11;Ubiquitin carboxyl-terminal hydrolase	P51784;G5E9A6	P51784;G5E9A6;Q5JXD3			1.6291	1.1839	++	9	8	8	10.6	9.7	9.7	109.82	0	23.26	1.55238	0.976437	1.0229	14165000	38423000	34231000	63488000	42239000	106890000
1367	ARFGAP2	ADP-ribosylation factor GTPase-activating protein 2	Q8N6H7;G5E9L0;A0A0D9SF70;E9PIY6;Q8N6H7-2;E9PQP3;E9PK28;E9PN48	Q8N6H7;G5E9L0;A0A0D9SF70;E9PIY6;Q8N6H7-2;E9PQP3;E9PK28;E9PN48;E9PJT7;H0YDX1;E9PMU9;Q8N6H7-3;H0YDN9;E9PMR9;H0YF45;E9PM63;E9PNY8;E9PM18			0.166831	-0.0276745		13	13	12	27.1	27.1	25.1	56.72	0	39.791	0.0354831	0.0253123	-0.143819	39821000	36870000	78078000	76399000	48184000	45999000
1370	HPS3	Hermansky-Pudlak syndrome 3 protein	G5E9V4;Q969F9;Q969F9-2	G5E9V4;Q969F9;Q969F9-2;H7C5G2			1.15237	0.591743		12	12	12	18.2	18.2	18.2	94.789	0	27.693	0.906583	0.525067	0.343578	38638000	61519000	23909000	28969000	41044000	42243000
1371	MRPS22	28S ribosomal protein S22, mitochondrial	G5E9W7;G5E9V5;P82650;H7C5L9;H7C5H3	G5E9W7;G5E9V5;P82650;H7C5L9;H7C5H3;H7C5F2;P82650-2;C9J5D8	MitoCarta3.0	Matrix	0.395194	0.249527		16	16	16	49.2	49.2	49.2	36.805	0	65.803	-0.223947	0.49682	0.475707	429970000	440850000	483290000	454930000	349040000	551600000
1374	CELF1	CUGBP Elav-like family member 1	G5EA30;Q92879-4;Q92879-2;Q92879-6;Q92879;Q92879-3;Q92879-5	G5EA30;Q92879-4;Q92879-2;Q92879-6;Q92879;Q92879-3;Q92879-5;E9PSH0;E9PKU1;F5H0D8;E9PQK4;F5H4Y5;A0A0J9YXJ0;A0A1B0GU44;Q5VZZ6;E9PC62;A0A1B0GUN8;A0A0J9YX66;O95319-5;V9GYD9;O95319-3;O95319-4;O95319;O95319-2;E9PKA1;F5H3J7			0.165219	-0.0415824		14	14	14	30.2	30.2	30.2	55.142	0	285.84	0.132116	-0.102341	-0.154522	1.7675e+09	2.0432e+09	1.5576e+09	1429100000	2.0559e+09	2.1081e+09
1377	AEBP2	Zinc finger protein AEBP2	G5EA50;Q6ZN18-3;Q6ZN18-2;Q6ZN18	G5EA50;Q6ZN18-3;Q6ZN18-2;Q6ZN18;F5GZR7;H0YH08;H7BYT4			2.01709	1.11879	++	5	5	5	25.2	25.2	25.2	30.729	0	34.038	1.30159	1.13494	0.919836	5463000	18740000	11793000	20777000	38145000	69534000
1378	PUS1	tRNA pseudouridine synthase;tRNA pseudouridine synthase A, mitochondrial	G8JLB3;Q9Y606-2;Q9Y606;F5H1S9	G8JLB3;Q9Y606-2;Q9Y606;F5H1S9;F5GY32	MitoCarta3.0	Matrix	0.307572	0.0851559		13	13	9	36.7	36.7	22.9	42.92	0	72.4	-0.100345	0.103397	0.252416	240930000	239940000	124680000	101760000	137680000	182850000
1379	HNRNPH1	Heterogeneous nuclear ribonucleoprotein H;Heterogeneous nuclear ribonucleoprotein H, N-terminally processed	P31943;G8JLB6;E9PCY7;H0YB39;D6RBM0	P31943;G8JLB6;E9PCY7;H0YB39;D6RBM0;H0YBD7;D6RIT2;D6RIU0;D6RJ04;D6RIH9;D6RDU3;D6RAM1;D6RFM3;D6R9T0;E5RGV0;E7EN40;H0YBG7;E5RGH4;H0YAQ2			1.22391	0.0993607		23	23	6	59	59	22	49.229	0	323.31	0.14952	0.0816123	0.0669503	12267000000	15606000000	13745000000	12942000000	10708000000	12121000000
1381	NELFCD;TH1L	Negative elongation factor C/D	X6RLT1;H0UI80;Q8IXH7-4;Q8IXH7	X6RLT1;H0UI80;Q8IXH7-4;Q8IXH7;Q8IXH7-3			0.940574	0.312912		13	13	13	26.5	26.5	26.5	66.432	0	111.78	0.545178	0.20364	0.189919	198910000	294110000	369820000	269090000	406230000	286590000
1382	CEP170	Centrosomal protein of 170 kDa	H0Y2V6;Q5SW79;Q5SW79-3;Q5SW79-2	H0Y2V6;Q5SW79;Q5SW79-3;Q5SW79-2;H0YB92;H0Y4T4			1.32245	-0.282521		10	10	10	9.6	9.6	9.6	171.97	0	34.676	-0.376976	-0.309949	-0.160637	9850200	6778400	65920000	54330000	45604000	42738000
1385	ERI3	ERI1 exoribonuclease 3	H0Y4B0;O43414-3;O43414-2;O43414;F6QUN3;A0A3B3ISV9;F6UGJ8	H0Y4B0;O43414-3;O43414-2;O43414;F6QUN3;A0A3B3ISV9;F6UGJ8			0.859895	-0.082168		4	4	4	19.3	19.3	19.3	22.649	0	4.6196	-0.0414765	-0.150081	-0.0549468	24055000	23962000	42434000	35580000	31953000	37013000
1388	SH3PXD2A	SH3 and PX domain-containing protein 2A	H0Y507;Q5TCZ1-3;Q5TCZ1;Q5TCZ1-2	H0Y507;Q5TCZ1-3;Q5TCZ1;Q5TCZ1-2			1.60103	0.406103		11	11	10	10.1	10.1	9.3	116.37	0	27.597	0.488618	0.453017	0.276675	12792000	19493000	16530000	23072000	19403000	31959000
1389	ERGIC3	Endoplasmic reticulum-Golgi intermediate compartment protein 3	H0Y5K5;Q9Y282;Q9Y282-3;H0Y621;A0A1W2PPS8;Q9Y282-2	H0Y5K5;Q9Y282;Q9Y282-3;H0Y621;A0A1W2PPS8;Q9Y282-2;A6PVJ2;A0A0C4DH46;H0Y802;H0Y6Z0			1.05763	0.189871		8	8	8	19.9	19.9	19.9	44.568	0	14.36	0.100843	0.304628	0.164143	333350000	345150000	139260000	139070000	144830000	179890000
1391	GOLGA4	Golgin subfamily A member 4	H0Y6I0;Q13439-3;Q13439-4;Q13439;Q13439-5	H0Y6I0;Q13439-3;Q13439-4;Q13439;Q13439-5;C9JHJ5;E7EVX2			2.11893	-0.387203		26	26	26	13.1	13.1	13.1	246.6	0	34.666	-0.436139	-0.321946	-0.403523	117310000	82714000	218130000	108880000	175340000	109560000
1394	NDUFB5	NADH dehydrogenase [ubiquinone] 1 beta subcomplex subunit 5, mitochondrial	H0Y886;O43674;E7EWP0;O43674-2	H0Y886;O43674;E7EWP0;O43674-2;H7C568;A0A087WYD0	MitoCarta3.0	MIM	0.375994	0.496668		3	3	3	13.1	13.1	13.1	23.434	0	5.5743	0.882839	0.110497	NaN	29496000	49676000	30509000	13701000	4386200	16219000
1395	DNPH1	2-deoxynucleoside 5-phosphate N-hydrolase 1	H0Y8X4;O43598;O43598-2	H0Y8X4;O43598;O43598-2			0.0390196	0.0124234		7	7	7	31.7	31.7	31.7	25.868	0	55.462	-0.173417	0.0330882	0.177599	114960000	115300000	215220000	227660000	376390000	519230000
1397	CBR4	Carbonyl reductase family member 4	H0Y962;Q8N4T8-2;Q8N4T8	H0Y962;Q8N4T8-2;Q8N4T8;D6RAV8;D6RJF4;D6RGF2	MitoCarta3.0	Matrix	1.33437	0.408404		3	3	3	18.8	18.8	18.8	19.82	0	11.701	0.501312	0.226262	0.497638	30552000	58418000	21061000	21440000	16123000	27521000
1398	DEK	Protein DEK	H0Y993;P35659;A0A494C028;B4DFG0;P35659-2;H0Y8X0;A0A494C198;D6RDA2	H0Y993;P35659;A0A494C028;B4DFG0;P35659-2;H0Y8X0;A0A494C198;D6RDA2;D6R9L5			1.12253	0.0884031		22	22	22	40.5	40.5	40.5	43.247	0	213.11	0.138945	0.0545011	0.0717627	2180600000	2660400000	1.6487e+09	1.9037e+09	1.5293e+09	1.9881e+09
1400	CNOT6L;CNOT6	CCR4-NOT transcription complex subunit 6-like;CCR4-NOT transcription complex subunit 6	H0Y9Z5;Q96LI5;D6RGK9;H0Y9C1;Q96LI5-2;Q9ULM6	H0Y9Z5;Q96LI5;D6RGK9;H0Y9C1;Q96LI5-2;Q9ULM6			0.683884	0.276451		4	4	4	7.5	7.5	7.5	62.43	0	6.8566	0.576764	0.133432	0.119157	20414000	27452000	13077000	15512000	13780000	15324000
1401	ARHGEF10	Rho guanine nucleotide exchange factor 10	H0YAN8;O15013-7;O15013-4;O15013-5;O15013-6;O15013	H0YAN8;O15013-7;O15013-4;O15013-5;O15013-6;O15013			0.321463	-0.226622		5	5	5	5.5	5.5	5.5	109.65	0	7.3835	NaN	-0.437447	-0.0157971	0	0	15555000	11875000	60781000	47802000
1404	STC2	Stanniocalcin-2	O76061;H0YB13;E5RG57	O76061;H0YB13;E5RG57			0.321533	0.890283		2	2	2	5.6	5.6	5.6	33.248	0.00018409	3.5958	1.71831	NaN	0.06226	8436100	29211000	2144800	3878400	8481500	12000000
1405			H0YC42	H0YC42			0.555952	0.205249		7	2	0	26.3	7.6	0	31.17	0	8.2828	0.0177795	0.121015	0.476952	158860000	189830000	67749000	68564000	119800000	163710000
1407	DCUN1D5	DCN1-like protein;DCN1-like protein 5	H0YCN4;Q9BTE7;E9PM04	H0YCN4;Q9BTE7;E9PM04;J3QQL8;E9PQV9			0.968349	0.267202		5	5	4	25.1	25.1	21.5	22.822	0	7.2936	0.457752	0.183709	0.160146	39117000	51507000	46152000	68755000	69837000	90580000
1408	CD44	CD44 antigen	P16070;P16070-12;H0YD13;P16070-8;P16070-7;P16070-5;P16070-6;P16070-4;P16070-17;P16070-3;P16070-16;P16070-18;P16070-10;P16070-11;P16070-13;P16070-14;H0Y2P0;H0YE40	P16070;P16070-12;H0YD13;P16070-8;P16070-7;P16070-5;P16070-6;P16070-4;P16070-17;P16070-3;P16070-16;P16070-18;P16070-10;P16070-11;P16070-13;P16070-14;H0Y2P0;H0YE40;P16070-15;P16070-9;H0YCV9;H0YDW7;J3KN83;H0Y5E4;H0YDX6;H0YD17;E9PKC6;P16070-19;Q86UZ1			0.0193003	0.0095302		9	9	9	12.1	12.1	12.1	81.537	0	247.25	0.311038	-0.0796762	-0.202771	2741100000	3.4828e+09	2233500000	2.0815e+09	2.1292e+09	2.0055e+09
1410	ALG8	Probable dolichyl pyrophosphate Glc1Man9GlcNAc2 alpha-1,3-glucosyltransferase	H0YDD3;Q9BVK2-2;Q9BVK2;H0YDQ1;H0YD42;E9PKA5;E9PK79;H0YEE0;E9PP96	H0YDD3;Q9BVK2-2;Q9BVK2;H0YDQ1;H0YD42;E9PKA5;E9PK79;H0YEE0;E9PP96			1.28628	0.130299		2	2	2	10.2	10.2	10.2	25.483	0.0095572	1.4351	0.119688	NaN	0.140909	29503000	31113000	2131300	4416200	25140000	27663000
1411	EMC7	ER membrane protein complex subunit 7	Q9NPA0;H0YDT8;H0YDX2	Q9NPA0;H0YDT8;H0YDX2			1.13822	0.564795		4	4	4	20.2	20.2	20.2	26.47	0	12.104	0.519642	0.863939	0.310805	55550000	73859000	46887000	53525000	40394000	52475000
1413	TEAD1;TEAD3	Transcriptional enhancer factor TEF-1;Transcriptional enhancer factor TEF-5	H0YE88;P28347;H0YEJ9;P28347-2;A0A1X7SBS4;Q99594;E9PKB7	H0YE88;P28347;H0YEJ9;P28347-2;A0A1X7SBS4;Q99594;E9PKB7;Q15562-4;Q53GI4;A0A0A0MRF3;H0YGS2;Q15561-3;Q15561;Q15562;Q15562-2;H0YG62;H0YCZ6;B5MCM0;H0Y7B0			0.496055	0.105635		7	7	7	16	16	16	47.927	0	31.55	0.193961	0.177727	-0.0547819	178310000	232880000	152890000	149900000	159790000	157500000
1416	SSSCA1	Sjoegren syndrome/scleroderma autoantigen 1	H0YEB6;O60232;E9PK41;H0YEK1;G3V1B8	H0YEB6;O60232;E9PK41;H0YEK1;G3V1B8			1.23128	-0.453713		2	2	2	18.1	18.1	18.1	20.916	0	6.438	-0.269634	-0.426141	-0.665363	32099000	28840000	109490000	75997000	72901000	44353000
1417	PICALM		H0YEF7;H0YEH1;H0YE97;H0YEY8;H0YCY1;H0YD48	H0YEF7;H0YEH1;H0YE97;H0YEY8;H0YCY1;H0YD48			0.374748	-0.183478		4	1	1	29.8	9.3	9.3	31.358	0	69.465	NaN	-0.0402595	-0.326697	12049000	7983700	17750000	18507000	24286000	20739000
1419	C8orf82	UPF0598 protein C8orf82	H0YF29;Q6P1X6;Q6P1X6-2	H0YF29;Q6P1X6;Q6P1X6-2;J3KNI2	MitoCarta3.0	Matrix	0.673032	0.223591		7	7	7	29.9	29.9	29.9	28.487	0	79.873	-0.0119516	0.27608	0.406646	100430000	98118000	61301000	73857000	116800000	160540000
1420	HADHA	Trifunctional enzyme subunit alpha, mitochondrial;Long-chain enoyl-CoA hydratase;Long chain 3-hydroxyacyl-CoA dehydrogenase	H0YFD6;P40939;A0A2R8Y4F5;A0A2R8YG21	H0YFD6;P40939;A0A2R8Y4F5;A0A2R8YG21;A0A2R8Y688;P40939-2	MitoCarta3.0	MIM	0.130892	-0.0801217		30	30	30	48.4	48.4	48.4	86.371	0	323.31	-0.498831	0.162339	0.0961269	2214400000	1.9095e+09	2310000000	1.8346e+09	1.4841e+09	1.8494e+09
1424	METTL7A	Methyltransferase-like protein 7A	Q9H8H3;H0YI09;F8VQX6	Q9H8H3;H0YI09;F8VQX6			0.639563	-0.0693511		5	5	5	29.5	29.5	29.5	28.319	0	121.67	-0.149281	-0.0175339	-0.041239	68319000	91740000	23889000	21651000	59156000	56052000
1430	YY1;YY2	Transcriptional repressor protein YY1;Transcription factor YY2	H0YJV7;P25490;O15391	H0YJV7;P25490;O15391;H0YJU4;Q96MM3			0.428003	0.253585		3	3	3	19.5	19.5	19.5	20.732	0	96.462	0.422018	NaN	0.0851526	19667000	30996000	6690000	9208600	44438000	54537000
1432	RPL28	60S ribosomal protein L28	H0YKD8;P46779;P46779-2;P46779-3;H0YMF4;P46779-4;P46779-5;H0YLP6	H0YKD8;P46779;P46779-2;P46779-3;H0YMF4;P46779-4;P46779-5;H0YLP6			1.67744	-0.37149		10	10	10	41.8	41.8	41.8	19.072	0	97.416	-0.391266	-0.454822	-0.268382	3.6529e+09	2706500000	5383800000	4.219e+09	4533900000	3.8419e+09
1434	USP3	Ubiquitin carboxyl-terminal hydrolase;Ubiquitin carboxyl-terminal hydrolase 3	H0YLB7;H0YKU8;Q6JHV3;H0YMI4;Q9Y6I4-2;Q9Y6I4	H0YLB7;H0YKU8;Q6JHV3;H0YMI4;Q9Y6I4-2;Q9Y6I4;H0YM72;H0YLG0;H0YL81			0.631061	0.295852		6	6	6	15.5	15.5	15.5	49.058	0	9.0139	0.211012	0.633199	0.0433446	73085000	82679000	28793000	41403000	318300000	144400000
1439	TRPM7	Transient receptor potential cation channel subfamily M member 7	Q96QT4;H0YLN8;A0A0C4DGL2	Q96QT4;H0YLN8;A0A0C4DGL2;Q9BX84-2;A0A0A0MTQ9;A0A0G2JMJ5;A0A0G2JPN6;A0A0G2JMR4;H0YKU7;A0A0G2JN34;Q9BX84-3;Q9BX84-4;Q7Z4N2-6;Q7Z4N2-5;Q7Z4N2;Q7Z4N2-3;Q7Z4N2-2;Q9BX84			0.999125	0.309947		5	5	5	2.6	2.6	2.6	212.69	0.00035733	2.9662	0.16877	0.242938	0.518132	168630000	259930000	53909000	54876000	30871000	39015000
1441	ANKRD17	Ankyrin repeat domain-containing protein 17	H0YM23;O75179-7;O75179-2;O75179;O75179-6;O75179-4	H0YM23;O75179-7;O75179-2;O75179;O75179-6;O75179-4;H0YLQ3;O75179-3;A0A1W2PQ15;O75179-5			0.0548617	-0.0253963		35	35	22	18.4	18.4	12.4	263.25	0	272.95	-0.211999	0.271904	-0.136093	178930000	191460000	479260000	461570000	565250000	616640000
1445	RPS27L	40S ribosomal protein S27;40S ribosomal protein S27-like	H0YMV8;Q71UM5;C9JLI6	H0YMV8;Q71UM5;C9JLI6			1.37518	-0.253987		8	8	2	37	37	12	11.345	0	65.365	-0.148561	-0.287519	-0.325883	1.8328e+09	1.7712e+09	2.9332e+09	2323900000	2346900000	2.1391e+09
1446	ANP32A	Acidic leucine-rich nuclear phosphoprotein 32 family member A	H0YN26;P39687	H0YN26;P39687;H7BZ09;O43423;O95626			0.635001	-0.209985		10	10	7	49.7	49.7	36.7	19.997	0	154.18	-0.413519	-0.230076	0.0136409	1.5739e+09	1427900000	2514500000	2285900000	2.0531e+09	2351600000
1447	WDR61	WD repeat-containing protein 61;WD repeat-containing protein 61, N-terminally processed	H0YN81;Q9GZS3;H0YMF9;H0YL19	H0YN81;Q9GZS3;H0YMF9;H0YL19;H0YM76;H3BQA8;H0YLA1			0.651649	-0.0845368		13	13	13	55.4	55.4	55.4	32.253	0	249.33	0.00302647	-0.0924479	-0.164189	839170000	926720000	552320000	563180000	579380000	800980000
1449	SEC11A	Signal peptidase complex catalytic subunit SEC11;Signal peptidase complex catalytic subunit SEC11A;Signal peptidase I	H0YNG3;P67812-4;P67812;P67812-3;H0YNX5;P67812-2;H0YNA5	H0YNG3;P67812-4;P67812;P67812-3;H0YNX5;P67812-2;H0YNA5;H0YKT4;P0C7V7			0.266401	0.193807		8	8	8	36.2	36.2	36.2	18.651	0	31.069	0.0783365	0.700617	-0.197534	74331000	78505000	55235000	78255000	151280000	144910000
1451	UACA	Uveal autoantigen with coiled-coil domains and ankyrin repeats	H0YNH8;Q9BZF9-2;Q9BZF9;F5H2B9	H0YNH8;Q9BZF9-2;Q9BZF9;F5H2B9;H0YMI1;H0YN48			0.238367	0.0941439		10	10	10	7.9	7.9	7.9	161.31	0	12.588	0.331361	-0.162363	0.113434	44837000	48298000	72126000	56651000	28218000	30444000
1453	MEIS1;MEIS2;MEIS3;MEIS3P1	Homeobox protein Meis1;Homeobox protein Meis2;Putative homeobox protein Meis3-like 1;Homeobox protein Meis3	U3KPR8;H0YNY8;O00470;O14770;O00470-2;H0YNA8;H3BLU4;F5GYS8;U3KQI2;A6NDR6;O14770-4;O14770-3;Q99687-2;O14770-2;O14770-8;O14770-7;Q99687;Q99687-3;O14770-6	U3KPR8;H0YNY8;O00470;O14770;O00470-2;H0YNA8;H3BLU4;F5GYS8;U3KQI2;A6NDR6;O14770-4;O14770-3;Q99687-2;O14770-2;O14770-8;O14770-7;Q99687;Q99687-3;O14770-6;H0YMV2;U3KQ95;H0YMX5;U3KQV2;E9PDC4;O14770-5;H0YKN2;A8K0S8;H0YKE5			0.279226	0.381267		3	3	3	13	13	13	41.747	0	7.6884	0.794686	NaN	-0.0321526	13268000	20273000	6898700	11449000	32034000	35025000
1454	AKR7A2	Aflatoxin B1 aldehyde reductase member 2	H3BLU7;O43488	H3BLU7;O43488;A0A499FJT0;Q8NHP1;O95154	MitoCarta3.0	Matrix	0.127832	0.0354145		6	6	6	25.5	25.5	25.5	34.684	0	120.52	-0.111025	0.00388999	0.213378	142140000	144920000	145240000	144080000	200520000	229780000
1456	NUB1	NEDD8 ultimate buster 1	H3BM14;H3BM74;Q9Y5A7-2;Q9Y5A7;F8WDB6;C9JRT6	H3BM14;H3BM74;Q9Y5A7-2;Q9Y5A7;F8WDB6;C9JRT6;H7C5E1;F8WDL9;H7C5N1			0.480277	0.643001		8	8	8	14.4	14.4	14.4	71.921	0	25.655	1.01099	0.275007	NaN	4017600	13039000	34266000	40276000	22542000	43063000
1461	ARPP19	cAMP-regulated phosphoprotein 19	H3BQ52;H3BMD8;P56211;P56211-2	H3BQ52;H3BMD8;P56211;P56211-2			0.651382	0.11291		3	2	2	71.8	56.3	56.3	7.6866	0	7.5668	NaN	0.154194	0.0716254	27298000	9789600	23254000	28134000	24863000	23423000
1462	SPNS1	Protein spinster homolog 1	H3BMF4;Q9H2V7-3;Q9H2V7-2;Q9H2V7;Q9H2V7-4;H3BPT8;H3BPQ9;H3BR82;Q9H2V7-5	H3BMF4;Q9H2V7-3;Q9H2V7-2;Q9H2V7;Q9H2V7-4;H3BPT8;H3BPQ9;H3BR82;Q9H2V7-5;H3BT44			0.115582	-0.0470197		4	4	4	6.3	6.3	6.3	61.105	0	29.287	0.129876	0.0487942	-0.31973	51209000	60897000	18607000	17820000	25666000	20866000
1463	RNPS1	RNA-binding protein with serine-rich domain 1	Q15287;H3BTC0;H3BMM9;H3BV80;Q15287-2;Q15287-3;H3BPG5	Q15287;H3BTC0;H3BMM9;H3BV80;Q15287-2;Q15287-3;H3BPG5;H3BMS0;H3BNU7;H3BUL0;H3BRK4;H3BTV0;H3BUG0;H3BTR6;H3BP82;H3BNI3;H3BTY0			0.526116	0.124808		7	7	7	25.9	25.9	25.9	34.208	0	114.81	0.300417	0.0668125	0.00719549	881520000	910380000	599070000	603290000	583520000	640840000
1466			H3BN98	H3BN98;H3BPJ2;Q15041-2;Q15041			0.19018	0.0543231		8	2	2	28.3	7.2	7.2	27.168	0	4.7862	0.0575542	0.228111	-0.122695	199350000	255770000	131680000	204610000	290700000	220610000
1467	RPS17	40S ribosomal protein S17	H3BNC9;P08708;H0YN88;A0A075B716;H0YN73	H3BNC9;P08708;H0YN88;A0A075B716;H0YN73;A0A0J9YYC4			1.35346	-0.324124		8	8	8	10.8	10.8	10.8	64.532	0	323.31	-0.416905	-0.369911	-0.185556	2.9438e+09	2372100000	5638100000	4828200000	6.3085e+09	5216300000
1469	MPHOSPH6	M-phase phosphoprotein 6	H3BSB3;H3BNT4;Q99547	H3BSB3;H3BNT4;Q99547			0.559404	-0.0772229		5	5	5	34.4	34.4	34.4	15.489	0	8.6448	-0.00800024	-0.0446277	-0.179041	96068000	132290000	140140000	128810000	99569000	80581000
1471	COX5A	Cytochrome c oxidase subunit 5A, mitochondrial	H3BNX8;P20674;H3BRI0;H3BV69	H3BNX8;P20674;H3BRI0;H3BV69;H3BRM5	MitoCarta3.0	MIM	0.176704	0.102391		8	8	8	44.4	44.4	44.4	17.235	0	59.738	-0.305771	0.314639	0.298306	1.8965e+09	1.6232e+09	1.8912e+09	2.1449e+09	1.7313e+09	2207700000
1472	HEXA	Beta-hexosaminidase;Beta-hexosaminidase subunit alpha	H3BS10;H3BP20;P06865;H3BU85;H3BTD4;P06865-2	H3BS10;H3BP20;P06865;H3BU85;H3BTD4;P06865-2			0.706311	-0.127845		8	8	8	15.3	15.3	15.3	58.44	0	65.579	-0.108099	-0.252518	-0.022918	79841000	82648000	89617000	68803000	65922000	69309000
1473	COQ7	5-demethoxyubiquinone hydroxylase, mitochondrial	H3BP28;Q99807-2;Q99807;H3BSZ3;H3BTN8;I3L1T0;H3BS11	H3BP28;Q99807-2;Q99807;H3BSZ3;H3BTN8;I3L1T0;H3BS11	MitoCarta3.0	MIM	0.811352	0.335465		4	4	4	21.6	21.6	21.6	21.871	0	7.5688	0.108625	0.618239	0.279531	37610000	46332000	23663000	30894000	24132000	30211000
1474	RNF40	E3 ubiquitin-protein ligase BRE1B	H3BP71;O75150;O75150-4;O75150-3	H3BP71;O75150;O75150-4;O75150-3;H3BS50;A0A087WTK2;H3BQ99;H3BUL6;I3L332			2.45927	0.222355		31	28	28	30.4	27.2	27.2	109.05	0	132.08	0.241596	0.197236	0.228234	441330000	619560000	656270000	647850000	332110000	460660000
1475	MACF1	Microtubule-actin cross-linking factor 1, isoforms 1/2/3/5	H3BPE1;H3BQK9;Q9UPN3;Q9UPN3-3;A0A590UJG2;Q9UPN3-2;Q9UPN3-4;H0Y390;Q9UPN3-5	H3BPE1;H3BQK9;Q9UPN3;Q9UPN3-3;A0A590UJG2;Q9UPN3-2;Q9UPN3-4;H0Y390;Q9UPN3-5;A0A5F9ZGX0;E9PNZ4;E9PLY5;E9PLY0;H0Y4F5;H0Y314;A0A0A6YYJ5;H0Y6T5;H0Y7I1;A0A494C073			0.709321	-0.185575		45	44	42	7.1	7	6.7	856.87	0	83	-0.304576	0.00619029	-0.258339	161510000	119570000	205850000	229800000	264050000	237850000
1476	FUS	RNA-binding protein FUS	H3BPE7;P35637-2;P35637	H3BPE7;P35637-2;P35637			0.776515	-0.0176252		11	11	9	19.5	19.5	17.8	53.496	0	178.66	-0.00657921	-0.0338502	-0.0124463	6.5101e+09	7.4205e+09	6.2576e+09	6.6569e+09	5095500000	5524500000
1477	HAGH	Hydroxyacylglutathione hydrolase, mitochondrial	H3BPK3;Q16775-2;Q16775;H3BPQ4;H3BQW8	H3BPK3;Q16775-2;Q16775;H3BPQ4;H3BQW8;Q16775-3;H3BV79	MitoCarta3.0	Matrix	1.38703	-0.101911		9	9	9	49.4	49.4	49.4	26.305	0	34.231	-0.0848386	-0.144249	-0.0766454	144490000	146720000	192780000	180240000	158720000	161900000
1479	PAPD5	Non-canonical poly(A) RNA polymerase PAPD5	H3BQM0;Q8NDF8-5;Q8NDF8;Q8NDF8-3;Q8NDF8-2	H3BQM0;Q8NDF8-5;Q8NDF8;Q8NDF8-3;Q8NDF8-2;E9PC61;Q8NDF8-4;Q5XG87-2			2.08931	0.666794	++	10	10	8	22.3	22.3	19.6	64.693	0	95.401	0.736042	0.718175	0.546166	71488000	112550000	69844000	178650000	102670000	151200000
1483	UBFD1	Ubiquitin domain-containing protein UBFD1	O14562;H3BRL3;H3BUM8	O14562;H3BRL3;H3BUM8			0.748718	-0.287915		9	9	9	37.2	37.2	37.2	33.382	0	43.435	-0.52558	-0.301284	-0.0368811	224340000	188610000	293740000	213490000	312960000	324550000
1485	BCKDK	[3-methyl-2-oxobutanoate dehydrogenase [lipoamide]] kinase, mitochondrial	H3BTL2;H3BS02;O14874-2;O14874-3;O14874;H3BNP3	H3BTL2;H3BS02;O14874-2;O14874-3;O14874;H3BNP3	MitoCarta3.0	Matrix	0.0241385	-0.0114579		4	4	4	24.1	24.1	24.1	24.208	0	26.706	-0.146052	0.123136	NaN	88013000	110040000	36478000	41341000	43486000	61484000
1487	HACD3	Very-long-chain (3R)-3-hydroxyacyl-CoA dehydratase 3	H3BS72;Q9P035;H3BPZ1;Q9P035-2	H3BS72;Q9P035;H3BPZ1;Q9P035-2;H3BRL8			0.429335	-0.128779		5	5	5	12.8	12.8	12.8	47.118	0	58.423	-0.214307	0.0949116	-0.266941	69534000	55295000	39849000	50084000	71574000	60562000
1489	ZNF106	Zinc finger protein 106	H3BSS6;Q9H2Y7;A0A0C4DGM5;Q9H2Y7-2	H3BSS6;Q9H2Y7;A0A0C4DGM5;Q9H2Y7-2;H3BNX5;H3BS99;U3KQH7;H3BRD4;H3BNJ4			0.896019	0.711381		18	18	17	12.5	12.5	12.1	211.95	0	56.832	1.27155	0.390007	0.472592	66687000	137490000	185720000	195210000	74024000	92236000
1491	EARS2	Probable glutamate--tRNA ligase, mitochondrial	H3BTB7;Q5JPH6;Q5JPH6-2	H3BTB7;Q5JPH6;Q5JPH6-2	MitoCarta3.0	Matrix	0.912132	0.308707		10	10	10	21.7	21.7	21.7	56.825	0	58.397	0.106482	0.300299	0.519341	95376000	108500000	22690000	31834000	68421000	71405000
1495	PMM2	Phosphomannomutase;Phosphomannomutase 2	H3BV55;O15305;H3BPH4;H3BRM0	H3BV55;O15305;H3BPH4;H3BRM0;O15305-2;H3BR08;H3BM92;H3BV34;H3BT06;H3BNY9			0.406208	-0.0890665		16	16	14	56.2	56.2	52.5	25.256	0	67.528	-0.251814	0.0140695	-0.0294556	429650000	378750000	575830000	486090000	545240000	597790000
1496	ESYT2	Extended synaptotagmin-2	H7BXI1;A0A499FIX8;A0FGR8-6;A0A087WXU3;A0FGR8-2;A0FGR8;A0FGR8-4	H7BXI1;A0A499FIX8;A0FGR8-6;A0A087WXU3;A0FGR8-2;A0FGR8;A0FGR8-4;A0FGR8-5			0.27085	0.103373		18	18	18	26.6	26.6	26.6	96.328	0	95.777	0.0394191	0.370611	-0.0999119	168210000	185020000	94314000	114450000	126780000	165870000
1502	NUPL1	Nucleoporin p58/p45	Q5JRG1;H7BYF2;Q9BVL2-2;Q9BVL2-3;Q9BVL2	Q5JRG1;H7BYF2;Q9BVL2-2;Q9BVL2-3;Q9BVL2			0.0168579	0.00465102		8	8	8	21.6	21.6	21.6	49.095	0	130.16	-0.10897	-0.0511002	0.174023	315060000	335760000	332980000	348390000	198640000	236880000
1504	CSNK1D;CSNK1E	Casein kinase I isoform delta	H7BYT1;P48730-2;P48730;H0Y645;B0QY35;B0QY34;J3QQI9;B0QY36	H7BYT1;P48730-2;P48730;H0Y645;B0QY35;B0QY34;J3QQI9;B0QY36;H0Y2N6;J3KRM8			1.47393	0.102289		5	5	1	15	15	3.3	49.064	0	21.942	0.0855606	0.140648	0.0806577	12533000	15348000	22499000	21122000	23933000	31934000
1505	RPL36A-HNRNPH2;RPL36A;RPL36AL	60S ribosomal protein L36a;60S ribosomal protein L36a-like	H7BZ11;H0Y5B4;J3KQN4;P83881;Q969Q0;H0Y3V9	H7BZ11;H0Y5B4;J3KQN4;P83881;Q969Q0;H0Y3V9;H7BY91;R4GN19			0.143011	-0.339152		7	7	7	48.3	48.3	48.3	13.792	0	24.234	0.93885	-0.086921	-1.86939	1.4697e+09	690670000	2.1354e+09	922060000	2264500000	783490000
1506	PDIA3		H7BZJ3	H7BZJ3			0.0262844	-0.00605243		7	1	1	56.9	11.4	11.4	13.519	0	144.19	0.123269	-0.128456	-0.0129702	900000000	973570000	1271000000	978970000	880850000	775560000
1507	ZPR1	Zinc finger protein ZPR1	H7C0E5;H7BZM7;O75312	H7C0E5;H7BZM7;O75312;H7C449			0.102771	0.0139715		6	6	6	18.4	18.4	18.4	42.542	0	11.494	-0.0445087	-0.0179136	0.104337	68111000	24433000	85063000	53624000	80725000	75736000
1509	C21orf59	UPF0769 protein C21orf59	H7BZW1;P57076;C9JX57;D3DSE6;C9J818;F8VZ95;H7C2R6	H7BZW1;P57076;C9JX57;D3DSE6;C9J818;F8VZ95;H7C2R6;Q9NX33			0.975974	0.400399		7	7	7	22.9	22.9	22.9	33.947	0	35.537	NaN	0.467488	0.333309	8570900	17170000	70665000	134530000	64219000	96051000
1512	CHD3		H7C0J3;H7C3H7;I3L229	H7C0J3;H7C3H7;I3L229			1.31763	0.371118		9	4	4	30.8	14.4	14.4	41.828	0	8.7647	NaN	0.399226	0.34301	3866000	6910500	25495000	21867000	20115000	27939000
1515	SMPD4	Sphingomyelin phosphodiesterase 4	H7C0W5;H7C1Q6;Q9NXE4-9;Q9NXE4-10;Q9NXE4-7;Q9NXE4-8;Q9NXE4-3;Q9NXE4-6;Q9NXE4-2;Q9NXE4;Q9NXE4-4;H7C235;Q9NXE4-5	H7C0W5;H7C1Q6;Q9NXE4-9;Q9NXE4-10;Q9NXE4-7;Q9NXE4-8;Q9NXE4-3;Q9NXE4-6;Q9NXE4-2;Q9NXE4;Q9NXE4-4;H7C235;Q9NXE4-5;H7C2J2			0.288969	0.224327		3	3	3	11.2	11.2	11.2	35.623	0	4.9135	NaN	0.458802	-0.0101489	2487500	3608100	7124700	9781900	9561300	17558000
1519	EBNA1BP2	Probable rRNA-processing protein EBP2	H7C2Q8;Q99848	H7C2Q8;Q99848			0.144797	0.0334811		22	22	22	44	44	44	40.684	0	152.52	0.191815	-0.066518	-0.0248541	1.7847e+09	2208000000	2638000000	2839900000	2894900000	2914200000
1520	SDCCAG3	Serologically defined colon cancer antigen 3	H7C331;Q96C92-4;Q96C92-3;Q96C92-2;Q96C92	H7C331;Q96C92-4;Q96C92-3;Q96C92-2;Q96C92			0.355556	0.348205		2	2	2	13.2	13.2	13.2	18.875	0	4.8832	NaN	0.0592169	0.637193	2852800	4499600	17899000	19534000	7674800	15877000
1521	CWF19L2	CWF19-like protein 2	H7C3G7;Q2TBE0-2;Q2TBE0;H0YE03;Q2TBE0-3	H7C3G7;Q2TBE0-2;Q2TBE0;H0YE03;Q2TBE0-3			0.257728	0.228204		6	6	6	11.2	11.2	11.2	71.641	0.00035342	2.8435	0.631151	-0.409221	0.462681	15685000	18505000	13949000	8116000	11028000	15515000
1526	ZMYND8	Protein kinase C-binding protein 1	H7C4X9;Q9ULU4-6;Q9ULU4-23;Q9ULU4-16;Q9ULU4-9;Q9ULU4-13;A0A087WYS3;Q9ULU4-8;Q9ULU4-11;Q9ULU4-7;Q9ULU4-19;A0A087WVZ6;Q9ULU4-22;A0A087WV57	H7C4X9;Q9ULU4-6;Q9ULU4-23;Q9ULU4-16;Q9ULU4-9;Q9ULU4-13;A0A087WYS3;Q9ULU4-8;Q9ULU4-11;Q9ULU4-7;Q9ULU4-19;A0A087WVZ6;Q9ULU4-22;A0A087WV57			1.62804	-0.148329		18	18	1	21.2	21.2	1.9	121.02	0	61.231	-0.121848	-0.128629	-0.194509	211370000	244700000	111320000	94356000	67016000	69629000
1527	SF1		H7C561	H7C561			0.746987	0.278993		5	2	0	17.2	7.9	0	30.159	0	15.668	0.493955	0.0237522	0.319271	42412000	67361000	24005000	23692000	44940000	64459000
1528	SLC33A1	Acetyl-coenzyme A transporter 1	H7C562;O00400	H7C562;O00400			0.223297	0.104228		2	2	2	7.8	7.8	7.8	29.696	0.00018713	3.8843	-0.197583	0.127765	0.382501	902000000	992950000	1.6879e+09	1320100000	988070000	1157700000
1529	RSRC1	Serine/Arginine-related protein 53	H7C5Q0;Q96IZ7-2;Q96IZ7;C9J713	H7C5Q0;Q96IZ7-2;Q96IZ7;C9J713			0.507048	0.263532		2	2	2	11.5	11.5	11.5	23.415	0	12.431	0.65416	0.0380147	0.0984196	52129000	66736000	75252000	72444000	27162000	25924000
1532	TMEM189-UBE2V1;UBE2V1	Ubiquitin-conjugating enzyme E2 variant 1	I3L0A0;Q13404;Q13404-7;Q13404-2;Q13404-1;G3V2F7;A0A0A0MSL3;Q13404-6;Q13404-8	I3L0A0;Q13404;Q13404-7;Q13404-2;Q13404-1;G3V2F7;A0A0A0MSL3;Q13404-6;Q13404-8			1.47679	-0.329645		9	4	4	21.6	11.9	11.9	42.208	0	68.429	-0.443889	-0.313208	-0.231837	169140000	149150000	184970000	145570000	297270000	310600000
1533	RNF167	E3 ubiquitin-protein ligase RNF167	I3L0L6;Q9H6Y7;K7EN24;I3L462;I3L2Y3	I3L0L6;Q9H6Y7;K7EN24;I3L462;I3L2Y3			0.298336	0.274217		2	2	2	5.7	5.7	5.7	34.721	0.00035746	2.9757	0.446997	-0.37932	0.754973	10863000	15526000	17364000	11912000	38822000	33864000
1534	NSF	Vesicle-fusing ATPase	I3L0N3;P46459;P46459-2	I3L0N3;P46459;P46459-2;I3L0L3;K7EQD6;I3L2G1;I3L338;I3L4Q9			1.69981	-0.0895196		33	33	33	44.4	44.4	44.4	82.091	0	173.99	-0.113676	-0.0849917	-0.069891	1208500000	1113000000	790710000	709480000	814270000	791510000
1535	CCDC137	Coiled-coil domain-containing protein 137	Q6PK04;I3L0U5	Q6PK04;I3L0U5;I3L4F6			0.42484	-0.143091		13	13	13	47.1	47.1	47.1	33.231	0	86.838	0.109427	-0.287607	-0.251092	209540000	209120000	159370000	141310000	204460000	263620000
1536	SPAG7	Sperm-associated antigen 7	I3L0X5;O75391;I3L4C3	I3L0X5;O75391;I3L4C3;I3L0Q5			0.031018	0.0117798		8	8	8	46.6	46.6	46.6	20.083	0	43.887	-0.204848	0.0284277	0.21176	103520000	112040000	161020000	160280000	177740000	237970000
1537	NEURL4	Neuralized-like protein 4	I3L2Z9;I3L100;I3L2W2;Q96JN8-2;Q96JN8	I3L2Z9;I3L100;I3L2W2;Q96JN8-2;Q96JN8;K7EPS7			0.715284	0.467358		4	4	4	4	4	4	109.66	0.0017112	2.3647	0.613249	NaN	0.321466	6870200	11289000	0	0	13706000	21894000
1540	LITAF	Lipopolysaccharide-induced tumor necrosis factor-alpha factor	I3L1H3;Q99732	I3L1H3;Q99732			0.02688	0.0466339		2	2	2	13.2	13.2	13.2	7.3728	0.00070188	2.6991	0.539829	NaN	-0.446561	68499000	131670000	25422000	25498000	55013000	48824000
1542	SLC25A11	Mitochondrial 2-oxoglutarate/malate carrier protein	I3L1P8;Q02978;Q02978-2	I3L1P8;Q02978;Q02978-2	MitoCarta3.0	MIM	0.22263	0.122585		15	15	15	52	52	52	32.182	0	217.99	-0.198792	0.483571	0.0829751	472480000	485050000	629280000	758850000	1.5318e+09	708210000
1543	BCL7C	B-cell CLL/lymphoma 7 protein family member C	I3L1Q2;Q8WUZ0;Q8WUZ0-2	I3L1Q2;Q8WUZ0;Q8WUZ0-2;I3L4D5			0.108028	0.0290901		3	3	3	15.7	15.7	15.7	32.725	0	24.854	0.179766	-0.135	0.0425042	12493000	15216000	22604000	16441000	55457000	65130000
1544	PCYT2	Ethanolamine-phosphate cytidylyltransferase	I3L1R7;Q99447-2;Q99447-4;Q99447;Q99447-3;I3L3V9	I3L1R7;Q99447-2;Q99447-4;Q99447;Q99447-3;I3L3V9;I3L1C4;I3L2Q1;I3L1L9			0.0055633	-0.00130699		3	3	3	9.8	9.8	9.8	41.395	0.00036232	3.2408	0.0640551	-0.0666691	NaN	10405000	15122000	26094000	19559000	2689400	2905600
1546	GEMIN4	Gem-associated protein 4	I3L2C7;P57678	I3L2C7;P57678;I3L399;I3L4A4;I3L4M4;E7EN12;I3L1J7			0.474138	0.194611		23	23	23	25.9	25.9	25.9	118.82	0	222.04	0.503959	0.0287106	0.0511633	505320000	505940000	581680000	584390000	708380000	784960000
1548	ZC3H7A	Zinc finger CCCH domain-containing protein 7A	I3L2K5;Q8IWR0	I3L2K5;Q8IWR0;I3L323;I3L382;I3L2N8			1.34985	-0.273727		10	10	10	13.9	13.9	13.9	83.647	0	28.707	-0.390775	-0.193189	-0.237217	53881000	55948000	30057000	25287000	53926000	50785000
1549	DVL2	Segment polarity protein dishevelled homolog DVL-2	I3L2N2;O14641;I3L2W9	I3L2N2;O14641;I3L2W9;I3L0M7;A0A3B3ITC6;I3L0Z8			0.86697	0.706855		7	7	5	13.4	13.4	9.7	78.375	0	35.762	1.16008	0.163885	0.796598	29262000	81270000	26801000	30836000	24143000	36755000
1551	TOM1L1	TOM1-like protein 1	I3L3T4;I3L367;I3NI44;J3KQU4;I3L4I4;O75674-2;O75674-3;O75674;I3L4G0;I3L1Q1;I3L4N3;I3L1G1	I3L3T4;I3L367;I3NI44;J3KQU4;I3L4I4;O75674-2;O75674-3;O75674;I3L4G0;I3L1Q1;I3L4N3;I3L1G1			0.00180669	-0.00168107		5	5	5	24.9	24.9	24.9	25.253	0	10.26	0.302641	-0.573961	0.266277	30422000	39064000	31726000	21793000	34769000	43141000
1552	EIF5A;EIF5AL1;EIF5A2	Eukaryotic translation initiation factor 5A;Eukaryotic translation initiation factor 5A-1;Eukaryotic translation initiation factor 5A-1-like;Eukaryotic translation initiation factor 5A-2	I3L397;I3L504;P63241;Q6IS14;P63241-2;F8WCJ1;C9J7B5;C9J4W5;Q9GZV4	I3L397;I3L504;P63241;Q6IS14;P63241-2;F8WCJ1;C9J7B5;C9J4W5;Q9GZV4			1.19539	-0.197459		9	9	9	57.5	57.5	57.5	16.019	0	248.69	-0.253859	-0.245762	-0.0927555	4458400000	4.2293e+09	6.8925e+09	5.9851e+09	5615500000	6.1535e+09
1554	GPS2	G protein pathway suppressor 2	I3L4X7;I3L3Y9;Q13227-2;Q13227	I3L4X7;I3L3Y9;Q13227-2;Q13227			0.594043	0.432835		3	3	3	10.4	10.4	10.4	29.334	0	6.4746	0.975777	0.10017	0.222557	30905000	64258000	36887000	47412000	53117000	74732000
1555	RNMTL1	rRNA methyltransferase 3, mitochondrial	I3L443;Q9HC36	I3L443;Q9HC36	MitoCarta3.0	Matrix	0.185006	0.109863		3	3	3	24.3	24.3	24.3	19.584	0	42.322	-0.0714061	NaN	0.291132	64587000	85220000	13661000	19761000	21347000	26217000
1556	ATPAF1	ATP synthase mitochondrial F1 complex assembly factor 1	I3L448;Q5TC12;Q5TC12-3;A8MRA7;H0YEW4;Q5TC12-2	I3L448;Q5TC12;Q5TC12-3;A8MRA7;H0YEW4;Q5TC12-2;H0YD21;E9PPX6;H0YDD6;H0YCA6	MitoCarta3.0	Matrix	0.365952	0.0936528		7	7	7	24.2	24.2	24.2	38.861	0	55.096	-0.0916482	0.145482	0.227125	94333000	112050000	169920000	155660000	189950000	249020000
1557	SLC12A4	Solute carrier family 12 member 4	I3L4N6;Q9UP95-5;Q9UP95-2;Q9UP95-6;Q9UP95;Q9UP95-7;Q9UP95-3;Q9UP95-4	I3L4N6;Q9UP95-5;Q9UP95-2;Q9UP95-6;Q9UP95;Q9UP95-7;Q9UP95-3;Q9UP95-4			0.0312897	0.00708037		13	13	5	12.2	12.2	5.6	115.05	0	27.999	0.0233263	0.122607	-0.124692	184780000	221940000	109700000	127590000	223250000	145830000
1559	PHF23	PHD finger protein 23	I3L4Q4;Q9BUL5-4;Q9BUL5;I3L0Y2;A0A087WVQ2;Q9BUL5-2;Q9BUL5-3	I3L4Q4;Q9BUL5-4;Q9BUL5;I3L0Y2;A0A087WVQ2;Q9BUL5-2;Q9BUL5-3;I3L410;I3L1N0;I3L2W6			0.620991	0.229097		8	8	8	43.8	43.8	43.8	21.915	0	38.356	0.505586	0.0922074	0.0894982	67824000	106680000	78524000	91462000	139720000	188440000
1560	ABCC1	Multidrug resistance-associated protein 1	I3L4X2;P33527-2;P33527;P33527-9;A0A0A0MS99;P33527-6;P33527-5;P33527-4;P33527-3;P33527-8;P33527-7	I3L4X2;P33527-2;P33527;P33527-9;A0A0A0MS99;P33527-6;P33527-5;P33527-4;P33527-3;P33527-8;P33527-7			0.107671	-0.0173422		13	12	12	9.9	9.4	9.4	160.44	0	31.586	0.0332292	0.0409626	-0.126218	53812000	85104000	54097000	53897000	35510000	37252000
1561	DHODH	Dihydroorotate dehydrogenase (quinone), mitochondrial	I3NI32;Q02127;J3QRQ3;I3L449	I3NI32;Q02127;J3QRQ3;I3L449;J3QRJ4	MitoCarta3.0	MIM	0.922055	0.49337		7	7	7	21.4	21.4	21.4	42.653	0	6.4119	0.178619	0.828794	0.472696	16070000	23071000	15321000	30456000	6383900	9770700
1562	KDM2A	Lysine-specific demethylase 2A	I3VM54;Q9Y2K7;Q9Y2K7-4;Q9Y2K7-5;Q9Y2K7-2	I3VM54;Q9Y2K7;Q9Y2K7-4;Q9Y2K7-5;Q9Y2K7-2;Q9Y2K7-3			0.794572	0.352798		12	12	12	12.1	12.1	12.1	130.66	0	25.558	0.673014	0.228726	0.156655	64387000	79188000	62740000	79987000	58889000	62717000
1563	INTS2	Integrator complex subunit 2	J3KMZ7;Q9H0H0	J3KMZ7;Q9H0H0;A0A2R8Y4Z6;J3KRH0;A0A2R8Y7F8			0.763521	0.397976		10	10	10	9.9	9.9	9.9	133.38	0	19.271	0.0220482	0.528671	0.64321	56296000	64969000	8425700	11936000	32192000	49908000
1564	DPF2	Zinc finger protein ubi-d4	J3KMZ8;Q92785;Q92785-2	J3KMZ8;Q92785;Q92785-2;E9PN04			1.32942	0.25539		11	11	11	35.1	35.1	35.1	45.78	0	74.129	0.369718	0.205142	0.19131	115940000	176780000	62055000	85364000	81064000	94641000
1565	LDLR	Low-density lipoprotein receptor	J3KMZ9;P01130-3;P01130-6;P01130-4;P01130;H0YMD1;P01130-5;P01130-2	J3KMZ9;P01130-3;P01130-6;P01130-4;P01130;H0YMD1;P01130-5;P01130-2;H0YM92;H0YMQ3			0.202198	0.188666		8	8	8	11.7	11.7	11.7	104.56	0	35.774	0.811142	-0.325937	0.0807941	59106000	98527000	18400000	16844000	43545000	30916000
1566	KIAA0368;ECM29	Proteasome-associated protein ECM29 homolog	J3KN16;Q5VYK3	J3KN16;Q5VYK3;R4GMY1;F6XAQ5;R4GMY3			1.53073	0.333272		54	54	54	33.4	33.4	33.4	223.69	0	323.31	0.343123	0.429321	0.227371	752110000	848510000	717440000	855340000	1.0041e+09	1183600000
1567	PSMD9	26S proteasome non-ATPase regulatory subunit 9	J3KN29;O00233;F5H5V4;F5GX23;O00233-2;F5H169	J3KN29;O00233;F5H5V4;F5GX23;O00233-2;F5H169;F5H7X1;O00233-3			0.327213	0.156095		8	8	8	37.4	37.4	37.4	24.553	0	86.534	0.508834	0.00446549	-0.0450146	197870000	260960000	319100000	285470000	210230000	221760000
1569	CCS	Copper chaperone for superoxide dismutase;Superoxide dismutase [Cu-Zn]	J3KNF4;O14618;E9PP76	J3KNF4;O14618;E9PP76;E9PK03			0.910314	-0.769528		5	5	5	17.6	17.6	17.6	27.086	0	5.7906	-1.0713	-1.0638	-0.173482	72691000	33524000	55039000	26083000	43387000	48471000
1571	BRAP	BRCA1-associated protein	J3KNN7;Q7Z569;Q7Z569-2	J3KNN7;Q7Z569;Q7Z569-2			0.577562	0.250022		6	6	6	10.5	10.5	10.5	64.279	0	17.908	0.557484	0.00317045	0.189413	64378000	95206000	122460000	102250000	263200000	191520000
1573	FBRS	Probable fibrosin-1	J3KNZ9;Q9HAH7;Q9HAH7-1	J3KNZ9;Q9HAH7;Q9HAH7-1			0.235811	0.224203		6	6	6	9	9	9	103.77	0	7.0922	-0.065793	NaN	0.514198	11358000	8874100	6976200	7027700	9287600	13233000
1574	SRSF2	Serine/arginine-rich splicing factor 2	J3QL05;J3KP15;Q01130-2;Q01130	J3QL05;J3KP15;Q01130-2;Q01130			0.441625	0.105613		7	7	5	42.3	42.3	36.9	15.156	0	179.08	0.284988	0.0302654	0.00158601	2248600000	2649400000	2610400000	2507100000	1.9965e+09	2343800000
1576	RBM7	RNA-binding protein 7	J3KPD3;Q9Y580;I3L521;F5GXV8;F5GY08	J3KPD3;Q9Y580;I3L521;F5GXV8;F5GY08;F5H606;G3V1T9;F5H674			0.622308	0.178152		7	7	7	36.7	36.7	36.7	30.59	0	81.072	0.371949	0.00158601	0.16092	67291000	94276000	86395000	87357000	127620000	148960000
1577	LUC7L3	Luc7-like protein 3	J3KPP4;O95232;D6RDI2	J3KPP4;O95232;D6RDI2;C9JL41;O95232-2;D6RHH0;U3KQT3;H7C5U7;E7EN55;H0YBV7;H0YAR4;H0YA81			0.732946	0.127646		13	13	13	26.2	26.2	26.2	58.22	0	323.31	0.254352	0.081885	0.0467006	763880000	896730000	700620000	779450000	974820000	1133000000
1578	DNAJB12	DnaJ homolog subfamily B member 12	J3KPS0;Q9NXW2;Q9NXW2-2	J3KPS0;Q9NXW2;Q9NXW2-2;V9GYN7;V9GY70			1.46634	0.323567		5	5	5	15.2	15.2	15.2	45.489	0	180.76	0.436695	0.225645	0.308361	28757000	37475000	41559000	37464000	47643000	55247000
1580	DDT;DDTL	D-dopachrome decarboxylase;D-dopachrome decarboxylase-like protein	J3KQ18;P30046;B5MC82;P30046-2;A6NHG4	J3KQ18;P30046;B5MC82;P30046-2;A6NHG4;H7C342			0.75489	0.0701399		8	8	8	41.7	41.7	41.7	14.192	0	58.183	0.0997664	0.00216244	0.108491	945600000	1121700000	1.5433e+09	1.5143e+09	1394200000	1.6541e+09
1581	OLA1	Obg-like ATPase 1	J3KQ32;Q9NTK5;Q9NTK5-2;Q9NTK5-3	J3KQ32;Q9NTK5;Q9NTK5-2;Q9NTK5-3;C9JCJ9;C9JTK6			0.33924	-0.0614963		17	17	17	46.9	46.9	46.9	46.937	0	101.06	-0.196294	0.00446549	0.00733906	483610000	728880000	680230000	649180000	573090000	603030000
1582	COPS7B	COP9 signalosome complex subunit 7b	J3KQ34;Q9H9Q2;Q9H9Q2-2;J3QT73;A0A087X1P5;J3KQ41;Q9H9Q2-3	J3KQ34;Q9H9Q2;Q9H9Q2-2;J3QT73;A0A087X1P5;J3KQ41;Q9H9Q2-3			0.368649	0.555511		4	4	4	14.3	14.3	14.3	26.424	0	10.745	1.6814	-0.0337911	0.018919	11689000	22601000	57128000	79216000	60235000	71863000
1584	PTRH2	Peptidyl-tRNA hydrolase 2, mitochondrial	J3KQ48;Q9Y3E5	J3KQ48;Q9Y3E5	MitoCarta3.0	MOM	2.03455	0.646131	++	6	6	6	48.9	48.9	48.9	19.325	0	137.88	0.555031	0.765874	0.617487	234180000	389660000	227140000	280740000	423410000	664090000
1585	BRD1	Bromodomain-containing protein 1	J3KQ61;O95696;O95696-2	J3KQ61;O95696;O95696-2			0.396494	-0.270002		6	6	6	10.6	10.6	10.6	57.893	0	8.3045	-0.0729683	NaN	-0.467035	61972000	67105000	0	0	28323000	24913000
1586	INO80B-WBP1;INO80B	INO80 complex subunit B	J3KQ70;Q9C086	J3KQ70;Q9C086;H7C171;C9JKY0;B8ZZ93;B8ZZH7;F8WCL7			1.22637	0.767028		4	4	4	11	11	11	39.431	0	6.567	1.14731	0.496411	0.657366	9432200	18035000	3655600	5209000	25459000	43001000
1587	SUMF2	Sulfatase-modifying factor 2	J3KQJ1;Q8NBJ7;A8MXB9;C9J660;A0A494C1B1;Q8NBJ7-3;Q8NBJ7-2;F8WA42;H7C3B2;C9JL30;E9PBT8;J3QT17;Q8NBJ7-5	J3KQJ1;Q8NBJ7;A8MXB9;C9J660;A0A494C1B1;Q8NBJ7-3;Q8NBJ7-2;F8WA42;H7C3B2;C9JL30;E9PBT8;J3QT17;Q8NBJ7-5;E9PG02;F8WEX5;F8WES7;Q8NBJ7-4;F8WEV7			0.342458	-0.0648593		12	12	12	42.8	42.8	42.8	35.922	0	110.63	0.0756011	-0.125132	-0.145047	445880000	471210000	313340000	285230000	336930000	352380000
1588	APOL2	Apolipoprotein L2	J3KQL8;Q9BQE5	J3KQL8;Q9BQE5;E9PM95;B0QYK8			0.905871	0.752679		7	7	7	18.3	18.3	18.3	48.915	0	29.267	1.33617	0.408277	0.513592	61420000	151650000	193950000	422200000	109760000	199790000
1589	TRIB3	Tribbles homolog 3	J3KR25;Q96RU7;B0QYQ2	J3KR25;Q96RU7;B0QYQ2;A0A087WTX3			0.321085	0.732811		4	4	4	12.5	12.5	12.5	42.757	0	4.9621	1.41543	NaN	0.0501883	9355100	28806000	4248000	6153500	13337000	14244000
1590	CCDC12	Coiled-coil domain-containing protein 12	J3KR35;Q8WUD4	J3KR35;Q8WUD4;S4R331;C9JUN5			2.23646	0.193641		4	4	4	20.1	20.1	20.1	20.501	0	17.891	0.208392	0.208517	0.164014	35719000	58044000	68131000	58773000	59076000	61204000
1592	TAF6	Transcription initiation factor TFIID subunit 6	J3KR72;P49848-4;P49848;P49848-3;P49848-2	J3KR72;P49848-4;P49848;P49848-3;P49848-2;C9JFL8;C9JTY6;E5RKA5;F8WEJ7;C9J7C4;C9JIS2;E5RHA1;C9J088;C9JHQ8			1.6873	0.430139		12	12	12	22.1	22.1	22.1	78.948	0	59.791	0.496718	0.304978	0.488721	34181000	51895000	58640000	44015000	52634000	63142000
1593	TBCD	Tubulin-specific chaperone D	Q9BTW9-4;Q9BTW9;J3KR97;Q9BTW9-5	Q9BTW9-4;Q9BTW9;J3KR97;Q9BTW9-5;A0A0J9YVR1;A0A0J9YWI5;I3L439;I3L163;I3L3H4;I3L131;I3L143;I3L500;I3L0V3;I3L4D2;Q9BTW9-3;A0A0J9YVU1;I3L1S3;I3L120;A0A0J9YXU4;Q9BTW9-2;A0A0J9YYG2			0.568882	0.121405		21	21	21	19.1	19.1	19.1	138.67	0	79.557	0.266037	0.109695	-0.0115153	43700000	61761000	143590000	102600000	574330000	161960000
1596	SS18	Protein SSXT	J3KRP6;J3QS72;X6R3J2;J3QQM2;J3KT74;J3QQW2;Q15532-2;Q15532;F5GWN1	J3KRP6;J3QS72;X6R3J2;J3QQM2;J3KT74;J3QQW2;Q15532-2;Q15532;F5GWN1;J3QSB3;J3QSG1;J3QQW6;J3QLJ7;J3QQX5;J3KT22;B4DLD3			0.140125	0.0142423		4	4	4	65.5	65.5	65.5	6.3371	0	36.346	0.00863037	-0.0435567	0.0776532	78712000	93701000	165120000	138540000	188060000	136120000
1597	TANC2	Protein TANC2	J3KRP9;Q9HCD6;Q9HCD6-2;Q9HCD6-3;Q9HCD6-4	J3KRP9;Q9HCD6;Q9HCD6-2;Q9HCD6-3;Q9HCD6-4;J3QQY7;J3KTM5			0.203397	-0.130919		4	4	4	3.3	3.3	3.3	138.91	0.0025398	2.2017	-0.327547	0.0657101	NaN	10570000	10465000	5771800	3910400	2259800	3416600
1598	CBX1	Chromobox protein homolog 1	J3KS05;P83916;B5MD17;K7ELA4;C9JWS9	J3KS05;P83916;B5MD17;K7ELA4;C9JWS9			0.113225	-0.05907		6	5	5	37.6	28.3	28.3	20.03	0	14.706	-0.382344	0.228111	-0.0229766	250890000	263580000	320360000	311410000	220340000	290420000
1599	ICT1	Peptidyl-tRNA hydrolase ICT1, mitochondrial	Q14197;J3KS15	Q14197;J3KS15;J3QRF8	MitoCarta3.0	Matrix	0.0422214	0.0286345		9	9	9	43.7	43.7	43.7	23.63	0	20.283	-0.404286	0.283922	0.206268	89561000	165680000	117880000	115800000	78082000	104750000
1600	DCXR	L-xylulose reductase	J3KS22;Q7Z4W1;J3QS36;J3KRZ4;J3QL34;J3QS45;J3KSZ5	J3KS22;Q7Z4W1;J3QS36;J3KRZ4;J3QL34;J3QS45;J3KSZ5;J3QRQ2	MitoCarta3.0	Matrix	2.01731	0.24323		11	11	11	53.8	53.8	53.8	23.803	0	72.864	0.19862	0.250113	0.280956	114900000	186510000	136890000	144560000	137170000	244510000
1601	NF1	Neurofibromin;Neurofibromin truncated	J3KSB5;P21359-2;P21359-6;P21359;H0Y465;P21359-4	J3KSB5;P21359-2;P21359-6;P21359;H0Y465;P21359-4;P21359-3;P21359-5;J3KRT8;J3QQN8;A0A1W2PPA7			0.998019	0.683541		11	11	11	7.3	7.3	7.3	186.43	0	11.828	0.23352	1.02425	0.792855	4055100	7552500	37592000	4184500	11629000	23722000
1602	KCTD1	BTB/POZ domain-containing protein KCTD1	Q719H9;J3KSG1	Q719H9;J3KSG1;J3QLL6			1.30114	0.310482		5	4	1	21	18.3	2.7	29.404	0	10.601	NaN	0.334911	0.286053	7626900	10358000	10076000	10796000	20002000	23120000
1605	HN1	Hematological and neurological expressed 1 protein;Hematological and neurological expressed 1 protein, N-terminally processed	J3KT51;Q9UK76;Q9UK76-2;J3KSH8;Q9UK76-3	J3KT51;Q9UK76;Q9UK76-2;J3KSH8;Q9UK76-3;F2Z3M5			0.13162	0.0234676		6	6	6	62.5	62.5	62.5	11.012	0	137.17	-0.0956662	0.107822	0.0582473	373420000	385800000	436560000	542360000	373890000	445960000
1606	RPL19	Ribosomal protein L19;60S ribosomal protein L19	J3QR09;J3KTE4;P84098	J3QR09;J3KTE4;P84098			0.249521	-0.069352		12	12	12	37.8	37.8	37.8	23.134	0	120.1	0.051024	-0.26986	0.0107799	6.3472e+09	7.7964e+09	7.465e+09	7.7828e+09	6.8972e+09	7.7828e+09
1607	ARHGDIA	Rho GDP-dissociation inhibitor 1	J3KTF8;J3QQX2;P52565;J3KRE2;J3KRY1;P52565-2	J3KTF8;J3QQX2;P52565;J3KRE2;J3KRY1;P52565-2;J3KS60			0.639093	-0.261296		10	10	10	49.7	49.7	49.7	21.517	0	137.64	-0.555884	-0.184982	-0.0430215	306740000	240990000	428380000	323910000	269660000	266540000
1608	SRSF1	Serine/arginine-rich splicing factor 1	J3KTL2;Q07955;Q07955-3;Q07955-2;J3KSR8	J3KTL2;Q07955;Q07955-3;Q07955-2;J3KSR8;J3QQV5;J3KSW7			0.0145337	0.00271147		23	23	22	58.9	58.9	56.9	28.329	0	294.05	0.0478175	0.0731348	-0.112818	7.993e+09	8674900000	4.2628e+09	4589300000	3.9439e+09	4395400000
1609	CHERP	Calcium homeostasis endoplasmic reticulum protein	J3QK89;Q8IWX8	J3QK89;Q8IWX8			0.65771	0.143884		21	21	21	30.1	30.1	30.1	104.93	0	219.05	0.292546	0.127897	0.0112093	1.0151e+09	1293500000	1332100000	1267800000	1323700000	1229300000
1610	SCO1	Protein SCO1 homolog, mitochondrial	J3QL56;O75880	J3QL56;O75880	MitoCarta3.0	MIM	0.933129	0.404253		4	4	4	22.6	22.6	22.6	30.178	0	13.823	0.144438	0.398569	0.669753	229920000	255620000	171900000	222270000	118090000	169010000
1612	SNRPN;SNRPB	Small nuclear ribonucleoprotein-associated proteins B and B;Small nuclear ribonucleoprotein-associated protein N	J3QLE5;P14678-2;P63162;P14678;P63162-2;P14678-3;J3KRY3;S4R3P3	J3QLE5;P14678-2;P63162;P14678;P63162-2;P14678-3;J3KRY3;S4R3P3			0.509068	0.0972648		7	7	7	35.5	35.5	35.5	17.546	0	66.831	0.204767	-0.0396811	0.126709	1.7358e+09	2.1311e+09	1.7822e+09	1.8417e+09	2.0488e+09	2324300000
1613	ERBB2	Receptor protein-tyrosine kinase;Receptor tyrosine-protein kinase erbB-2	J3QLU9;P04626;P04626-4;P04626-5;P04626-6;B4DTR1;F5H1T4	J3QLU9;P04626;P04626-4;P04626-5;P04626-6;B4DTR1;F5H1T4;P04626-3;P04626-2;J3QRX1;A0A0A0MSE1;Q15303;Q15303-4;Q15303-3;Q15303-2;J3QLV2;J3KRI9;J3QL83			0.292497	0.520377		7	6	6	7.3	6.2	6.2	117.1	0	27.4	0.389236	-0.541933	1.71383	31379000	53878000	9978800	7250300	3407600	15478000
1614	RPL18	60S ribosomal protein L18	J3QQ67;Q07020;G3V203;H0YHA7;Q07020-2;F8VUA6;F8VYV2;A0A075B7A0	J3QQ67;Q07020;G3V203;H0YHA7;Q07020-2;F8VUA6;F8VYV2;A0A075B7A0;F8VXR6			1.38701	-0.45938		12	12	12	50.5	50.5	50.5	21.728	0	173.64	-0.318146	-0.642685	-0.417309	6.2049e+09	5488400000	8.4533e+09	5646400000	8.4711e+09	7.1867e+09
1615	SAP30BP	SAP30-binding protein	J3QQJ0;Q9UHR5-2;Q9UHR5;X6R3T8;J3QLH3;J3KRR6	J3QQJ0;Q9UHR5-2;Q9UHR5;X6R3T8;J3QLH3;J3KRR6;J3QLM2;F5H478;J3KRU5;J3KS14			0.493521	0.199415		7	7	7	25.5	25.5	25.5	35.772	0	50.869	-0.082301	0.441271	0.239276	95935000	92241000	126630000	139720000	83384000	107800000
1617	SUZ12	Polycomb protein SUZ12	J3QQW9;Q15022	J3QQW9;Q15022			1.47063	0.371313		12	12	12	25.7	25.7	25.7	80.321	0	45.804	0.309758	0.293017	0.511164	66784000	82606000	50257000	58521000	61930000	75170000
1618	TMCO1	Transmembrane and coiled-coil domain-containing protein 1	J3QQY2;Q9UM00-1;Q9UM00-2;Q9UM00	J3QQY2;Q9UM00-1;Q9UM00-2;Q9UM00;J3KS45			0.399408	0.143527		3	3	3	35.6	35.6	35.6	11.372	0	50.399	0.0749164	0.403704	-0.0480393	111210000	192650000	94534000	122650000	157240000	151620000
1620	PNPO	Pyridoxine-5-phosphate oxidase	J3QQZ9;Q9NVS9-3;Q9NVS9;Q9NVS9-4;J3QQV6;A0A286YFL3	J3QQZ9;Q9NVS9-3;Q9NVS9;Q9NVS9-4;J3QQV6;A0A286YFL3;A0A286YFA1;A0A286YF38;Q9NVS9-2	MitoCarta3.0	Matrix	0.580953	-0.297656		6	6	6	31.5	31.5	31.5	27.312	0	9.4891	-0.381254	0.0699771	-0.581691	26623000	27429000	78803000	67877000	101200000	97736000
1621	YTHDC1	YTH domain-containing protein 1	J3QR07;Q96MU7-2;Q96MU7	J3QR07;Q96MU7-2;Q96MU7;J3KS01;J3KRG5			0.0167579	0.00379266		15	15	15	20.5	20.5	20.5	85.586	0	59.05	0.131063	-0.113598	-0.00608656	331470000	374010000	468480000	355170000	408460000	399920000
1622	MYL12A;MYL12B;MYL9	Myosin regulatory light chain 12A;Myosin regulatory light chain 12B;Myosin regulatory light polypeptide 9	J3QRS3;P19105;O14950;P24844;J3KTJ1	J3QRS3;P19105;O14950;P24844;J3KTJ1;P24844-2			0.488945	-0.083062		9	9	9	43.5	43.5	43.5	20.457	0	264.5	-0.208594	0.00216244	-0.042754	1245200000	1078900000	1102800000	1.0576e+09	1186900000	1160500000
1623	ZNF207	BUB3-interacting and GLEBS motif-containing protein ZNF207	J3QRS9;X6R4W8;O43670-2;O43670;O43670-4;O43670-3	J3QRS9;X6R4W8;O43670-2;O43670;O43670-4;O43670-3;J3KS31;J3QS27;J3KTL1;J3KRB6;J3KRW6;H0Y3M2			0.119362	0.0249192		5	5	5	10.1	10.1	10.1	52.541	0	86.676	0.112366	-0.116082	0.0784732	455530000	476240000	663490000	588630000	442820000	513280000
1624	YES1	Non-specific protein-tyrosine kinase;Tyrosine-protein kinase Yes	J3QRU1;P07947	J3QRU1;P07947;Q5TGY6;Q573B4;P06239;P09769;P06239-3			0.565813	0.175263		17	15	8	39.6	36.9	23.7	61.386	0	57.72	0.404903	0.0250289	0.0958569	305570000	455480000	439190000	563290000	172310000	195300000
1625	LLGL2	Lethal(2) giant larvae protein homolog 2	J3QRV5;Q6P1M3-2;Q6P1M3	J3QRV5;Q6P1M3-2;Q6P1M3;Q6P1M3-3;J3KRE1;J3QLV4;J3QRZ8;J3QL58;J3QSA6			0.338939	-0.0914015		10	10	10	10.8	10.8	10.8	113.38	0	11.641	-0.111072	-0.254393	0.0912597	17517000	20895000	23457000	16387000	10449000	14045000
1627	BAG1	BAG family molecular chaperone regulator 1	J3QTA2;Q99933-4;Q99933-3;Q99933;Q99933-2;C9JYK5	J3QTA2;Q99933-4;Q99933-3;Q99933;Q99933-2;C9JYK5;A0A0U1RR89			0.0727865	0.00973569		9	9	9	22.3	22.3	22.3	38.76	0	47.829	0.0684644	0.037312	-0.0765693	254440000	145360000	515390000	460390000	342750000	403580000
1628	C17orf75	Protein Njmu-R1	J9JIC5;Q9HAS0	J9JIC5;Q9HAS0;K7EII1;J3KRR1;K7ERX0;K7EIQ2			0.356929	-0.0335657		7	7	7	19.2	19.2	19.2	44.609	0	8.5156	0.033652	-0.0497705	-0.0845786	45408000	53234000	23742000	22390000	79343000	78818000
1629	CUL4B	Cullin-4B	K4DI93;Q13620;Q13620-3	K4DI93;Q13620;Q13620-3;A6NE76			0.452189	0.13212		31	21	1	37.6	28.8	2.7	102.75	0	250.28	-0.0844103	0.275126	0.205643	707060000	443600000	507100000	399130000	575070000	535470000
1632	KATNAL2	Katanin p60 ATPase-containing subunit A-like 2	K7EM02;K7EIJ8;Q8IYT4-2;Q8IYT4	K7EM02;K7EIJ8;Q8IYT4-2;Q8IYT4			0.0963465	-0.0563021		1	1	1	9.4	9.4	9.4	13.999	0	19.137	0.316378	-0.136839	-0.348445	500640000	593920000	546250000	499870000	793510000	797490000
1634	SMAD4	Mothers against decapentaplegic homolog;Mothers against decapentaplegic homolog 4	K7EIU8;Q13485;K7EIJ2;K7ENG8;K7ES96	K7EIU8;Q13485;K7EIJ2;K7ENG8;K7ES96;K7EL18;K7EL15;A0A087WUF3;K7ELK2;K7ENG1			1.86819	0.490274	+	7	7	7	14.7	14.7	14.7	50.052	0	9.3507	0.596649	0.398569	0.475604	55344000	79427000	84355000	113770000	52134000	80700000
1636	FAM32A	Protein FAM32A	K7EIY1;Q9Y421;K7ENN5;Q9Y421-2;K7ELZ8	K7EIY1;Q9Y421;K7ENN5;Q9Y421-2;K7ELZ8;Q9Y421-3			0.737378	1.10946		5	5	5	43.6	43.6	43.6	10.986	0	10.825	1.4376	0.781318	NaN	30259000	73790000	40888000	82019000	6614000	17827000
1639	SPC24		K7EJH0;K7EMX1;K7EJV2;K7ESQ2	K7EJH0;K7EMX1;K7EJV2;K7ESQ2;K7ERQ7;A0A0A0MSN0			1.29307	0.444424		4	4	1	23.8	23.8	4.8	19.001	0	7.872	0.65306	0.339251	0.340961	27580000	49214000	8304700	11710000	14530000	20952000
1643	DAZAP1	DAZ-associated protein 1	K7EQ55;K7EK33;Q96EP5;Q96EP5-2;K7EQ02	K7EQ55;K7EK33;Q96EP5;Q96EP5-2;K7EQ02			0.323749	-0.0427277		11	11	11	30.3	30.3	30.3	43.312	0	261.2	-0.128456	-0.0406898	0.0409626	1324200000	1280200000	1198700000	1086000000	1.6878e+09	1.7045e+09
1644	STAT5A	Signal transducer and activator of transcription;Signal transducer and activator of transcription 5A	K7EK35;P42229-2;P42229	K7EK35;P42229-2;P42229;K7EIF9;K7EM17;C9JVV6			0.380983	0.214244		8	8	2	11.4	11.4	3	87.361	0	32.029	0.620493	0.107018	-0.0847774	32856000	63861000	63484000	77023000	72960000	45162000
1645	LONP1	Lon protease homolog, mitochondrial	K7EKE6;K7EJE8;P36776-2;P36776-3	K7EKE6;K7EJE8;P36776-2;P36776-3;K7ER27;K7ERR6;K7EQF8	MitoCarta3.0	Matrix	0.248704	0.130086		35	35	1	43.7	43.7	1.9	95.179	0	323.31	-0.249291	0.305095	0.334454	3.7124e+09	3.3934e+09	3.0714e+09	3.4291e+09	3.052e+09	4.064e+09
1646	PPL	Periplakin	K7EKI8;O60437;K7EQ71	K7EKI8;O60437;K7EQ71;REV__H7C1E6			0.566466	0.211259		18	18	17	10.4	10.4	10	204.49	0	36.25	0.129481	0.484808	0.0194884	55986000	78745000	63853000	77727000	101150000	120050000
1647	LSM12	Protein LSM12 homolog	K7ELG9;Q3MHD2;Q3MHD2-2	K7ELG9;Q3MHD2;Q3MHD2-2			0.164742	0.299997		2	2	2	13	13	13	24.955	0	14.664	-0.547953	-0.100886	1.54883	44352000	43036000	98136000	108580000	45732000	66835000
1648	PRKCSH	Glucosidase 2 subunit beta	K7ELL7;P14314-2;P14314;K7EPW7	K7ELL7;P14314-2;P14314;K7EPW7;K7EKX1;K7EJ70;A0A0C4DGP4;K7EIP3;K7EL27			0.181497	-0.0400341		22	22	22	47.1	47.1	47.1	60.192	0	323.31	0.115699	-0.114582	-0.12122	6.4913e+09	6.6805e+09	6.5505e+09	5680600000	5117600000	5043400000
1649	TMEM205	Transmembrane protein 205	K7ELQ9;Q6UW68;K7ER05;K7EJQ9;K7EM09;K7EPR0	K7ELQ9;Q6UW68;K7ER05;K7EJQ9;K7EM09;K7EPR0	MitoCarta3.0	Membrane	0.690753	-0.202154		2	2	2	12.9	12.9	12.9	19.27	0.00018612	3.7838	-0.135126	-0.269182	NaN	9337500	11433000	6157300	5008700	7642900	4790000
1651	EIF1;EIF1B	Eukaryotic translation initiation factor 1;Eukaryotic translation initiation factor 1b	K7EM18;P41567;O60739	K7EM18;P41567;O60739;K7EQP2			0.0829199	0.00498985		6	6	6	57.9	57.9	57.9	13.607	0	311.95	0.0170667	-0.0340569	0.0319598	572630000	585300000	886370000	744720000	668660000	678250000
1653	RPS15		K7EM56;S4R456	K7EM56;S4R456;A0A1Y8EIB3			0.691634	-0.156195		5	5	1	69.6	69.6	6.2	12.99	0	200.02	-0.316438	-0.118696	-0.0334514	2482800000	2.1267e+09	2355900000	1.9697e+09	1322500000	1331000000
1658	C18orf8	Uncharacterized protein C18orf8	K7ENL9;Q96DM3;A0A087WZD4	K7ENL9;Q96DM3;A0A087WZD4;K7EIS6			0.0918825	0.0491117		4	4	4	8.9	8.9	8.9	69.389	0	6.3375	NaN	-0.109919	0.208143	2624700	3145200	10006000	9150700	10755000	9592300
1660	UBXN6	UBX domain-containing protein 6	K7EP32;Q9BZV1;Q9BZV1-2	K7EP32;Q9BZV1;Q9BZV1-2;K7EJ02			2.58242	0.724542	++	6	6	6	21.6	21.6	21.6	41.958	0	10.947	0.65526	0.782325	0.736042	22762000	48904000	19262000	28542000	22069000	58275000
1661	RBM42	RNA-binding protein 42	K7EP90;Q9BTD8-4;Q9BTD8-2;Q9BTD8-3;Q9BTD8;K7EQ03;K7ER08	K7EP90;Q9BTD8-4;Q9BTD8-2;Q9BTD8-3;Q9BTD8;K7EQ03;K7ER08;K7EML2			1.25138	0.268962		9	9	9	29.5	29.5	29.5	48.024	0	38.247	0.23008	0.398569	0.178237	136880000	187740000	332670000	221660000	307130000	257200000
1662	NAGPA	N-acetylglucosamine-1-phosphodiester alpha-N-acetylglucosaminidase	K7EPH3;Q9UK23-3;Q9UK23-2;Q9UK23;K7ERI4;K7EJ25;K7EL75	K7EPH3;Q9UK23-3;Q9UK23-2;Q9UK23;K7ERI4;K7EJ25;K7EL75			0.834393	0.170272		6	6	6	17.5	17.5	17.5	34.019	0	9.4918	0.210139	NaN	0.130404	35603000	46194000	4816700	8815500	10454000	12981000
1663	KDSR	3-ketodihydrosphingosine reductase	K7ERC8;Q06136;K7EQS7;Q06136-2	K7ERC8;Q06136;K7EQS7;Q06136-2			0.260173	0.0905561		3	3	3	13.4	13.4	13.4	32.726	0	14.398	-0.015243	0.196355	NaN	23097000	27344000	26192000	22684000	6585700	7419200
1664	POP4	Ribonuclease P protein subunit p29	K7ERD7;O95707;A0A0A0MQS4	K7ERD7;O95707;A0A0A0MQS4;K7ESH8;K7EK50;K7EQV2			1.10146	-0.324123		4	4	4	26	26	26	20.903	0	7.1958	-0.299667	-0.169582	-0.503118	76982000	55346000	45595000	49108000	124440000	108070000
1665	RPL22	60S ribosomal protein L22	K7ERI7;P35268;K7ELC4;K7EMH1	K7ERI7;P35268;K7ELC4;K7EMH1;K7EJT5;K7EP65;K7EKS7			1.90875	-0.470662		5	5	3	50.5	50.5	41.1	11.168	0	53.166	-0.535102	-0.366057	-0.510827	2.1385e+09	1.6436e+09	3.1543e+09	2220700000	3.1452e+09	2537200000
1668	DCAKD	Dephospho-CoA kinase domain-containing protein	K7ESP4;Q8WVC6-2;Q8WVC6	K7ESP4;Q8WVC6-2;Q8WVC6	MitoCarta3.0	Membrane	1.10427	0.734845		2	2	2	11	11	11	24.177	0.0001843	3.6083	0.639973	0.411535	1.15303	1256900	2610500	1411900	3422500	16144000	17962000
1669	SLC35A4		L0R6Q1	L0R6Q1			1.89483	0.44303	+	4	4	4	41.7	41.7	41.7	11.133	0	23.332	0.367707	0.422448	0.538935	19745000	30436000	25271000	29722000	7673100	11045000
1670	ASNSD1		L0R819;U3KQP1	L0R819;U3KQP1;U3KQP6;U3KQ49			0.221669	-0.133839		4	4	4	42.7	42.7	42.7	11.25	0	4.4152	-0.561728	0.143002	0.0172092	19770000	10357000	12819000	14698000	33716000	57365000
1671	SMCR7L		L0R8F8	L0R8F8			0.270972	-0.416976		3	3	3	40	40	40	8.4447	0	6.5449	-1.48981	-0.174605	0.413486	28349000	9475300	15588000	12142000	10754000	13331000
1672	SARS2	Serine--tRNA ligase, mitochondrial	M0QWZ7;Q9NP81;Q9NP81-2;M0R2C6;M0R259	M0QWZ7;Q9NP81;Q9NP81-2;M0R2C6;M0R259;B4DJM9;M0QX29;M0R1C0;M0R2H5	MitoCarta3.0	Matrix	1.44002	0.113935		16	16	16	36.7	36.7	36.7	58.182	0	132.29	0.0694271	0.139208	0.133169	157770000	181580000	142920000	158460000	148700000	232420000
1673	WIZ	Protein Wiz	M0QXA7;O95785-3;B9EGQ5;O95785-4;A0A2R8YFV2;O95785;O95785-2	M0QXA7;O95785-3;B9EGQ5;O95785-4;A0A2R8YFV2;O95785;O95785-2			0.674465	-0.260261		12	12	12	19.2	19.2	19.2	103.28	0	23.89	-0.389073	0.0264459	-0.418157	39095000	38674000	19080000	16672000	43687000	43642000
1674	COPE	Coatomer subunit epsilon	M0QXB4;O14579;O14579-2;O14579-3	M0QXB4;O14579;O14579-2;O14579-3;M0R061			1.36752	-0.188996		15	15	15	59.8	59.8	59.8	36.923	0	323.31	-0.156917	-0.269373	-0.140698	537770000	530650000	1074700000	901320000	1.0231e+09	915050000
1675	IRF3	Interferon regulatory factor 3	M0R0X9;M0QXC8;M0QYT9;M0R205;M0QZB8;M0QZB7;Q14653;Q14653-4;M0R0R8	M0R0X9;M0QXC8;M0QYT9;M0R205;M0QZB8;M0QZB7;Q14653;Q14653-4;M0R0R8			0.890919	0.760167		2	2	2	21.9	21.9	21.9	11.354	0	17.78	0.604546	0.915789	NaN	17608000	24197000	12578000	24808000	7756500	16458000
1677	USF2	Upstream stimulatory factor 2	M0QXT0;Q15853-4;Q15853-3;Q15853-2;Q15853;M0QYU7;B4DLJ1	M0QXT0;Q15853-4;Q15853-3;Q15853-2;Q15853;M0QYU7;B4DLJ1;M0R1C6			0.0945377	-0.0233038		4	4	3	18.6	18.6	14.6	28.148	0	17.611	0.0946415	-0.182475	0.017922	61320000	66415000	45754000	41696000	46584000	48650000
1678	PTOV1	Prostate tumor-overexpressed gene 1 protein	M0QY25;Q86YD1;Q86YD1-3;M0QYQ4;M0QYH7	M0QY25;Q86YD1;Q86YD1-3;M0QYQ4;M0QYH7;M0QYH6;M0QZB9			2.00651	2.42806	++	7	7	2	26.8	26.8	7.6	43.263	0	51.686	2.48029	2.82004	1.98386	20506000	76974000	8671600	46409000	12243000	94991000
1679	ZC3H4	Zinc finger CCCH domain-containing protein 4	M0QY97;Q9UPT8	M0QY97;Q9UPT8			0.446579	0.0794861		19	19	19	35.1	35.1	35.1	95.425	0	271.44	0.109427	0.177727	-0.0486957	360580000	477990000	290910000	287310000	475650000	541590000
1680	AP2S1	AP-2 complex subunit sigma	M0R0N4;M0QYZ2;P53680;X6R390;P53680-2;M0QZ21	M0R0N4;M0QYZ2;P53680;X6R390;P53680-2;M0QZ21;M0R1S0			1.2639	0.359929		4	4	4	23.6	23.6	23.6	17.303	0	8.0195	0.40523	0.48388	0.190678	199830000	318130000	183560000	240060000	167960000	218410000
1682	RCN3	Reticulocalbin-3	Q96D15;M0QZH0;M0QYB8	Q96D15;M0QZH0;M0QYB8			0.0725813	0.0932196		3	3	3	8.8	8.8	8.8	37.493	0	18.218	0.38084	-0.73995	0.638769	28634000	37663000	84171000	44867000	27062000	57587000
1683	HNRNPM		M0QZM1	M0QZM1			0.0120039	0.00585348		24	1	1	71	3.7	3.7	39.933	0	5.1637	-0.199703	0.302056	-0.0847927	218690000	199690000	166650000	174830000	107020000	133480000
1685	MED25	Mediator of RNA polymerase II transcription subunit 25	M0QZQ2;Q71SY5-5;Q71SY5;Q71SY5-2;Q71SY5-4;Q71SY5-3;B9TX33;B9TX31;Q71SY5-6	M0QZQ2;Q71SY5-5;Q71SY5;Q71SY5-2;Q71SY5-4;Q71SY5-3;B9TX33;B9TX31;Q71SY5-6;M0QYR4;A0A087WW16			2.2964	0.416512	++	6	5	5	10.3	9.2	9.2	84.584	0	11.873	0.474462	0.376068	0.399007	14567000	16212000	21877000	29333000	40340000	36712000
1686	ARHGEF1	Rho guanine nucleotide exchange factor 1	M0QZR4;Q92888;Q92888-3;Q92888-2;Q92888-4;M0QYC1	M0QZR4;Q92888;Q92888-3;Q92888-2;Q92888-4;M0QYC1;M0R2C7;M0QYS3;M0QXV6;M0R3H5			0.0444908	-0.0306989		17	17	17	21.1	21.1	21.1	108.32	0	63.67	0.397255	-0.143054	-0.346298	81772000	106090000	166090000	117770000	86785000	69139000
1688	RPS5	40S ribosomal protein S5;40S ribosomal protein S5, N-terminally processed	M0R0F0;M0R0R2;P46782;M0QZN2	M0R0F0;M0R0R2;P46782;M0QZN2			0.379765	-0.222398		11	11	11	41.5	41.5	41.5	22.391	0	71.091	0.212383	-0.390945	-0.488633	2.1374e+09	2585700000	1162400000	875570000	1.9209e+09	1365900000
1690	AKT2	RAC-beta serine/threonine-protein kinase	P31751;P31751-2;M0R0P9;J3QKW1	P31751;P31751-2;M0R0P9;J3QKW1;M0QZK3;J3QL45;C9JHS6;M0R283;C9JIJ1;A0A0A0MRF1;A0A5F9ZHJ8;J3QLS6;J3KRI8;A0A1B0GXA2;A8MX96;E7EVP8;J3KTP4;M0QZW8;C9JC83;J3KSY8;C9J258;M0R275			1.16274	0.24345		5	5	4	11.2	11.2	9.6	55.768	0	7.3784	0.110497	0.328722	0.291132	10300000	11358000	21951000	25294000	29568000	36390000
1693	MRPL34	Ribosomal protein L34;39S ribosomal protein L34, mitochondrial	M0R226;Q9BQ48	M0R226;Q9BQ48	MitoCarta3.0	Matrix	0.122722	-0.146748		5	5	5	14.1	14.1	14.1	19.802	0	8.7521	-0.151458	-0.852042	0.563256	18923000	19472000	33582000	13538000	19944000	30914000
1694	EMC10	ER membrane protein complex subunit 10	M0R2A0;Q5UCC4-2;Q5UCC4	M0R2A0;Q5UCC4-2;Q5UCC4			0.74457	0.281124		3	3	3	8.1	8.1	8.1	38.975	0	8.5043	0.240497	0.539233	0.063641	15119000	19554000	31673000	37952000	20894000	30862000
1695	POLD1	DNA polymerase;DNA polymerase delta catalytic subunit	M0R2B7;P28340;A0A087WYJ2;M0QZR8;A0A2R8Y7K6	M0R2B7;P28340;A0A087WYJ2;M0QZR8;A0A2R8Y7K6;A0A2R8Y705;M0QXE6;M0QXQ2;M0R3H8			0.573664	0.240994		37	37	37	38.6	38.6	38.6	126.39	0	252.38	0.553066	0.0409626	0.128953	445000000	440740000	467300000	504850000	378440000	459470000
1697	SUGP2	SURP and G-patch domain-containing protein 2	M0R2Z9;Q8IX01-4;Q8IX01-3;Q8IX01;M0R3F6	M0R2Z9;Q8IX01-4;Q8IX01-3;Q8IX01;M0R3F6;M0R065;M0R216			0.12511	-0.055544		15	15	15	14.9	14.9	14.9	121.54	0	94.495	-0.316582	-0.0596904	0.20964	108200000	106510000	66761000	55828000	87098000	109500000
1698	RABAC1	Prenylated Rab acceptor protein 1	M0R3D4;Q9UI14;M0R1H9	M0R3D4;Q9UI14;M0R1H9;M0QXH1			0.0146826	-0.00367449		3	3	3	27.8	27.8	27.8	17.056	0	10.865	0.0727232	0.0761487	-0.159895	44895000	49888000	71663000	60724000	17394000	21836000
1699	DNASE2	Deoxyribonuclease-2-alpha	O00115;O00115-2	O00115;O00115-2;K7ENE5			0.15695	0.0284137		7	7	7	18.9	18.9	18.9	39.58	0	64.567	-0.0970389	0.103397	0.0788831	339360000	319740000	222220000	227570000	311370000	289760000
1700	AGPS	Alkyldihydroxyacetonephosphate synthase, peroxisomal	O00116;A0A1B0GWA2;A0A2R8YEL0	O00116;A0A1B0GWA2;A0A2R8YEL0;B8ZZ81			0.666858	0.153511		20	20	20	40.6	40.6	40.6	72.911	0	256.9	0.299245	0.158983	0.00230651	737070000	838510000	478400000	516970000	599070000	721900000
1702	KIF2A	Kinesin-like protein KIF2A	O00139-2	O00139-2			0.309419	-0.0755702		13	11	0	23.5	20.9	0	75.042	0	81.476	-0.163672	0.104873	-0.167912	34369000	32722000	51772000	69893000	61668000	81702000
1703	DDX39A	ATP-dependent RNA helicase DDX39A	O00148;O00148-2;O00148-3;K7EQN7	O00148;O00148-2;O00148-3;K7EQN7;K7EPJ3;A0A0D9SEM9			0.357596	0.0726228		24	24	11	53.2	53.2	27.9	49.129	0	323.31	0.172359	-0.076037	0.121546	8.2055e+09	9972500000	7.9149e+09	7.9761e+09	6.9672e+09	8.2316e+09
1704	PDLIM1	PDZ and LIM domain protein 1	O00151	O00151			1.62686	-0.422202		14	14	14	60.5	60.5	60.5	36.071	0	323.31	-0.544835	-0.403427	-0.318344	1.7146e+09	1278900000	1.6161e+09	1154000000	1.8081e+09	1353700000
1705	ACOT7	Cytosolic acyl coenzyme A thioester hydrolase	O00154-4;O00154-6;O00154-7;O00154;O00154-5;O00154-2;O00154-3;K7EKP8	O00154-4;O00154-6;O00154-7;O00154;O00154-5;O00154-2;O00154-3;K7EKP8;Q6ZUV0	MitoCarta3.0	Matrix	0.00265512	-0.00040004		11	11	11	42.6	42.6	42.6	37.419	0	96.686	-0.0710575	-0.017198	0.0870554	229590000	213780000	604790000	958440000	481620000	650070000
1706	MYO1C	Unconventional myosin-Ic	O00159-2	O00159-2;I3L3Y6;I3L3F5			0.672104	-0.0998418		48	48	1	44.8	44.8	0.8	117.91	0	323.31	0.0048968	-0.182983	-0.121439	1.9144e+09	2634800000	2471000000	2223400000	1.8786e+09	1.9507e+09
1707	SNAP23	Synaptosomal-associated protein 23;Synaptosomal-associated protein	O00161;H3BM38;H3BNE1;H3BR18;H3BPJ0;O00161-2;H3BV99	O00161;H3BM38;H3BNE1;H3BR18;H3BPJ0;O00161-2;H3BV99;H3BP15;H3BQY9;H3BNG6;H3BU94;H3BR99			1.51256	-0.0480311		8	8	8	57.3	57.3	57.3	23.354	0	109.62	-0.0495465	-0.0621434	-0.0324034	145410000	203320000	106080000	76540000	86222000	84116000
1708	HAX1	HCLS1-associated protein X-1	O00165-5;O00165;O00165-2;O00165-3;E9PIQ7	O00165-5;O00165;O00165-2;O00165-3;E9PIQ7;Q5VYD6;O00165-4;O00165-6			1.29042	1.00294		8	8	8	45.5	45.5	45.5	26.099	0	22.749	1.46231	0.677892	0.868608	17741000	31990000	70444000	73240000	49950000	86836000
1709	AIP	AH receptor-interacting protein	O00170;E9PMH2	O00170;E9PMH2;V9GYQ3			0.790277	0.150383		10	10	10	32.4	32.4	32.4	37.636	0	30.628	0.275603	0.0364681	0.139077	196980000	242960000	300730000	339410000	407660000	364740000
1710	GTPBP1	GTP-binding protein 1	O00178;B0QY59	O00178;B0QY59;F5H257;F5H716			0.577766	-0.34088		8	8	8	12.6	12.6	12.6	72.453	0	22.307	-0.780265	-0.0663518	-0.176022	36475000	28505000	18939000	17505000	22621000	20142000
1712	STXBP3	Syntaxin-binding protein 3	O00186	O00186			0.466576	0.0492164		16	16	16	30.9	30.9	30.9	67.764	0	105.34	0.0343565	0.124328	-0.0110354	335680000	474810000	378290000	363910000	256180000	274910000
1713	RAB27B	Ras-related protein Rab-27B	O00194;K7ES41	O00194;K7ES41;H3BUD9;H3BS49;H3BVH7;H3BN55			0.725631	-0.178818		3	3	2	15.6	15.6	11.9	24.608	0	4.8447	-0.124393	-0.233244	NaN	24758000	32430000	7380600	5840700	5029800	6151500
1714	AP3B1	AP-3 complex subunit beta-1	O00203;O00203-3	O00203;O00203-3;Q13367-4;A0A590UJ60;Q13367;A0A590UKC4;A0A2R8Y2A8;A0A5F9UJV3;Q13367-3;A0A590UK04;A0A590UJU7;A0A590UJE5;A0A590UJU0;A0A590UJW5;A0A590UKD3;H0YBD0;A0A590UK64;F5GYB0;A0A590UK69;A0A590UJ44;A0A590UK30;F5GWU4			0.497581	-0.0845887		30	30	30	27	27	27	121.32	0	88.117	0.00791302	-0.0538681	-0.207811	557130000	544510000	403610000	360810000	657590000	671870000
1715	PSMD11	26S proteasome non-ATPase regulatory subunit 11	O00231;O00231-2	O00231;O00231-2;J3QRY4;J3QS13;J3KSW3			1.94336	0.284727		26	26	26	58.5	58.5	58.5	47.463	0	323.31	0.345169	0.263395	0.245617	2189000000	3.0126e+09	2749200000	2887300000	2.9858e+09	3.7301e+09
1716	PSMD12	26S proteasome non-ATPase regulatory subunit 12	O00232;O00232-2	O00232;O00232-2;J3KTJ5;J3KSK1			1.23784	0.444947		19	19	19	42.3	42.3	42.3	52.904	0	192.1	0.663117	0.292546	0.379177	849330000	1456000000	762070000	839170000	577700000	885810000
1717	CBX4	E3 SUMO-protein ligase CBX4	O00257	O00257;O00257-3;F8WCW6;I3L4F1			2.49343	1.30927	++	9	9	9	16.2	16.2	16.2	61.367	0	11.285	1.16986	1.42385	1.33411	13282000	28073000	31106000	56657000	13355000	34930000
1718	PGRMC1	Membrane-associated progesterone receptor component 1	O00264;O00264-2	O00264;O00264-2			0.0730012	-0.0186418		8	7	7	37.4	32.8	32.8	21.671	0	57.219	0.0268709	0.0989585	-0.181755	220800000	205690000	229530000	237180000	288060000	287730000
1719	SUPT5H	Transcription elongation factor SPT5	O00267;O00267-2	O00267;O00267-2;M0QYL9			1.18373	-0.0328117		38	38	38	37.3	37.3	37.3	121	0	306.04	-0.022156	-0.0503531	-0.0259259	1422400000	1.5948e+09	1.9247e+09	1.7045e+09	1.5914e+09	1.6752e+09
1720	TAF4	Transcription initiation factor TFIID subunit 4	O00268;A0A0G2JRY5	O00268;A0A0G2JRY5;V9GY14			0.244187	0.194222		7	7	7	8.8	8.8	8.8	110.11	0	16.35	0.436588	NaN	-0.0481437	19353000	48985000	2786600	3118000	18957000	35675000
1721	DFFA	DNA fragmentation factor subunit alpha	O00273;O00273-2;K7ERT1	O00273;O00273-2;K7ERT1			0.62267	-0.163221		8	8	8	29.6	29.6	29.6	36.521	0	46.01	-0.221775	-0.296315	0.0284277	95630000	91131000	268970000	232840000	238020000	287500000
1722	HIP1	Huntingtin-interacting protein 1	O00291-3;O00291-4;O00291	O00291-3;O00291-4;O00291;C9JMG5			0.13462	-0.0275323		16	16	14	18.2	18.2	15.7	110.66	0	60.976	0.0454429	0.0402613	-0.168301	114420000	125280000	51180000	46330000	83394000	89282000
1723	CLIC1	Chloride intracellular channel protein 1	O00299	O00299			1.83599	-0.2058		16	16	16	77.6	77.6	77.6	26.922	0	311.97	-0.253584	-0.195418	-0.168398	2727600000	2839200000	4382800000	3.8679e+09	7.259e+09	7.3348e+09
1724	EIF3F	Eukaryotic translation initiation factor 3 subunit F	O00303	O00303;H0YDT6;E9PQV8;A0A1W2PP79			1.10855	-0.0687767		13	13	13	35.6	35.6	35.6	37.563	0	286.34	-0.0350617	-0.105551	-0.0657175	1.7191e+09	1.7675e+09	2439800000	2206200000	2542300000	2691500000
1725	WWP2	NEDD4-like E3 ubiquitin-protein ligase WWP2	O00308-2;O00308;O00308-3	O00308-2;O00308;O00308-3;O00308-4			0.654066	0.443553		7	6	5	11.1	9.8	8.8	86.307	0	12.603	0.934856	0.0923428	0.303459	31703000	42784000	11813000	13553000	24033000	41302000
1726	CDC7	Cell division cycle 7-related protein kinase	O00311;B1AMW7	O00311;B1AMW7			1.97724	0.95582	++	2	2	2	4	4	4	63.887	0	6.0219	1.0579	0.758047	1.05151	2773500	28010000	8949400	7373300	6597000	19878000
1728	PDHX	Pyruvate dehydrogenase protein X component, mitochondrial	O00330-3;O00330;H0YD97;O00330-2	O00330-3;O00330;H0YD97;O00330-2;E9PLU0;E9PRI6	MitoCarta3.0	Matrix	0.314524	0.113518		14	14	14	34.2	34.2	34.2	51.459	0	71.519	-0.153479	0.246226	0.247806	219640000	236010000	323860000	346070000	446580000	520220000
1730	WASL	Neural Wiskott-Aldrich syndrome protein	O00401	O00401			1.18948	-0.31573		10	10	10	19.2	19.2	19.2	54.826	0	25.056	-0.440577	-0.351755	-0.154859	74637000	35121000	130920000	64373000	408480000	319740000
1731	IPO5	Importin-5	O00410;O00410-3;H0Y8C6	O00410;O00410-3;H0Y8C6;E7ETV3;E7EV12;E7EQT5;E7EWK4;E7EX05;C9JQT6;C9JZD8;E7ETV8;E7ESZ1;C9J875;C9JXE0			0.327965	0.0619258		38	38	4	41.8	41.8	2.9	123.63	0	323.31	0.182947	0.0625362	-0.0597054	2.9677e+09	3.7334e+09	3.208e+09	3.2817e+09	3.2542e+09	3.2898e+09
1733	POLRMT	DNA-directed RNA polymerase, mitochondrial	O00411	O00411;K7EMH3;K7ESD1	MitoCarta3.0	Matrix	0.123162	0.108279		17	17	17	14.9	14.9	14.9	138.62	0	35.911	-0.471389	0.260869	0.535356	33478000	32855000	62061000	82686000	84090000	99946000
1734	EEF2K	Eukaryotic elongation factor 2 kinase	O00418;H3BRH4	O00418;H3BRH4			0.518523	0.706827		5	5	5	7.2	7.2	7.2	82.143	0	9.9616	1.07121	NaN	0.342441	4302500	11559000	2092700	4153000	19750000	24731000
1735	SAP18	Histone deacetylase complex subunit SAP18	O00422-2;O00422;H7BZW6;U3KPY7	O00422-2;O00422;H7BZW6;U3KPY7			0.383946	0.119217		8	8	6	41.3	41.3	32.6	19.526	0	126.47	-0.00489907	0.351628	0.010923	678170000	755830000	670950000	692030000	433460000	543460000
1736	IGF2BP3	Insulin-like growth factor 2 mRNA-binding protein 3	O00425	O00425;O00425-2;F8WD15			2.49773	-0.190935		20	18	18	40.4	36.4	36.4	63.704	0	322.61	-0.211949	-0.176169	-0.184687	581020000	499430000	701060000	594960000	999110000	1.0248e+09
1737	DNM1L	Dynamin-1-like protein	O00429-3;O00429;O00429-5;O00429-6;O00429-7	O00429-3;O00429;O00429-5;O00429-6;O00429-7;F8VZ52;F8W1W3;B4DPZ9;B4DDQ3;F8VUJ9;F8VR28;F8VYL3;H0YHY4;H0YI79	MitoCarta3.0	MOM	0.528092	-0.139013		34	34	1	56.6	56.6	3.1	79.441	0	323.31	-0.328145	0.00791302	-0.0968074	1229400000	1079300000	1343400000	1247900000	1.4664e+09	1.4972e+09
1739	RTCA	RNA 3-terminal phosphate cyclase	O00442;O00442-2	O00442;O00442-2			0.24134	-0.0767444		7	7	7	29.2	29.2	29.2	39.336	0	19.644	-0.182524	-0.200996	0.153287	50407000	52318000	40369000	48137000	69689000	77564000
1740	PIK3C2A	Phosphatidylinositol 4-phosphate 3-kinase C2 domain-containing subunit alpha	O00443	O00443;A0A0C4DGF9;O00443-2;E9PPP3			0.54766	0.151098		9	9	9	5	5	5	190.68	0	7.3158	0.223175	0.0790197	NaN	105530000	112580000	132760000	139400000	61256000	91430000
1741	IFRD1	Interferon-related developmental regulator 1	O00458;O00458-2	O00458;O00458-2;H0YEE3;C9JNM6;C9JA65;C9JLG5;E9PMY4			0.432268	0.277736		10	10	10	28.8	28.8	28.8	50.268	0	196.35	0.728661	0.203765	-0.0992163	33724000	86452000	67383000	100980000	104350000	124620000
1742	PIK3R2	Phosphatidylinositol 3-kinase regulatory subunit beta	O00459	O00459;E9PFP1			1.14023	-0.117936		4	4	4	7.7	7.7	7.7	81.544	0	9.8066	-0.104465	-0.131408	NaN	61040000	67498000	13976000	12631000	6443100	7766500
1743	GOLIM4	Golgi integral membrane protein 4	O00461;F8W785	O00461;F8W785			1.24028	-0.0252489		9	9	9	14.8	14.8	14.8	81.879	0	52.625	-0.0367478	-0.0240911	-0.0149077	407880000	355120000	206630000	144730000	601410000	368690000
1744	PLOD2	Procollagen-lysine,2-oxoglutarate 5-dioxygenase 2	O00469-2;E7ETU9;O00469;O00469-3	O00469-2;E7ETU9;O00469;O00469-3;C9JXZ0;F8WEW3			0.036582	-0.0226762		32	32	32	46.6	46.6	46.6	87.097	0	228.37	0.372952	-0.214943	-0.226037	972500000	1381100000	1172200000	1.0318e+09	1234300000	1269400000
1746	NDUFA4	Cytochrome c oxidase subunit NDUFA4	O00483	O00483	MitoCarta3.0	MIM	2.10669	0.555771	++	4	4	4	37	37	37	9.3697	0	22.782	0.624241	0.459746	0.583326	120960000	137040000	73887000	86172000	71563000	111090000
1747	PSMD14	26S proteasome non-ATPase regulatory subunit 14	O00487	O00487			1.04937	0.305712		14	14	14	45.5	45.5	45.5	34.577	0	119.82	0.50121	0.195348	0.220578	805860000	1253100000	935820000	1.0296e+09	1132700000	1.5517e+09
1749	BIN1	Myc box-dependent-interacting protein 1	O00499-6;O00499-11;O00499-2;O00499;O00499-9;O00499-10;O00499-7;O00499-8;O00499-4;O00499-3;O00499-5	O00499-6;O00499-11;O00499-2;O00499;O00499-9;O00499-10;O00499-7;O00499-8;O00499-4;O00499-3;O00499-5			1.63324	-0.287152		8	8	8	24.3	24.3	24.3	53.02	0	33.778	-0.350486	-0.201128	-0.309842	58602000	59741000	86679000	78843000	43029000	44211000
1750	KPNA3	Importin subunit alpha-4	O00505	O00505;H0Y4S9			0.278997	0.115971		11	8	8	22.5	16.7	16.7	57.81	0	83.93	-0.0445236	-0.0280721	0.420509	169080000	180830000	275180000	197350000	348130000	462050000
1751	BCL9	B-cell CLL/lymphoma 9 protein	O00512	O00512			0.113708	0.0527427		10	10	10	11.3	11.3	11.3	149.29	0	21.772	-0.149521	-0.0553664	0.363115	7767500	8154300	76837000	56569000	22834000	27949000
1752	SDCBP	Syntenin-1	O00560;O00560-3;B4DHN5;E9PBU7	O00560;O00560-3;B4DHN5;E9PBU7			1.27671	0.212285		14	14	3	63.1	63.1	12.8	32.444	0	323.31	0.202762	0.129349	0.304745	1149400000	1.4645e+09	830800000	1204900000	1205500000	1.5386e+09
1753	SDCBP	Syntenin-1	O00560-2;G5EA09	O00560-2;G5EA09			0.918441	0.295316		12	1	1	56.2	5.7	5.7	32.316	0	29.26	NaN	0.238665	0.351967	2052200	2756200	32785000	40471000	36818000	56618000
1754	PITPNM1	Membrane-associated phosphatidylinositol transfer protein 1	O00562-2;O00562	O00562-2;O00562			0.0614562	0.0415108		3	3	3	4.7	4.7	4.7	134.77	0.00035663	2.9521	-0.155888	NaN	0.238909	38348000	39133000	216920000	118260000	37552000	43444000
1755	MPHOSPH10	U3 small nucleolar ribonucleoprotein protein MPP10	O00566	O00566;U3KQ48			1.84317	0.0655745		13	13	13	22.5	22.5	22.5	78.863	0	107.09	0.0560286	0.0593554	0.0813396	491010000	585830000	459960000	461200000	485840000	475690000
1756	NOP56	Nucleolar protein 56	O00567;A0A494C128	O00567;A0A494C128;H0YDU4;Q5JXT2;H0Y653			0.34835	0.128826		24	24	24	45.1	45.1	45.1	66.049	0	152.88	0.40414	-0.000375143	-0.0172857	751520000	1.0024e+09	676170000	735130000	701960000	748460000
1757	PODXL	Podocalyxin	O00592-2;O00592	O00592-2;O00592			0.550216	0.110217		5	5	5	9.1	9.1	9.1	55.385	0	63.046	0.18954	0.181802	-0.0406898	454600000	519710000	572890000	490390000	505770000	461680000
1758	CYR61	Protein CYR61	O00622	O00622			1.57209	-1.16431		17	17	17	48	48	48	42.026	0	147.41	-1.52633	-1.10653	-0.860085	1329900000	490150000	835980000	438890000	1.8162e+09	1222900000
1759	PIR	Pirin	O00625	O00625			1.18769	-0.185251		8	8	8	28.6	28.6	28.6	32.113	0	27.02	-0.272838	-0.181968	-0.100948	131540000	147950000	173170000	128100000	153310000	213460000
1760	KPNA4	Importin subunit alpha-3	O00629	O00629;H7C4F6			1.00344	0.110845		11	11	8	29	29	23.2	57.886	0	177.37	0.174023	0.115166	0.0433446	445030000	513670000	455920000	477060000	337320000	394100000
1761	TRIM38	E3 ubiquitin-protein ligase TRIM38	O00635	O00635			0.638832	0.24722		4	4	4	8.8	8.8	8.8	53.415	0	7.3095	0.340505	0.153935	NaN	17512000	26546000	29807000	30061000	14424000	16105000
1762	E2F3	Transcription factor E2F3	O00716;O00716-2;A0A087X0B6	O00716;O00716-2;A0A087X0B6			1.32544	1.05586		4	4	3	12	12	9.5	49.161	0	11.483	1.51132	0.707878	0.948377	11957000	32887000	5516300	10348000	4454900	11022000
1763	PPP6C	Serine/threonine-protein phosphatase 6 catalytic subunit;Serine/threonine-protein phosphatase 6 catalytic subunit, N-terminally processed	O00743-3;O00743;O00743-2	O00743-3;O00743;O00743-2			0.282068	0.134464		10	10	8	32.7	32.7	22.8	38.946	0	59.384	0.475292	0.0319598	-0.10386	164360000	225100000	376290000	357920000	202810000	226550000
1764	MAN2B1	Lysosomal alpha-mannosidase;Lysosomal alpha-mannosidase A peptide;Lysosomal alpha-mannosidase B peptide;Lysosomal alpha-mannosidase C peptide;Lysosomal alpha-mannosidase D peptide;Lysosomal alpha-mannosidase E peptide	O00754-2;O00754	O00754-2;O00754;M0QZ24;M0R2P5;M0R174;M0QZG6			0.0911377	0.0247424		12	12	12	14.7	14.7	14.7	113.61	0	56.824	-0.150881	0.0728604	0.152248	52570000	66485000	66586000	58064000	26677000	63377000
1765	UBE2C	Ubiquitin-conjugating enzyme E2 C	O00762;O00762-3;O00762-4;A0A0A0MSE8;A0A087WVK1;O00762-2	O00762;O00762-3;O00762-4;A0A0A0MSE8;A0A087WVK1;O00762-2;K4DI81			1.65182	0.556932		8	8	8	51.4	51.4	51.4	19.652	0	54.778	0.394624	0.679334	0.59684	53342000	92978000	470350000	569810000	120350000	182110000
1766	PDXK	Pyridoxal kinase	O00764;F2Z2Y4;O00764-3;O00764-2	O00764;F2Z2Y4;O00764-3;O00764-2;A8MV33			0.672749	-0.0546943		7	7	7	26.3	26.3	26.3	35.102	0	88.166	-0.0122135	-0.11327	-0.038599	823690000	926670000	691280000	672430000	1174000000	1329800000
1767	SCD	Acyl-CoA desaturase	O00767	O00767			0.786371	1.13561		2	2	2	7.2	7.2	7.2	41.522	0	37.306	2.01368	0.194465	1.19868	35762000	159630000	74319000	25466000	29614000	81374000
1768	ARID1A	AT-rich interactive domain-containing protein 1A	O14497;O14497-2;H0Y488;A0A1B0GTU5;O14497-3	O14497;O14497-2;H0Y488;A0A1B0GTU5;O14497-3;A0A087WUV6;H0YEW5;H0YCU6			0.413615	0.0922746		28	28	27	16.7	16.7	15.8	242.04	0	79.876	0.13947	0.208018	-0.0706635	120890000	134110000	160600000	149670000	292470000	294890000
1769	BHLHE40	Class E basic helix-loop-helix protein 40	O14503	O14503;Q9C0J9			0.233792	0.354293		6	6	6	18.4	18.4	18.4	45.51	0	22.709	1.39061	-0.468511	0.140779	35923000	92037000	10174000	9263800	16223000	24223000
1770	CDK2AP1	Cyclin-dependent kinase 2-associated protein 1	O14519;F5GZF0;O14519-2	O14519;F5GZF0;O14519-2;E9PKR4;O75956			1.48629	0.373791		3	3	2	61.7	61.7	31.3	12.365	0	84.576	0.41738	0.238175	0.465818	59342000	81205000	82477000	43389000	42187000	96885000
1772	TXNDC9	Thioredoxin domain-containing protein 9	O14530;O14530-2;B8ZZX4;F8WCJ3	O14530;O14530-2;B8ZZX4;F8WCJ3;F8WBV5;G3XAJ4			2.16643	0.412348	+	8	8	8	35.8	35.8	35.8	26.534	0	24.534	0.473839	0.35558	0.407625	105770000	171690000	131970000	149190000	136140000	206030000
1773	TRAFD1	TRAF-type zinc finger domain-containing protein 1	O14545;F8VNX8	O14545;F8VNX8;F8VWK2;F8VVF3;O14545-2			1.31926	0.85431		8	8	8	14.6	14.6	14.6	64.84	0	66.35	1.22113	0.560813	0.780982	69293000	144800000	111280000	131740000	111000000	201640000
1774	COX7A2L	Cytochrome c oxidase subunit 7A-related protein, mitochondrial	O14548;E5RJZ1;H0YBD2	O14548;E5RJZ1;H0YBD2;E5RFH8	MitoCarta3.0	MIM	0.471041	0.526798		5	5	5	63.2	63.2	63.2	12.615	0	55.664	-0.0834622	0.327572	1.33628	83776000	89165000	69257000	132830000	99291000	195510000
1775	NDUFAB1	Acyl carrier protein, mitochondrial	O14561	O14561;I3L505;H3BNE8;H3BNK3	MitoCarta3.0	MIM	0.427373	0.240219		6	6	6	49.4	49.4	49.4	17.417	0	62.082	-0.170995	0.360083	0.531569	1.0022e+09	1256600000	1.052e+09	1199500000	1196800000	1.6775e+09
1776	CIT	Citron Rho-interacting kinase	O14578;O14578-4;H7BYJ3;O14578-3	O14578;O14578-4;H7BYJ3;O14578-3;O14578-2;F5H4K4			0.139646	-0.0864764		14	14	14	7.4	7.4	7.4	231.43	0	19.736	0.230695	-0.493439	0.00331442	49569000	49919000	29362000	23571000	42029000	59661000
1777	AP3D1	AP-3 complex subunit delta-1	O14617;O14617-5;O14617-4;O14617-3;O14617-2;A0A2R8Y611	O14617;O14617-5;O14617-4;O14617-3;O14617-2;A0A2R8Y611;A0A2R8Y4J3;A0A087WYN6;K7ERW8			0.938254	-0.225462		22	22	18	21.2	21.2	16.8	130.16	0	82.991	-0.393425	-0.139013	-0.143946	380330000	259100000	418680000	376460000	389890000	363070000
1778	ABLIM1	Actin-binding LIM protein 1	O14639-3;O14639-5;J3QSX6;F8W8M4;A0A0A0MRL6;A0A3B3IS55;O14639-4;O14639-2;O14639-6;O14639;A0A494C1P1;A0A494C1G0	O14639-3;O14639-5;J3QSX6;F8W8M4;A0A0A0MRL6;A0A3B3IS55;O14639-4;O14639-2;O14639-6;O14639;A0A494C1P1;A0A494C1G0;H0Y7N6;F6XFR5			1.28868	-0.381313		11	11	11	31.4	31.4	31.4	48.803	0	97.701	-0.558049	-0.263438	-0.322451	124470000	112340000	109840000	86562000	186580000	155910000
1780	CHD1	Chromodomain-helicase-DNA-binding protein 1	O14646-2;O14646	O14646-2;O14646;O14647-2;O14647;A0A1B0GTU9;H0Y8V4;A0A087WVF4			0.489054	0.177954		23	23	22	15.3	15.3	14.8	196.59	0	159.64	0.452174	0.0289935	0.0526941	250070000	356610000	203640000	218490000	277610000	383720000
1781	TOR1A	Torsin-1A	O14656;A0A494BZT7	O14656;A0A494BZT7;O14656-2			0.687215	0.121179		9	9	9	33.1	33.1	33.1	37.808	0	26.218	0.198997	0.173511	-0.00897258	90560000	106790000	46805000	54459000	60310000	72009000
1782	TOR1B	Torsin-1B	O14657;H0Y7C8	O14657;H0Y7C8			0.62245	0.171189		5	5	5	17.6	17.6	17.6	37.978	0	5.9016	0.341303	-0.0146161	0.186881	20373000	39798000	14808000	14100000	18733000	24341000
1783	ADAM10	Disintegrin and metalloproteinase domain-containing protein 10	O14672;O14672-2	O14672;O14672-2			1.14006	0.403598		7	7	7	13.2	13.2	13.2	84.141	0	30.386	0.632827	0.273456	0.304511	30985000	54878000	10349000	11796000	24472000	41326000
1787	IMPA2	Inositol monophosphatase 2	O14732-2;O14732	O14732-2;O14732			1.52942	-0.113291		4	4	3	15.7	15.7	11.1	28.511	0	9.7557	-0.142083	-0.122743	-0.0750488	124740000	118960000	157920000	135850000	298400000	298820000
1788	MAP2K7	Dual specificity mitogen-activated protein kinase kinase 7	O14733;O14733-4;O14733-3;O14733-2	O14733;O14733-4;O14733-3;O14733-2			0.306437	0.202105		3	3	3	6.4	6.4	6.4	47.484	0.00035978	3.1058	0.400319	0.00388999	NaN	10273000	15934000	13705000	13745000	6425700	8112700
1790	PDCD5	Programmed cell death protein 5	O14737;K7EQA1;O14737-2	O14737;K7EQA1;O14737-2;K7ESJ4;Q3HM38;X6R2P6			2.28584	-0.286154		7	7	7	56	56	56	14.285	0	93.322	-0.32431	-0.28086	-0.253292	394650000	330100000	739720000	561490000	989240000	752040000
1791	PRMT5	Protein arginine N-methyltransferase 5;Protein arginine N-methyltransferase 5, N-terminally processed	O14744;O14744-2;O14744-5;O14744-3;O14744-4	O14744;O14744-2;O14744-5;O14744-3;O14744-4;G3V580;G3V2L6;H0YJX6;C9JSX3;G3V5L5;G3V2X6;H0YJD3;H7BZ44;G3V2F5;H0YJ77;G3V507;G3V5T6			0.886914	0.0815542		24	24	24	38.1	38.1	38.1	72.683	0	148.17	0.140124	0.0772429	0.0272956	687090000	878950000	784250000	786110000	806520000	742100000
1792	SLC9A3R1	Na(+)/H(+) exchange regulatory cofactor NHE-RF1	O14745;O14745-2	O14745;O14745-2;J3QRP6;J3QRA3			0.913715	-0.227882		23	23	23	67.6	67.6	67.6	38.868	0	275.53	-0.399902	-0.17275	-0.110994	1.7738e+09	1276000000	2781000000	1.9063e+09	1.5364e+09	1.5086e+09
1793	CHEK1	Serine/threonine-protein kinase Chk1	O14757;E7EPP6;O14757-2;O14757-3	O14757;E7EPP6;O14757-2;O14757-3;E9PPA5;E9PKQ3;A0A087WT52;E9PQW7;E9PJI4			0.621137	0.300557		10	10	10	26.5	26.5	26.5	54.433	0	22.468	0.529771	-0.0574217	0.429321	6930200	10700000	51075000	53305000	67426000	90162000
1795	TCERG1	Transcription elongation regulator 1	O14776;O14776-2;G3V220	O14776;O14776-2;G3V220			1.26599	-0.201714		37	37	36	30.9	30.9	30	123.9	0	232.57	-0.260048	-0.104403	-0.240691	1.815e+09	1.9788e+09	2512200000	2349300000	1.6923e+09	1.7112e+09
1796	NDC80	Kinetochore protein NDC80 homolog	O14777	O14777;I3L4G3;V9GYM9			1.21238	0.766961		15	15	15	21	21	21	73.912	0	22.812	1.12664	0.438719	0.735522	91737000	151940000	105810000	113650000	136750000	190860000
1797	TNPO2	Transportin-2	O14787-2;O14787;A0A075B780	O14787-2;O14787;A0A075B780;K7ESG1;K7ESC1			0.943932	0.196774		14	8	8	17.6	12	12	100.41	0	28.651	0.315102	0.0643311	0.210888	36792000	62779000	15225000	14652000	50284000	70222000
1798	POLR3A	DNA-directed RNA polymerase III subunit RPC1	O14802	O14802;R4GMX2;Q7Z755			0.381893	0.0473597		20	20	20	18.6	18.6	18.6	155.64	0	24.851	-0.0436459	0.0768327	0.108892	61896000	63001000	49271000	52926000	60011000	79200000
1799	PSMA7	Proteasome subunit alpha type-7	O14818;O14818-2;H0Y586	O14818;O14818-2;H0Y586;O14818-4;Q8TAA3-2;Q8TAA3-5;Q8TAA3;A0A087WYS6;F5GY34			1.82534	0.248814		13	13	13	54	54	54	27.887	0	323.31	0.284159	0.187514	0.274769	2420200000	3.1088e+09	2643400000	2868300000	2206600000	2.9319e+09
1800	SCAMP3	Secretory carrier-associated membrane protein 3	O14828;O14828-2	O14828;O14828-2			0.921313	0.157714		9	9	9	31.7	31.7	31.7	38.287	0	252.92	0.267476	0.145482	0.0601858	611490000	787450000	373020000	400960000	441160000	519010000
1801	OPLAH	5-oxoprolinase	O14841	O14841;A0A087WY99			0.130945	0.0511774		9	9	9	9.2	9.2	9.2	137.46	0	18.484	-0.207178	0.243547	0.117163	18166000	25492000	15152000	16923000	12692000	12702000
1803	MGST3	Microsomal glutathione S-transferase 3	O14880;Q5VV89;Q5VV87	O14880;Q5VV89;Q5VV87	MitoCarta3.0	MOM	1.43155	0.845636		5	5	5	34.2	34.2	34.2	16.516	0	137.99	0.537743	1.11343	0.885731	410450000	679580000	263390000	565660000	301970000	605480000
1804	TAX1BP3	Tax1-binding protein 3	O14907;A0A087X282	O14907;A0A087X282			1.21981	-0.132998		6	6	5	50.8	50.8	46.8	13.735	0	63.766	-0.128535	-0.194377	-0.0760826	60715000	67012000	137980000	111720000	97653000	106540000
1805	GIPC1	PDZ domain-containing protein GIPC1	O14908;O14908-2	O14908;O14908-2;K7EM11;K7ESN1			0.0165047	-0.00558642		7	7	7	27	27	27	36.049	0	38.477	0.181548	-0.1849	-0.013407	166940000	202360000	141200000	117080000	143850000	160790000
1806	TIMM23;TIMM23B	Mitochondrial import inner membrane translocase subunit Tim23;Putative mitochondrial import inner membrane translocase subunit Tim23B	O14925;Q5SRD1;B4DDK6	O14925;Q5SRD1;B4DDK6	MitoCarta3.0	MIM	3.4185	0.651387	++	6	6	6	31.6	31.6	31.6	21.943	0	52.315	0.62938	0.651316	0.673466	110040000	228930000	71501000	126720000	56938000	93677000
1807	HAT1	Histone acetyltransferase type B catalytic subunit	O14929;O14929-2	O14929;O14929-2;F8W9G7;F8WEW1			0.787714	0.0968446		13	13	13	41.1	41.1	41.1	49.512	0	323.31	0.0263043	0.0843364	0.179893	1.0666e+09	1203900000	898460000	977320000	672590000	915030000
1808	PLD2	Phospholipase D2	O14939-4;O14939	O14939-4;O14939;I3L222;I3L1F3;O14939-3;I3L381;I3L3I7			0.528064	0.802466		5	5	5	7.3	7.3	7.3	104.66	0	6.9415	0.399226	1.20571	NaN	5817300	9224800	13482000	27810000	0	0
1809	UQCRQ	Cytochrome b-c1 complex subunit 8	O14949	O14949	MitoCarta3.0	MIM	1.37903	0.229982		5	5	5	48.8	48.8	48.8	9.9062	0	26.352	0.132906	0.279768	0.277271	202930000	264350000	45986000	57391000	58391000	87688000
1810	HGS	Hepatocyte growth factor-regulated tyrosine kinase substrate	O14964;O14964-2	O14964;O14964-2;I3L1E3;I3L1P5;I3L165;I3L2H4			1.9886	-0.546295		13	13	13	14.4	14.4	14.4	86.191	0	64.157	-0.625044	-0.575357	-0.438483	378110000	235310000	373510000	260450000	254390000	214130000
1811	AURKA	Aurora kinase A	O14965;A3KFJ0;Q5QPD4	O14965;A3KFJ0;Q5QPD4;A3KFJ1;Q5QPD1;Q5QPD2;A3KFJ2;B4DXA6;A0A0A0MSY3;Q5Y191;Q9UQB9-2;Q9UQB9-3;Q9UQB9			0.803044	0.498441		11	10	10	37	35	35	45.809	0	35.435	0.9115	0.447632	0.136191	32983000	62588000	57965000	67019000	79464000	100440000
1813	PPP1R12A	Protein phosphatase 1 regulatory subunit 12A	O14974;O14974-5;O14974-2;O14974-3;O14974-4;F8VZN8	O14974;O14974-5;O14974-2;O14974-3;O14974-4;F8VZN8;H0YHI8;A0A3B3ISH4;H0YHL8;H0YIS4;F8VW28;H0YIM2;H0YIS3;A0A0U1RQZ1;E1CKY7;O60237-4;O60237;O60237-6			0.803763	-0.234564		30	30	30	30.1	30.1	30.1	115.28	0	299.34	-0.443752	-0.158558	-0.101381	1225500000	1.0688e+09	1.9251e+09	1.6797e+09	1205700000	1249300000
1814	SLC27A2	Very long-chain acyl-CoA synthetase	O14975;O14975-2;G3V1R7	O14975;O14975-2;G3V1R7			0.0695836	-0.0413787		15	15	15	26.3	26.3	26.3	70.311	0	45.988	-0.332299	0.330214	-0.122052	182960000	194620000	87310000	275520000	168340000	191840000
1815	GAK	Cyclin-G-associated kinase	O14976;O14976-2	O14976;O14976-2;D6RAW3;A0A087X1U9;H0Y8H5;H0Y9M4;D6RC24			0.744982	0.231524		14	14	14	13	13	13	143.19	0	27.524	0.426855	0.236462	0.0312541	48212000	73675000	39013000	47011000	52843000	64173000
1816	AZIN1	Antizyme inhibitor 1	O14977;E5RIB7	O14977;E5RIB7;U3KQI8			0.414212	1.0401		3	3	3	7.1	7.1	7.1	49.535	0.00018954	4.2135	0.320542	1.75967	NaN	6332600	20036000	5728700	21129000	5655100	16033000
1817	XPO1	Exportin-1	O14980	O14980;C9JKM9;C9J673;C9IZS4;C9JQ02;C9JV99;F8WF71;C9JF49;C9IYM2;H7BZC5			1.494	0.135544		44	44	44	44.1	44.1	44.1	123.38	0	323.31	0.137766	0.177471	0.0913952	3.6541e+09	4882200000	3.2577e+09	3.9455e+09	2789500000	3.9226e+09
1820	SPTBN2	Spectrin beta chain, non-erythrocytic 2	O15020;O15020-2;A4QPE4	O15020;O15020-2;A4QPE4;E9PJZ2			0.679736	0.0781503		51	37	37	25.7	20.4	20.4	271.32	0	250.79	0.163628	0.0371714	0.033652	1162100000	1077200000	301070000	271770000	281240000	302410000
1821	SEC16A	Protein transport protein Sec16A	O15027;O15027-5;O15027-4;F1T0I1;O15027-2;O15027-3;A0A3F2YNZ0;A0A3F2YNX0;X6RGP5	O15027;O15027-5;O15027-4;F1T0I1;O15027-2;O15027-3;A0A3F2YNZ0;A0A3F2YNX0;X6RGP5;A0A0C4DH09;Q8N9G1			1.77241	-0.214673		54	54	54	34	34	34	251.89	0	323.31	-0.188956	-0.183949	-0.271113	471450000	473470000	1093500000	959530000	1.0001e+09	983260000
1822	PLXNB2	Plexin-B2	O15031	O15031;E2PU09;A6QRG9;A0A087WU36;A6QRH1;H0Y6J7;H0Y7X5;F5H3A2;B4DHQ7;O60486			0.243233	0.0471034		46	46	45	32.2	32.2	31.8	205.12	0	323.31	0.187388	-0.0262198	-0.0198577	966130000	1167200000	791880000	748850000	723080000	777120000
1823	U2SURP	U2 snRNP-associated SURP motif-containing protein	O15042-2;O15042;E7ET15;O15042-3	O15042-2;O15042;E7ET15;O15042-3;H0Y8D9;E7EW00;H7C4V2;C9JDJ7;C9J5L1;U3KPT1			1.57148	0.325909		28	28	28	27.7	27.7	27.7	118.23	0	228.77	0.412402	0.340049	0.225275	1219800000	1.5644e+09	1.0278e+09	1197700000	1412400000	1.7248e+09
1824	SETD1A	Histone-lysine N-methyltransferase SETD1A	O15047	O15047			1.40973	0.384359		9	9	9	7.5	7.5	7.5	186.03	0	36.114	0.234747	0.498251	0.420078	29998000	30643000	5389400	6417200	31208000	41326000
1825	SYNM	Synemin	O15061;A0A075B7B1;O15061-2	O15061;A0A075B7B1;O15061-2;C9JIE4;O15061-3;H0YL34			1.13031	0.400093		8	8	8	6.3	6.3	6.3	172.77	0	23.67	0.612871	0.371169	0.216238	33085000	51436000	8288200	14306000	16324000	17279000
1826	PFAS	Phosphoribosylformylglycinamidine synthase	O15067	O15067;H0YGH1;J3QSG0;J3QSH6;J3KT98;J3KTQ5;J3QL39;J3KTL4			0.482168	0.0658133		38	38	38	37.2	37.2	37.2	144.73	0	323.31	0.0626743	-0.0217604	0.156526	2206800000	2.1117e+09	2.9244e+09	2766000000	2636800000	3.1815e+09
1827	ANKRD28	Serine/threonine-protein phosphatase 6 regulatory ankyrin repeat subunit A	O15084;O15084-4;O15084-1;B4DIW9;O15084-2	O15084;O15084-4;O15084-1;B4DIW9;O15084-2			0.0832132	0.0418952		11	11	11	14.5	14.5	14.5	112.96	0	18.462	0.241596	0.174534	-0.290445	27704000	30778000	22893000	32430000	38265000	29445000
1828	ARHGEF11	Rho guanine nucleotide exchange factor 11	O15085;O15085-2	O15085;O15085-2			0.188491	0.0925902		4	4	4	2.8	2.8	2.8	167.7	0	4.321	0.242572	NaN	-0.0573916	353580000	496770000	5021800	6824300	19909000	23524000
1829	CHUK	Inhibitor of nuclear factor kappa-B kinase subunit alpha	O15111	O15111			0.599345	0.250488		5	5	5	7.2	7.2	7.2	84.639	0	8.8666	0.524565	0.245982	-0.0190827	13163000	22206000	7829100	11904000	13718000	15742000
1830	LSM1	U6 snRNA-associated Sm-like protein LSm1	O15116	O15116;E5RJ47;E5RH18			0.30868	-0.0159978		3	3	3	23.3	23.3	23.3	15.179	0	5.6398	NaN	-0.0315627	-0.000432859	10084000	9019300	30439000	29457000	20997000	21814000
1831	NPC1	Niemann-Pick C1 protein	O15118;K7EQ23;O15118-2	O15118;K7EQ23;O15118-2			0.417121	-0.114987		8	8	8	6.7	6.7	6.7	142.17	0	25.407	-0.0736969	0.0402613	-0.311524	87453000	80153000	74555000	99775000	54014000	44404000
1832	TBX3	T-box transcription factor TBX3	O15119-2;O15119;O15119-3	O15119-2;O15119;O15119-3;Q13207;F8WCM9;Q9UL17			1.57528	0.999691	+	10	10	10	16.2	16.2	16.2	77.178	0	46.1	1.29913	0.975557	0.724388	71294000	238170000	46423000	87847000	38252000	115450000
1834	SCAMP1	Secretory carrier-associated membrane protein 1	O15126;A0A087WXB0;O15126-2;A0A087WZA6;A0A087WU14	O15126;A0A087WXB0;O15126-2;A0A087WZA6;A0A087WU14;A0A087WTX8			0.865727	-0.162074		6	6	6	29.9	29.9	29.9	37.92	0	98.718	-0.090634	-0.0999119	-0.295677	166500000	182530000	95251000	95506000	78219000	74033000
1835	SCAMP2	Secretory carrier-associated membrane protein 2	O15127	O15127;H3BV04;H3BN93;H3BUB6;H3BPL9			0.435337	0.128802		3	3	3	13.7	13.7	13.7	36.648	0	22.513	0.121015	0.325502	-0.0601115	18660000	20385000	29077000	33273000	63317000	55753000
1836	ARPC1B	Actin-related protein 2/3 complex subunit 1B	O15143;C9JEY1;C9K057	O15143;C9JEY1;C9K057;C9JBJ7;F8VXW2;C9JTT6;C9JM51;F8WEB3			0.221157	0.0524876		14	4	4	46	15.1	15.1	40.949	0	76.037	0.223052	-0.03292	-0.0326691	192590000	219140000	303530000	265990000	276390000	291180000
1837	ARPC2	Actin-related protein 2/3 complex subunit 2	O15144	O15144;H7C3F9;C9JTV5;G5E9J0;G5E9S7			0.592232	0.0642848		15	15	15	38.3	38.3	38.3	34.333	0	65.397	-0.0148056	0.121148	0.0865121	535170000	569530000	667960000	751920000	434560000	518820000
1838	ARPC3	Actin-related protein 2/3 complex subunit 3	O15145	O15145;F8VR50;C9JZD1			0.973679	0.217712		5	5	5	25.8	25.8	25.8	20.546	0	19.998	0.0740944	0.338909	0.240131	298670000	392830000	191030000	258500000	225310000	269740000
1840	TRIM24	Transcription intermediary factor 1-alpha	O15164;O15164-2	O15164;O15164-2			1.9316	0.573799	+	20	19	19	25	24.3	24.3	116.83	0	160.79	0.584962	0.460166	0.676267	193250000	310760000	190620000	271590000	193610000	321560000
1841	PGRMC2	Membrane-associated progesterone receptor component 2	O15173;O15173-2	O15173;O15173-2;U3KQM0;U3KPU8			0.266533	-0.131142		9	9	8	41.7	41.7	37.7	23.818	0	49.716	-0.139951	0.184344	-0.437819	197420000	192850000	228730000	256370000	429630000	358580000
1842	PFDN6	Prefoldin subunit 6	O15212;A2AB88	O15212;A2AB88			0.956026	-0.140157		7	7	7	49.6	49.6	49.6	14.582	0	92.699	-0.217407	-0.15909	-0.0439731	230980000	232800000	404430000	358300000	419490000	407570000
1843	WDR46	WD repeat-containing protein 46	O15213	O15213;H0Y6G3			0.233072	0.0126779		14	14	9	30	30	18.4	68.07	0	102.61	0.0112093	-0.0205745	0.0473989	163730000	192690000	266580000	252490000	363140000	397370000
1844	NKRF	NF-kappa-B-repressing factor	O15226;O15226-2	O15226;O15226-2			0.500439	0.171276		24	24	24	32.8	32.8	32.8	77.672	0	90.281	0.419431	0.10916	-0.0147619	308860000	442220000	539350000	752220000	399150000	534840000
1845	GNPAT	Dihydroxyacetone phosphate acyltransferase	O15228;O15228-2;Q5TBH8	O15228;O15228-2;Q5TBH8;Q5TBH6;A0A2R8YH69			0.927113	0.367128		14	14	14	23.4	23.4	23.4	77.187	0	26.443	0.640806	0.271545	0.189034	73539000	170870000	20614000	20066000	46714000	62866000
1846	LAMA5	Laminin subunit alpha-5	O15230	O15230;O15230-2;A0A087WYH7			0.359635	0.393639		10	10	10	3.4	3.4	3.4	399.73	0	20.562	0.294312	1.14555	-0.258943	13785000	26027000	12227000	23095000	22733000	24085000
1847	CASC3	Protein CASC3	O15234;J3KSY7	O15234;J3KSY7			0.263603	0.0919862		3	3	3	5	5	5	76.277	0.00036278	3.258	-0.0140188	0.197991	NaN	9694700	11276000	39623000	37872000	26446000	16041000
1848	MRPS12	28S ribosomal protein S12, mitochondrial	O15235	O15235	MitoCarta3.0	Matrix	0.00411863	-0.00581737		4	4	4	21	21	21	15.173	0	6.2259	-0.873794	0.359521	0.49682	28304000	25826000	42825000	41192000	82034000	111520000
1849	RER1	Protein RER1	O15258;Q5T092;A0A0A0MR06;Q5T091	O15258;Q5T092;A0A0A0MR06;Q5T091			0.103054	-0.0572139		3	3	3	18.4	18.4	18.4	22.958	0	7.8779	-0.380146	0.268315	-0.0598107	73264000	57332000	76417000	125860000	89799000	146360000
1850	SURF4	Surfeit locus protein 4	Q5T8U5;O15260-2;O15260;O15260-3;B7Z1G8	Q5T8U5;O15260-2;O15260;O15260-3;B7Z1G8			0.15987	-0.0619317		4	4	4	21.5	21.5	21.5	21.127	0	10.858	-0.295128	0.173511	-0.0641782	197840000	187900000	92866000	91323000	117340000	131720000
1851	SPTLC1	Serine palmitoyltransferase 1	O15269	O15269;A0A2R8Y4S0;A0A2R8Y6A2;O15269-2;A0A2R8Y763			0.438751	0.186911		14	14	14	30.9	30.9	30.9	52.743	0	56.539	0.480885	-0.0713606	0.151209	490050000	584900000	160940000	140440000	158140000	199770000
1852	SPTLC2	Serine palmitoyltransferase 2	O15270;H0YJV2	O15270;H0YJV2	MitoCarta3.0	Membrane	0.118151	-0.0178239		9	9	9	19.6	19.6	19.6	62.924	0	25.662	-0.0136255	-0.108861	0.0690147	44128000	46107000	58726000	62166000	39865000	52820000
1853	OGT	UDP-N-acetylglucosamine--peptide N-acetylglucosaminyltransferase 110 kDa subunit	O15294;O15294-3;O15294-2;O15294-4	O15294;O15294-3;O15294-2;O15294-4;C9JZL3			0.350585	0.140689		33	33	33	38.4	38.4	38.4	116.92	0	323.31	0.409364	-0.107384	0.120086	409550000	638360000	475230000	458480000	489200000	514390000
1855	MID1	E3 ubiquitin-protein ligase Midline-1	O15344;C9J453;O15344-2;A0A087X255;A0A087X0X0	O15344;C9J453;O15344-2;A0A087X255;A0A087X0X0;C9JZJ7;A6PVI4;Q9UJV3-2;Q9UJV3			0.185459	-0.128577		10	10	10	17.2	17.2	17.2	75.25	0	22.222	0.202637	-0.607573	0.0192037	36499000	54373000	59562000	42456000	111260000	147920000
1856	PPM1G	Protein phosphatase 1G	O15355	O15355			0.0360044	-0.00937839		18	18	18	43.2	43.2	43.2	59.271	0	178.88	-0.173173	0.0968015	0.0482362	1350600000	1385800000	1311300000	1272600000	1174600000	1357900000
1857	INPPL1	Phosphatidylinositol 3,4,5-trisphosphate 5-phosphatase 2	O15357;A0A0A0MTP6;O15357-2	O15357;A0A0A0MTP6;O15357-2;F5GY16;H7BXR2;H0YFZ4			0.659363	-0.145029		21	21	21	18.9	18.9	18.9	138.6	0	56.203	-0.0737121	-0.0527303	-0.308645	97525000	101020000	128330000	119640000	159250000	128280000
1859	EIF3D	Eukaryotic translation initiation factor 3 subunit D	O15371-2;O15371-3;O15371	O15371-2;O15371-3;O15371;B0QYA5;B0QYA4;B0QYA6;B0QYA8;A0A0D9SGB5			0.165729	0.0173307		19	19	19	45.5	45.5	45.5	58.14	0	323.31	-0.0206331	-0.0179574	0.0905825	957240000	1.0651e+09	1.4768e+09	1350100000	1328300000	1401200000
1860	HDAC3	Histone deacetylase 3	O15379;O15379-2	O15379;O15379-2;E7ESJ6;E7EW19			0.374621	0.0360209		9	8	8	24.3	22.4	22.4	48.847	0	47.677	0.105812	-0.0139605	0.016211	93574000	128610000	72918000	80280000	63369000	67173000
1861	NVL	Nuclear valosin-containing protein-like	O15381;O15381-5;O15381-2;O15381-3;O15381-4	O15381;O15381-5;O15381-2;O15381-3;O15381-4;E9PH71;E7EWK7;C9J6P7;E9PGD8;C9JP83;F8WF01;A0A087WV72			0.152256	-0.0227173		36	36	36	47.5	47.5	47.5	95.05	0	323.31	0.0404014	0.0170667	-0.12562	854160000	1.0696e+09	924740000	2331200000	1115800000	2375600000
1862	BCAT2	Branched-chain-amino-acid aminotransferase, mitochondrial;Branched-chain-amino-acid aminotransferase	O15382;B3KSI3;M0QXF9;M0QZ10	O15382;B3KSI3;M0QXF9;M0QZ10;M0R2K7	MitoCarta3.0	Matrix	0.835907	0.143517		14	14	2	44.1	44.1	5.9	44.287	0	164.25	0.0453032	0.257614	0.127633	181210000	221830000	110120000	127630000	119540000	161640000
1864	IPO8	Importin-8	O15397;O15397-2	O15397;O15397-2;F5H2I3;F5H244;H0YH64;F5H292;F5GXT5			2.87208	0.10955		12	11	11	12.8	11.9	11.9	119.94	0	104.22	0.10608	0.117562	0.105008	176750000	194860000	166220000	198120000	194080000	263150000
1866	SLC16A3	Monocarboxylate transporter 4	O15427;J3QQV2;J3QSC3;J3QQS9	O15427;J3QQV2;J3QSC3;J3QQS9;J3KTI8;J3QLE3;J3KTM6;J3QRU2;J3KT83;J3QRA0;J3QRP8			0.366929	-0.103138		10	10	10	15.3	15.3	15.3	49.469	0	51.569	0.097476	-0.149569	-0.257321	1.0428e+09	1152800000	890730000	748540000	655970000	621940000
1868	ABCC4	Multidrug resistance-associated protein 4	O15439-2;O15439;O15439-3;A0A2R8YDC1;O15439-4	O15439-2;O15439;O15439-3;A0A2R8YDC1;O15439-4;O15438;O15438-4			0.626845	-0.235554		19	19	8	16.8	16.8	6.8	144.2	0	65.732	0.033793	-0.299525	-0.440929	325270000	447620000	82985000	80645000	75735000	61823000
1869	ABCC5	Multidrug resistance-associated protein 5	O15440;O15440-5	O15440;O15440-5;C9JZL5;A5PKY6;F8WCY8;O15440-4;O15440-3;O15440-2			0.469675	0.358836		6	5	5	4.1	3.5	3.5	160.66	0	5.9685	0.147307	NaN	0.570366	20746000	32522000	0	0	4297100	9286400
1870	CD3EAP	DNA-directed RNA polymerase I subunit RPA34	O15446;O15446-2	O15446;O15446-2			0.320842	0.114605		12	12	12	42.2	42.2	42.2	54.985	0	203.55	0.342555	-0.115769	0.11703	195160000	270020000	302130000	274400000	371880000	381120000
1871	P4HA2	Prolyl 4-hydroxylase subunit alpha-2	O15460-2;O15460	O15460-2;O15460;C9JCP0;C9JX45;A8MXE0;E7ERI1;E7ENX0;E7EPI9;C9JN43;C9JIG4;C9JFJ1			0.834922	0.332689		15	15	15	37	37	37	60.632	0	139.67	0.587461	0.0909888	0.319618	192630000	280720000	128550000	138770000	126150000	142190000
1872	YKT6	Synaptobrevin homolog YKT6	O15498-2;O15498	O15498-2;O15498			0.670351	0.217449		4	4	4	23.8	23.8	23.8	18.58	0	7.6228	0.393965	0.272023	-0.0136401	27352000	41673000	43848000	33168000	23646000	24394000
1873	NUPL2	Nucleoporin-like protein 2	O15504;C9JYA1;O15504-3	O15504;C9JYA1;O15504-3;B4DT96;O15504-2			0.507788	-0.107086		6	6	6	23.2	23.2	23.2	44.871	0	30.529	-0.146515	-0.220883	0.0461418	40963000	42817000	71425000	71718000	56611000	74617000
1874	ARPC5	Actin-related protein 2/3 complex subunit 5	O15511;B1ALC0;O15511-2	O15511;B1ALC0;O15511-2			0.905611	0.0772032		5	5	4	40.4	40.4	35.1	16.32	0	128.59	0.0455827	0.137372	0.0486547	277170000	318280000	289370000	308820000	265720000	301050000
1877	RNF113A	RING finger protein 113A	O15541	O15541			0.280896	-0.135964		6	6	6	19	19	19	38.787	0	15.672	-0.256011	-0.365258	0.213378	61317000	76059000	72972000	54153000	85177000	110620000
1878	DHX15	Pre-mRNA-splicing factor ATP-dependent RNA helicase DHX15	O43143	O43143			2.09784	0.111763		38	38	37	46	46	44.9	90.932	0	323.31	0.101919	0.131853	0.101516	3.8192e+09	4690100000	3.523e+09	3.4854e+09	3.8585e+09	4853000000
1879	RNMT	mRNA cap guanine-N7 methyltransferase	O43148;O43148-2;K7EP06	O43148;O43148-2;K7EP06;K7EPP5			0.771237	0.123848		10	10	10	23.1	23.1	23.1	54.843	0	86.036	0.24123	0.0633648	0.0669503	207290000	258030000	169530000	169090000	156520000	238440000
1880	TTI1	TELO2-interacting protein 1 homolog	O43156	O43156			1.20931	0.519855		5	5	5	5.9	5.9	5.9	122.07	0	16.958	0.658554	0.652234	0.248778	17942000	23773000	19378000	29896000	16628000	20632000
1881	RRP8	Ribosomal RNA-processing protein 8	O43159;E9PPY3	O43159;E9PPY3;E9PPP6			0.01356	-0.00440822		20	20	20	50.4	50.4	50.4	50.714	0	286.6	0.188401	-0.0466379	-0.154988	413990000	498590000	400580000	340740000	310580000	309810000
1883	CYB5B	Cytochrome b5 type B	O43169;H3BUX2;A0A499FJ32;D6RFH4	O43169;H3BUX2;A0A499FJ32;D6RFH4;J3QR91	MitoCarta3.0	MOM	0.12026	0.109063		5	5	5	40.7	40.7	40.7	16.694	0	43.935	-0.164044	0.382169	NaN	71360000	86400000	87341000	141930000	16568000	26683000
1884	PRPF4	U4/U6 small nuclear ribonucleoprotein Prp4	O43172-2;O43172	O43172-2;O43172			0.840647	0.0990493		29	29	29	59.7	59.7	59.7	58.32	0	323.31	0.183709	0.0594937	0.0539454	1.4912e+09	1.8764e+09	1.4832e+09	1.5252e+09	1405900000	1.6493e+09
1885	NDUFS4	NADH dehydrogenase [ubiquinone] iron-sulfur protein 4, mitochondrial	O43181;H0Y9M8	O43181;H0Y9M8;D6REP1;D6R916;D6RI09	MitoCarta3.0	MIM	0.218707	0.0627026		3	3	3	20.6	20.6	20.6	20.108	0	13.97	0.0221902	0.257735	-0.0918173	156060000	165760000	65480000	79588000	57393000	88859000
1886	DYNC1LI2	Cytoplasmic dynein 1 light intermediate chain 2	O43237;O43237-2;J3KRI4	O43237;O43237-2;J3KRI4;J3KRZ2;B4E2E0;H3BUM4			1.33432	-0.172676		14	12	12	33.5	27.8	27.8	54.099	0	117.04	-0.241919	-0.108845	-0.167264	88466000	93120000	218700000	177320000	323310000	319360000
1887	PSMD3	26S proteasome non-ATPase regulatory subunit 3	O43242;O43242-2	O43242;O43242-2;H0YGV8			0.89468	0.151988		28	28	28	49.8	49.8	49.8	60.977	0	238.7	0.256528	0.151339	0.0480967	1124900000	1089200000	2199100000	1.5909e+09	1091200000	1326800000
1888	RBFOX2;RBFOX1;RBFOX3	RNA binding protein fox-1 homolog 2;RNA binding protein fox-1 homolog;RNA binding protein fox-1 homolog 1;RNA binding protein fox-1 homolog 3	O43251-8;O43251-6;O43251;O43251-10;A0A0G2JRA5;B0QYV1;O43251-2;O43251-5;B0QYY4;S4R469;O43251-9;O43251-4;O43251-7;A0A286YEU2;A0A087X2B1;Q9NWB1-5;Q9NWB1-2;J3KNW3;B7Z1U7;F8VZG9;F8VZY7;Q9NWB1-3;Q9NWB1-4;Q9NWB1;F8VR27;I3L1D4;O43251-3;B0QYY7;A0A0G2JSB3;A0A3B3ITL7;J3QRF4;A0A0G2JRD1;S4R3K7;A6NFN3;A6NFN3-2	O43251-8;O43251-6;O43251;O43251-10;A0A0G2JRA5;B0QYV1;O43251-2;O43251-5;B0QYY4;S4R469;O43251-9;O43251-4;O43251-7;A0A286YEU2;A0A087X2B1;Q9NWB1-5;Q9NWB1-2;J3KNW3;B7Z1U7;F8VZG9;F8VZY7;Q9NWB1-3;Q9NWB1-4;Q9NWB1;F8VR27;I3L1D4;O43251-3;B0QYY7;A0A0G2JSB3;A0A3B3ITL7;J3QRF4;A0A0G2JRD1;S4R3K7;A6NFN3;A6NFN3-2;F8VRS4;J3QQZ2;B0QYY6			0.687827	-0.06426		10	10	10	25.5	25.5	25.5	47.343	0	86.109	0.0048968	-0.0939252	-0.103751	193850000	245750000	172730000	161720000	151570000	167460000
1889	PAPSS1	Bifunctional 3-phosphoadenosine 5-phosphosulfate synthase 1;Sulfate adenylyltransferase;Adenylyl-sulfate kinase	O43252	O43252			0.133401	-0.0960561		13	11	11	24.2	21.3	21.3	70.832	0	37.896	-0.590788	0.172744	0.129876	89441000	63146000	167830000	157900000	87176000	106910000
1890	ZW10	Centromere/kinetochore protein zw10 homolog	O43264;O43264-2	O43264;O43264-2;F5H3C1			0.66851	0.150314		11	11	11	15.5	15.5	15.5	88.828	0	72.656	-0.0149806	0.209516	0.256407	121960000	141190000	56786000	75070000	36052000	55805000
1892	SART1	U4/U6.U5 tri-snRNP-associated protein 1	O43290	O43290;E9PQI8			0.695521	0.106165		24	24	24	31.8	31.8	31.8	90.254	0	323.31	0.0844725	0.213254	0.0207689	518300000	624060000	378180000	374650000	580780000	597570000
1893	GPAA1	Glycosylphosphatidylinositol anchor attachment 1 protein	O43292;E9PLV6;E9PPZ9;O43292-2;E9PLG8	O43292;E9PLV6;E9PPZ9;O43292-2;E9PLG8;E9PM11;E9PQ31			0.361531	0.268441		4	4	4	7.4	7.4	7.4	67.622	0	8.9392	0.0499095	0.486972	NaN	15050000	14755000	5443500	7465800	4756000	5077900
1894	DAPK3	Death-associated protein kinase 3	O43293;O43293-2	O43293;O43293-2;M0QYY8;M0QYW5;M0R0D0			1.17834	0.477213		6	6	6	14.1	14.1	14.1	52.535	0	10.468	0.658371	0.546759	0.226508	12081000	16750000	18344000	13155000	23646000	38895000
1897	EEF1E1;EEF1E1-BLOC1S5	Eukaryotic translation elongation factor 1 epsilon-1	O43324;D6RBD7;C9J1V9;O43324-2;H0YAL7	O43324;D6RBD7;C9J1V9;O43324-2;H0YAL7;D6RCQ0;H0YAH9			0.626598	-0.0634071		8	8	8	55.2	55.2	55.2	19.81	0	188.15	-0.0157096	-0.138267	-0.0362448	660990000	752970000	680380000	532530000	435440000	407780000
1898	RIPK2	Receptor-interacting serine/threonine-protein kinase 2	O43353-2;O43353	O43353-2;O43353			0.257454	-0.0471909		5	5	5	14.6	14.6	14.6	45.581	0	10.113	-0.141892	-0.0812932	0.0816123	6522900	6470400	20469000	19482000	27755000	33026000
1899	WDR62	WD repeat-containing protein 62	O43379;O43379-4	O43379;O43379-4;O43379-2;A0A2R8YD43;O43379-3;H7C3R4			0.622618	0.221376		13	13	13	10	10	10	165.95	0	15.565	0.459012	-0.00177561	0.206893	12394000	17290000	26349000	28019000	37563000	48540000
1900	HNRNPR	Heterogeneous nuclear ribonucleoprotein R	O43390;O43390-2;O43390-3;O43390-4;B4DT28	O43390;O43390-2;O43390-3;O43390-4;B4DT28;A0A286YEZ8			0.746062	-0.256675		26	26	19	42.7	42.7	34.6	70.942	0	308.23	-0.499014	-0.073029	-0.19798	3.5167e+09	2.9291e+09	5075500000	3.7405e+09	4.2887e+09	3.9288e+09
1901	PRPF3	U4/U6 small nuclear ribonucleoprotein Prp3	O43395	O43395;O43395-3			0.337904	-0.0647975		19	19	19	32.7	32.7	32.7	77.528	0	94.368	-0.207345	0.00432164	0.00863037	216140000	231020000	364450000	363970000	329320000	345160000
1902	TXNL1	Thioredoxin-like protein 1	O43396;K7ER96	O43396;K7ER96;K7EML9;K7EPB7;K7EKG2;K7EME7			1.52421	0.304805		11	11	11	48.1	48.1	48.1	32.251	0	184.35	0.38659	0.203013	0.324811	460090000	675050000	855050000	813590000	649100000	898810000
1904	TPD52L2	Tumor protein D54	O43399-5;O43399-7;O43399;A0A087WYR3;A0A087WZ51	O43399-5;O43399-7;O43399;A0A087WYR3;A0A087WZ51			1.08363	-0.223884		16	16	4	71.4	71.4	13.2	23.786	0	184.81	-0.32974	-0.0953116	-0.246601	1093300000	899000000	1.0261e+09	815650000	1.664e+09	1416000000
1905	EMC8	ER membrane protein complex subunit 8	O43402;M0R1B0;O43402-2	O43402;M0R1B0;O43402-2			0.755488	0.163275		4	4	4	22.9	22.9	22.9	23.773	0	7.7849	0.296428	0.171207	0.0221902	191080000	230860000	134140000	138850000	166710000	223210000
1906	PRKRIR	52 kDa repressor of the inhibitor of the protein kinase	O43422;O43422-2	O43422;O43422-2;E9PSI2			0.00213327	0.00313595		4	4	4	7.4	7.4	7.4	87.703	0	8.0212	0.410558	-0.404286	NaN	5798900	7440800	8743900	5134100	5857300	7380200
1907	FIBP	Acidic fibroblast growth factor intracellular-binding protein	O43427-2;O43427;H0YCE7;E9PSD3	O43427-2;O43427;H0YCE7;E9PSD3;E9PJW6			0.478698	1.13734		4	4	4	10.9	10.9	10.9	41.21	0	6.4901	1.79111	NaN	0.483571	4352400	22511000	4326500	9507900	14848000	18375000
1909	PPIH	Peptidyl-prolyl cis-trans isomerase H;Peptidyl-prolyl cis-trans isomerase	O43447;C9JQD4;O43447-2;H0YEL5	O43447;C9JQD4;O43447-2;H0YEL5;A6NM32;C9JAN8			0.183407	0.0176409		13	13	13	59.9	59.9	59.9	19.208	0	128.52	0.0264459	-0.0451486	0.0716254	566240000	668580000	607080000	563440000	601020000	694770000
1910	SUV39H1	Histone-lysine N-methyltransferase SUV39H1	O43463-2;O43463	O43463-2;O43463			3.22305	0.640204	++	4	4	4	10.6	10.6	10.6	49.147	0	4.9017	NaN	0.639603	0.640806	30204000	39505000	93916000	102960000	23806000	37865000
1911	HTRA2	Serine protease HTRA2, mitochondrial	O43464;A0A0C4DG44;O43464-3;O43464-2;O43464-4	O43464;A0A0C4DG44;O43464-3;O43464-2;O43464-4	MitoCarta3.0	MIM	2.02389	1.0602	++	5	5	5	11.4	11.4	11.4	48.84	0	11.159	1.2643	0.991826	0.92448	37167000	97153000	23631000	49900000	30930000	81728000
1913	XPOT	Exportin-T	O43592	O43592;F8WDU6;F5GYW6;F5GZM3			2.441	0.209613		22	22	22	28.6	28.6	28.6	109.96	0	130.43	0.232906	0.189413	0.206518	441380000	722010000	343290000	364330000	582200000	565200000
1914	TIMM44	Mitochondrial import inner membrane translocase subunit TIM44	O43615;M0QXU7	O43615;M0QXU7;M0QXM9;M0R301;M0R124	MitoCarta3.0	MIM	0.225193	0.101936		18	18	18	43.1	43.1	43.1	51.355	0	168.46	-0.219505	0.308827	0.216486	678880000	1120900000	444260000	512770000	400230000	565260000
1915	TRAPPC3	Trafficking protein particle complex subunit 3	O43617;A0A087WWM0;O43617-2;A0A087WYS5;A6NKE1	O43617;A0A087WWM0;O43617-2;A0A087WYS5;A6NKE1			0.414671	0.0807797		6	6	6	41.1	41.1	41.1	20.274	0	18.396	0.223175	0.0391384	-0.0199747	105810000	114980000	114110000	129390000	95217000	114410000
1916	CHMP2A	Charged multivesicular body protein 2a	O43633;M0R1L7;M0R1T5	O43633;M0R1L7;M0R1T5;M0QXX8			0.0323585	0.0274596		5	5	5	21.6	21.6	21.6	25.104	0	13.229	-0.470209	0.456596	0.0959919	111320000	99871000	95017000	59818000	69823000	71111000
1917	PLRG1	Pleiotropic regulator 1	O43660;O43660-2	O43660;O43660-2;D6RA26;H0YA24;B7Z982;H0YAA2			0.498532	0.211203		20	20	20	53.3	53.3	53.3	57.193	0	323.31	0.53087	0.0542234	0.0485151	1.0101e+09	1404200000	570880000	617430000	718350000	711600000
1918	PRC1	Protein regulator of cytokinesis 1	O43663-4;O43663;O43663-2	O43663-4;O43663;O43663-2;H0YL53;G3V3N7;H0YM42			1.32927	0.254775		11	11	1	20	20	2.5	70.19	0	42.883	0.315914	0.140517	0.307895	92138000	126440000	139000000	151250000	153340000	240250000
1920	RGS10	Regulator of G-protein signaling 10	O43665;O43665-2;O43665-1	O43665;O43665-2;O43665-1			0.461389	-0.197354		4	4	4	30.9	30.9	30.9	21.21	0	20.667	-0.506763	-0.121487	0.0361869	22234000	14983000	85717000	40424000	84375000	75952000
1921	NDUFB3	NADH dehydrogenase [ubiquinone] 1 beta subcomplex subunit 3	O43676;C9JKQ2	O43676;C9JKQ2	MitoCarta3.0	MIM	0.542884	0.383482		5	5	5	41.8	41.8	41.8	11.402	0	13.687	-0.129702	0.516822	0.763327	48309000	45316000	43750000	57240000	46779000	88675000
1922	NDUFA2	NADH dehydrogenase [ubiquinone] 1 alpha subcomplex subunit 2	O43678	O43678;O43678-2	MitoCarta3.0	MIM	0.187508	-0.0684197		5	5	5	42.4	42.4	42.4	10.921	0	92.403	-0.298566	-0.0551715	0.148479	174450000	130520000	196780000	175110000	175640000	187250000
1923	BUB1	Mitotic checkpoint serine/threonine-protein kinase BUB1	O43683-2;O43683-3;O43683;A0A590UK50	O43683-2;O43683-3;O43683;A0A590UK50;A0A590UJ99			0.729219	0.898291		9	9	9	12.5	12.5	12.5	115.84	0	43.93	1.58655	0.0408223	1.0675	13169000	61900000	26507000	76916000	37062000	79081000
1924	BUB3	Mitotic checkpoint protein BUB3	O43684-2;O43684;J3QT28	O43684-2;O43684;J3QT28;J3QSX4			0.966858	0.0572624		20	20	20	57.7	57.7	57.7	36.954	0	298.86	0.054779	0.0230425	0.0939657	2861500000	3.0091e+09	3.0481e+09	2889200000	2240900000	2497100000
1925	ACTN4	Alpha-actinin-4	O43707;O43707-2;F5GXS2;O43707-3	O43707;O43707-2;F5GXS2;O43707-3;H7C144;K7EJH8;Q08043;A0A087WSZ2;K7EP19;A0A494C060			1.23057	-0.219697		66	66	43	67.9	67.9	46	104.85	0	323.31	-0.325304	-0.197964	-0.135824	30017000000	26367000000	30382000000	24953000000	24330000000	25594000000
1927	WBSCR22	Probable 18S rRNA (guanine-N(7))-methyltransferase	O43709;O43709-3;H7C0G4	O43709;O43709-3;H7C0G4;H7C170			1.7478	0.555133	+	5	5	5	20.6	20.6	20.6	31.88	0	78.26	0.625177	0.635429	0.404794	74813000	118240000	105280000	135030000	60668000	79470000
1928	TRIAP1	TP53-regulated inhibitor of apoptosis 1	O43715	O43715	MitoCarta3.0	IMS	1.14221	0.92959		2	2	2	28.9	28.9	28.9	8.7858	0	5.6388	1.45101	0.741489	0.596267	9148300	27469000	44424000	55854000	13938000	26436000
1929	HTATSF1	HIV Tat-specific factor 1	O43719	O43719;Q5H919;Q5H918			0.496666	-0.112623		14	14	14	19.3	19.3	19.3	85.852	0	161.59	-0.225987	-0.16694	0.0550568	976990000	962910000	563740000	502550000	601890000	625340000
1930	AP1G1	AP-1 complex subunit gamma-1	O43747;O43747-2	O43747;O43747-2;H3BNR4;H3BR36;H3BUN9;H3BS13;H3BV30;H3BRM7;H3BN71;B4DGE1;B3KNW1;H3BN75			3.08546	0.277742	++	18	18	18	22.7	22.7	22.7	91.35	0	86.454	0.271067	0.268554	0.293606	433530000	489930000	428520000	460440000	445590000	547180000
1931	STX6	Syntaxin-6	O43752	O43752;O43752-2			1.72619	0.306031		5	5	5	24.3	24.3	24.3	29.176	0	44.217	0.347439	0.220949	0.349705	54546000	86515000	35024000	39930000	44085000	63243000
1932	SYNGR2	Synaptogyrin-2	O43760;O43760-2;K7ELD9;K7ENG9;K7ELS8	O43760;O43760-2;K7ELD9;K7ENG9;K7ELS8;K7EJ35			0.197332	0.121472		5	5	5	21	21	21	24.81	0	16.81	0.337083	-0.316474	0.343806	150420000	209940000	39271000	33960000	40499000	56891000
1933	SGTA	Small glutamine-rich tetratricopeptide repeat-containing protein alpha	O43765;K7EMD6	O43765;K7EMD6			1.0124	0.206729		9	9	9	33.2	33.2	33.2	34.063	0	118.11	0.345396	0.148479	0.126312	441470000	729710000	557790000	686570000	210800000	307810000
1934	NARS	Asparagine--tRNA ligase, cytoplasmic	O43776	O43776;K7EIU7;K7EQ35;O43776-2;K7EPK2;K7EMQ6;K7EJ19			0.95268	-0.208583		23	23	23	37.2	37.2	37.2	62.942	0	176.6	-0.0563862	-0.278654	-0.290709	1.0231e+09	1245800000	1.6322e+09	1.5882e+09	1348300000	1361000000
1936	SSNA1	Sjoegren syndrome nuclear autoantigen 1	O43805	O43805;A0A087WV26			0.0828717	0.0136139		3	3	3	33.6	33.6	33.6	13.596	0	29.034	NaN	0.06226	-0.0350321	0	0	33562000	35789000	22384000	25623000
1937	NUDT21	Cleavage and polyadenylation specificity factor subunit 5	O43809;H3BND3;H3BV41	O43809;H3BND3;H3BV41			0.876361	-0.0665848		16	16	16	55.9	55.9	55.9	26.227	0	72.045	-0.0516534	-0.0290138	-0.119087	1322600000	1342000000	1.6223e+09	1447800000	1.8272e+09	1.6703e+09
1938	LANCL1	LanC-like protein 1	O43813;E9PHS0	O43813;E9PHS0;F8WDS9			0.18243	-0.0320836		9	9	9	27.1	27.1	27.1	45.283	0	49.547	0.0839282	-0.128645	-0.0515338	867610000	660980000	727150000	571380000	528260000	672110000
1939	STRN	Striatin	O43815;O43815-2	O43815;O43815-2			1.18244	-0.292467		15	15	13	27.4	27.4	23.7	86.131	0	95.798	-0.395435	-0.13741	-0.344557	162050000	154250000	249720000	182750000	239660000	233520000
1940	RRP9	U3 small nucleolar RNA-interacting protein 2	O43818	O43818			0.982253	-0.0601634		10	10	10	20.4	20.4	20.4	51.84	0	39.472	-0.0488897	-0.101025	-0.030575	141890000	141800000	322480000	343340000	216860000	219680000
1941	SCO2	Protein SCO2 homolog, mitochondrial	O43819	O43819;A0A1W2PQK0			0.329431	0.400882		6	6	6	21.4	21.4	21.4	29.81	0	4.9351	1.07786	-0.455356	0.580145	163540000	326510000	47064000	44088000	23968000	47487000
1942	AKAP8	A-kinase anchor protein 8	O43823	O43823;M0QYL4			0.468163	-0.0562475		14	14	14	29.9	29.9	29.9	76.107	0	221.43	-0.11338	0.0332292	-0.0885922	471770000	479520000	362860000	270830000	368290000	416760000
1945	NRD1	Nardilysin	O43847;O43847-2;G3V1R5;F5H7V1	O43847;O43847-2;G3V1R5;F5H7V1;H0Y5G9	MitoCarta3.0	Matrix	1.53152	0.170336		24	24	24	22.3	22.3	22.3	131.7	0	128.69	0.202136	0.198243	0.11063	288460000	364810000	560030000	461990000	916150000	705010000
1946	CALU	Calumenin	O43852;O43852-3;O43852-10;O43852-6;O43852-5;O43852-15	O43852;O43852-3;O43852-10;O43852-6;O43852-5;O43852-15;H0Y875;O43852-11;O43852-13;O43852-14;O43852-9;O43852-12			0.588813	-0.244167		17	3	3	53.3	11.1	11.1	37.106	0	27.924	-0.536315	-0.0038861	-0.192299	577990000	413040000	503240000	471840000	265740000	266810000
1947	CALU	Calumenin	O43852-2;O43852-4;O43852-8	O43852-2;O43852-4;O43852-8;O43852-7			0.322075	-0.0869492		19	19	5	49.8	49.8	7.6	37.134	0	143.78	-0.264183	0.0820213	-0.0786856	1304700000	1199000000	1227100000	1274900000	1077500000	1188400000
1948	EDIL3	EGF-like repeat and discoidin I-like domain-containing protein 3	O43854-2;O43854	O43854-2;O43854			0.798188	-0.305307		12	12	12	33.4	33.4	33.4	52.747	0	36.397	-0.575486	-0.113739	-0.226696	127930000	883740000	38627000	36518000	55883000	53266000
1949	AHCYL1	Putative adenosylhomocysteinase 2	O43865;O43865-2	O43865;O43865-2	MitoCarta3.0	MOM	0.673032	0.0869415		20	20	9	35.5	35.5	20.9	58.951	0	205.19	0.174534	0.00877379	0.0775164	565090000	598530000	1253900000	1196800000	1081200000	1095900000
1950	KIF1C	Kinesin-like protein KIF1C	O43896	O43896			0.118929	-0.116172		7	6	4	7.2	6.3	4.4	122.95	0	15.668	NaN	-0.410198	0.177854	4085500	8397000	84210000	72440000	36154000	29856000
1951	ORC5	Origin recognition complex subunit 5	O43913;O43913-2	O43913;O43913-2;G3V0H0			0.517627	1.00675		6	6	6	13.3	13.3	13.3	50.282	0	9.5045	2.46931	0.378845	0.172103	15710000	108420000	26949000	31119000	39974000	51042000
1952	NDUFS5	NADH dehydrogenase [ubiquinone] iron-sulfur protein 5	O43920	O43920	MitoCarta3.0	MIM	1.02467	0.510734		4	4	4	40.6	40.6	40.6	12.517	0	15.842	0.767061	0.191184	0.573956	65114000	102830000	55679000	85985000	50305000	141720000
1953	ORC4	Origin recognition complex subunit 4	O43929;O43929-2;O43929-3	O43929;O43929-2;O43929-3;C9JGH7;C9J2X8;Q53SE3;CON__Q2YDI2			2.25056	0.37703	+	10	10	10	28.2	28.2	28.2	50.377	0	38.927	0.383608	0.324926	0.422556	98379000	128760000	91009000	110470000	63577000	70486000
1954	PEX1	Peroxisome biogenesis factor 1	O43933;A0A0C4DG33;O43933-2	O43933;A0A0C4DG33;O43933-2;H7BZH3			0.1138	0.0788751		9	9	9	7.7	7.7	7.7	142.87	0	15.383	0.240375	0.381173	-0.384923	27906000	46040000	12074000	25900000	15576000	11420000
1955	RAD21	Double-strand-break repair protein rad21 homolog	O60216	O60216;E5RFZ5;E5RJW1;E5RJK5;E5RI01;E5RFV8;E5RIN7;E5RG18;Q9H4I0;A0A140T8W2;Q9H4I0-2			1.99603	0.463476	+	21	21	21	36.8	36.8	36.8	71.689	0	182.19	0.556699	0.407625	0.426104	833820000	1.0566e+09	997560000	1153000000	894990000	1336600000
1956	TIMM8A	Mitochondrial import inner membrane translocase subunit Tim8 A	O60220	O60220	MitoCarta3.0	MIM	2.02968	0.904467	++	5	5	5	55.7	55.7	55.7	10.998	0	44.667	0.827006	0.806283	1.08011	240450000	474870000	275550000	282000000	136510000	260620000
1957	DHX16	Putative pre-mRNA-splicing factor ATP-dependent RNA helicase DHX16	O60231;A0A140T947;Q5SQH5;A0A140T8Y5	O60231;A0A140T947;Q5SQH5;A0A140T8Y5;A0A140T9T4;A2AB15			0.524501	0.0545376		25	24	24	28.3	27.5	27.5	119.26	0	161.36	0.0265876	0.131985	0.00504059	336990000	328900000	353350000	397450000	299830000	429140000
1958	MED14	Mediator of RNA polymerase II transcription subunit 14	O60244	O60244;H7C3E5;H7C017			1.00699	0.325115		11	11	11	9.8	9.8	9.8	160.6	0	23.957	0.522759	0.311154	0.141433	106010000	149820000	22206000	26004000	47874000	44266000
1959	PCDH7	Protocadherin-7	O60245;O60245-2	O60245;O60245-2;H0YAH0;A0A087X2C4			0.00273928	-0.00271327		9	9	9	10.2	10.2	10.2	116.07	0	44.666	0.589188	-0.170004	-0.427324	134280000	167340000	37408000	57557000	62632000	49287000
1960	PRPSAP2	Phosphoribosyl pyrophosphate synthase-associated protein 2	O60256;O60256-3;E7EPA1;O60256-4;O60256-2;C9K0K7;C9JDU5;C9JJS3	O60256;O60256-3;E7EPA1;O60256-4;O60256-2;C9K0K7;C9JDU5;C9JJS3;I3L0S1;C9JDH0;E7EW35;I3L4G9;I3L331;I3L164			1.00448	-0.401823		11	11	10	37.1	37.1	33.3	40.925	0	54.202	-0.404477	-0.163591	-0.637401	84136000	83913000	166900000	117900000	89060000	76922000
1961	PARK2	E3 ubiquitin-protein ligase parkin	O60260;O60260-2;B1AKC3;O60260-8;O60260-7;O60260-6;O60260-5;O60260-4	O60260;O60260-2;B1AKC3;O60260-8;O60260-7;O60260-6;O60260-5;O60260-4;O60260-3;A0A087X0Z9;A0A087X1E2;A0A087WU39;A0A087WX46	MitoCarta3.0	MOM	1.85482	0.669318	+	15	15	15	44.1	44.1	44.1	51.64	0	157.86	0.805292	0.528471	0.674189	500490000	800930000	391340000	537720000	440410000	833230000
1962	SMARCA5	SWI/SNF-related matrix-associated actin-dependent regulator of chromatin subfamily A member 5	O60264	O60264;A0A0A0MRP6;B7ZLQ5;P28370-2;P28370			0.53312	-0.146334		33	33	33	28.6	28.6	28.6	121.9	0	117.23	-0.339546	0.014641	-0.114098	646320000	495340000	556560000	533240000	420020000	501640000
1963	URB1	Nucleolar pre-ribosomal-associated protein 1	O60287	O60287			1.74259	0.795539	+	24	24	24	13.1	13.1	13.1	254.39	0	58.571	0.969307	0.596172	0.821139	119170000	171310000	41264000	44008000	53698000	92092000
1966	AQR	Intron-binding protein aquarius	O60306	O60306;H0YH15;H0YLN9			2.2092	0.605395	++	31	30	30	21.6	21.1	21.1	171.29	0	220.67	0.689031	0.523462	0.603692	507090000	831870000	270280000	396780000	423700000	653180000
1967	MCM3AP	Germinal-center associated nuclear protein	O60318	O60318;O60318-2			0.317782	2.56936		8	8	8	5.3	5.3	5.3	218.4	0	14.617	0.148348	NaN	4.99037	26142000	33855000	0	7351800	13040000	94915000
1969	KDM1A	Lysine-specific histone demethylase 1A	O60341;R4GMQ1;O60341-2	O60341;R4GMQ1;O60341-2;R4GMP9			1.60336	0.34639		27	27	27	44.6	44.6	44.6	92.902	0	232.31	0.437547	0.245252	0.356369	791190000	1.0333e+09	761510000	977220000	764450000	1116700000
1970	TBC1D4	TBC1 domain family member 4	O60343-2;O60343-3;O60343;A0A3B3IRT3	O60343-2;O60343-3;O60343;A0A3B3IRT3;Q5JU47;C9JIE2;O60343-4;O60343-5;Q86TI0-2;Q86TI0			1.43295	-0.302445		9	9	9	8.8	8.8	8.8	139.55	0	17.117	-0.223121	-0.419546	-0.264668	15603000	16544000	27221000	20128000	20058000	19149000
1972	HBP1	HMG box-containing protein 1	O60381-3;O60381;O60381-2;H7C4S2;U3KQE5	O60381-3;O60381;O60381-2;H7C4S2;U3KQE5;C9JPK6;C9JAW1;H7C574;C9J8V6;C9J5U3;C9JQU7			1.24073	1.20628		10	10	10	22.8	22.8	22.8	57.699	0	61.618	1.61659	1.38571	0.616546	38344000	138220000	13989000	35206000	9927400	21263000
1973	DFNA5	Non-syndromic hearing impairment protein 5	O60443;C9JSR4	O60443;C9JSR4;O60443-3;H7C147;H7BZJ0;O60443-2			0.577295	0.299798		9	9	9	20.6	20.6	20.6	54.554	0	10.194	0.426211	0.556797	-0.0836151	24091000	36266000	19246000	28786000	29593000	35271000
1974	ACSL4	Long-chain-fatty-acid--CoA ligase 4	O60488-2;O60488	O60488-2;O60488;D6RF95;H0Y9A0;D6RD96;D6RDA8			1.751	1.1543	++	30	30	28	52.4	52.4	50.7	74.435	0	323.31	1.45891	0.944858	1.05915	634110000	1.5769e+09	751320000	954840000	734470000	1173300000
1975	SNX3	Sorting nexin-3	O60493;O60493-2;O60493-4;O60493-3	O60493;O60493-2;O60493-4;O60493-3			2.06626	-0.397446		10	10	8	50.6	50.6	46.3	18.762	0	31.276	-0.437936	-0.430976	-0.323426	661140000	593340000	621640000	462220000	785710000	654410000
1976	STX10	Syntaxin-10	X6R2W0;Q5U8S2;O60499;K7ELY2;K7EIY4;K7EJ05;K7EPP9	X6R2W0;Q5U8S2;O60499;K7ELY2;K7EIY4;K7EJ05;K7EPP9;O60499-2;F6RTM7;K7EK75;K7EQ84			0.326093	0.149028		7	7	7	30	30	30	24.854	0	20.914	-0.188545	0.291368	0.34426	17308000	14668000	116710000	120640000	26222000	51487000
1977	MGEA5	Protein O-GlcNAcase	O60502-4;O60502;O60502-2;O60502-3	O60502-4;O60502;O60502-2;O60502-3;H7C3X0			0.790729	0.331019		18	18	18	21.7	21.7	21.7	96.931	0	72.891	0.633571	0.148348	0.211137	179160000	290100000	270740000	275980000	185060000	247650000
1978	ADCY9	Adenylate cyclase type 9	O60503	O60503;I3NI20			0.308223	0.113153		5	5	5	4	4	4	150.7	0.00036114	3.1629	0.00288247	0.223423	NaN	11516000	12054000	6277800	6788100	1780900	1810900
1979	SORBS3	Vinexin	O60504-2;O60504;H0YAZ3;H0YB51	O60504-2;O60504;H0YAZ3;H0YB51;E5RJP2;E5RIA0			0.922455	-0.287343		6	6	6	26.7	26.7	26.7	36.742	0	45.279	-0.427789	-0.362455	-0.0717851	45020000	33044000	68192000	53043000	35400000	44309000
1980	SYNCRIP	Heterogeneous nuclear ribonucleoprotein Q	O60506;O60506-2	O60506;O60506-2;F6UXX1			0.66901	-0.331085		24	17	2	43.5	35.3	7.2	69.602	0	323.31	-0.698834	-0.169274	-0.125148	2.0391e+09	1313600000	2148500000	1.7643e+09	1.8327e+09	1.7653e+09
1982	CDC40	Pre-mRNA-processing factor 17	O60508;Q5SRN1	O60508;Q5SRN1			1.16245	0.240987		17	17	17	38.7	38.7	38.7	65.521	0	182.42	0.374288	0.178746	0.169925	187460000	247160000	112900000	132910000	235590000	248490000
1985	GMDS	GDP-mannose 4,6 dehydratase	O60547-2;O60547	O60547-2;O60547			0.621616	-0.0753245		13	13	13	44.4	44.4	44.4	39.053	0	55.457	-0.146084	0.00934718	-0.0892366	153010000	155510000	311600000	304240000	221670000	257570000
1986	CCNT1	Cyclin-T1	O60563	O60563;A0A1W2PQ16;O60563-2;O60583-2;O60583;C9JUL2;H7BZ27;F8WDY7;F2Z2C9			1.71906	0.699127	+	11	11	11	22.2	22.2	22.2	80.684	0	114.52	0.835682	0.752663	0.509037	54069000	116450000	62994000	125780000	62887000	94134000
1987	BUB1B	Mitotic checkpoint serine/threonine-protein kinase BUB1 beta	O60566;O60566-3;O60566-2	O60566;O60566-3;O60566-2;H0YN44			0.00458384	-0.00520343		12	12	12	14.4	14.4	14.4	119.54	0	21.278	0.574053	0.0468402	-0.636504	12940000	26906000	20339000	22249000	102890000	72696000
1988	PLOD3	Procollagen-lysine,2-oxoglutarate 5-dioxygenase 3	O60568	O60568;H7C2S8;H7C2V1;H7C0B8;H7C2A8;C9JU11			0.339093	-0.0311704		34	34	34	45.8	45.8	45.8	84.784	0	323.31	0.0311129	-0.0867065	-0.0379175	1.9366e+09	1.9222e+09	1161300000	1.0298e+09	1246200000	1294100000
1989	EXOC3	Exocyst complex component 3	O60645;D6RB59	O60645;D6RB59;H0Y995;D6RBR9			0.851512	0.363144		8	8	8	11.4	11.4	11.4	85.566	0	8.3299	0.623492	0.371838	0.0941009	47775000	47961000	22616000	22971000	39014000	48273000
1990	PLIN3	Perilipin-3	O60664-4;O60664;K7ERZ3;K7EL96	O60664-4;O60664;K7ERZ3;K7EL96;K7ER39;O60664-2;K7EJD0			0.719829	-0.0793983		18	18	1	60.4	60.4	2.6	45.803	0	323.31	-0.160863	-0.0375324	-0.0397997	1.8458e+09	1.8204e+09	2269600000	2.1024e+09	1.8703e+09	1.9571e+09
1992	RAD1	Cell cycle checkpoint protein RAD1	O60671-2;O60671	O60671-2;O60671;D6R9A1;O60671-3			1.5768	0.535168		6	6	6	26.8	26.8	26.8	27.827	0	23.456	0.673466	0.369271	0.562768	51696000	113340000	67610000	93562000	128640000	214020000
1993	PRMT3	Protein arginine N-methyltransferase 3	O60678;O60678-2	O60678;O60678-2			0.229007	-0.128802		11	11	11	23.7	23.7	23.7	59.902	0	23.432	0.274411	-0.293607	-0.367211	69266000	71149000	112010000	93047000	86985000	80099000
1994	KPNA6	Importin subunit alpha-7	O60684;Q5TFJ7	O60684;Q5TFJ7;S4R3E5			0.0903313	-0.0262553		19	19	10	38.2	38.2	20.3	60.029	0	298.08	0.151079	-0.18349	-0.0463548	998320000	1202300000	1387000000	1272800000	1253000000	1.6314e+09
1995	UGDH	UDP-glucose 6-dehydrogenase	O60701;O60701-2;O60701-3	O60701;O60701-2;O60701-3;E7ER83;E7ETF4;E7EV97;E7ER95;D6RHF4;E9PBD2			0.171228	0.0401877		20	20	20	53	53	53	55.023	0	323.31	0.193583	-0.0889451	0.0159258	754510000	966570000	1106700000	1.0458e+09	1.0242e+09	1093000000
1997	SNX2	Sorting nexin-2	O60749;O60749-2	O60749;O60749-2;D6RC15			0.85599	-0.227098		18	18	16	38.9	38.9	34.9	58.47	0	166.55	-0.0599461	-0.232464	-0.388884	448950000	477610000	518700000	387050000	657950000	651310000
1998	DPM1	Dolichol-phosphate mannosyltransferase subunit 1	Q5QPK2;O60762;H0Y368	Q5QPK2;O60762;H0Y368;Q5QPJ9			0.116471	-0.0337367		12	12	12	41.5	41.5	41.5	32.426	0	59.721	0.162855	-0.144664	-0.119401	201700000	227270000	150100000	152040000	260520000	181930000
1999	USO1	General vesicular transport factor p115	O60763;O60763-2	O60763;O60763-2;REV__R4GMN2;REV__Q5VZ89-5;REV__Q5VZ89-3;REV__Q5VZ89;REV__Q5VZ89-7			1.56624	-0.244898		31	31	31	42.6	42.6	42.6	107.89	0	323.31	-0.285565	-0.162509	-0.286621	1128700000	927760000	1326600000	1.047e+09	1133700000	1149900000
2001	TOM1	Target of Myb protein 1	O60784-3;O60784;O60784-2;B0QY01;O60784-4	O60784-3;O60784;O60784-2;B0QY01;O60784-4;F8WB30;F8WAW7;F8WE29;F8WBB0;H7BYN7;Q6UW50			1.46307	-0.693269		3	3	3	12.3	12.3	12.3	48.672	0	18.529	-0.65574	-0.730799	NaN	18196000	8910900	15709000	9498500	0	0
2002	PFKFB2	6-phosphofructo-2-kinase/fructose-2,6-bisphosphatase 2;6-phosphofructo-2-kinase;Fructose-2,6-bisphosphatase	O60825;O60825-2	O60825;O60825-2;F6RAZ1;F6XNB3			0.0445496	0.0109826		11	11	6	22	22	11.9	58.476	0	21.936	0.167743	-0.0879787	-0.0468168	62543000	94673000	234520000	81766000	207090000	101210000
2003	CCDC22	Coiled-coil domain-containing protein 22	O60826	O60826			0.724001	0.298676		8	8	8	18.8	18.8	18.8	70.755	0	39.377	0.603122	0.142087	0.15082	44869000	63697000	64177000	128370000	75675000	90346000
2004	PQBP1	Polyglutamine-binding protein 1	O60828-5;O60828;O60828-2	O60828-5;O60828;O60828-2;H7C053;A0A5H1ZRR1;O60828-4;O60828-3			0.807112	0.163069		7	7	7	41.2	41.2	41.2	18.706	0	124.03	0.105812	0.308477	0.0749164	284890000	399760000	508500000	729820000	494840000	606760000
2006	DKC1	H/ACA ribonucleoprotein complex subunit 4	O60832;O60832-2;C9IYT0;H7C0M1	O60832;O60832-2;C9IYT0;H7C0M1;H7C2Q9;H7C2Q2;H7BZF2			0.0377476	0.00455163		21	21	21	40.1	40.1	40.1	57.673	0	323.31	0.0790197	-0.0155346	-0.0498302	1132800000	1329200000	1402800000	1353000000	1115800000	1243400000
2007	EDF1	Endothelial differentiation-related factor 1	O60869-2;O60869-3;O60869	O60869-2;O60869-3;O60869			0.361006	0.0615101		6	6	6	46.8	46.8	46.8	15.48	0	55.564	0.187261	-0.0179428	0.015212	310150000	321050000	612070000	670300000	671440000	831500000
2009	DNAJA2	DnaJ homolog subfamily A member 2	O60884	O60884;A0A087WT48;I3L320			1.01559	0.125989		17	17	17	42	42	42	45.745	0	149.89	0.0745054	0.0936954	0.209765	817950000	936710000	1136200000	1.4658e+09	1.0717e+09	1.7084e+09
2010	BRD4	Bromodomain-containing protein 4	O60885;O60885-2;O60885-3;M0QZD9	O60885;O60885-2;O60885-3;M0QZD9;M0QYW0;M0R0H4;Q58F21-5;Q58F21-4;Q58F21;Q58F21-3;Q58F21-2			1.14621	0.174159		21	17	12	15.4	13.1	10.2	152.22	0	74.47	0.271306	0.111833	0.139339	371920000	504520000	366510000	414770000	222770000	224050000
2011	TBL1X;TBL1Y	F-box-like/WD repeat-containing protein TBL1X;F-box-like/WD repeat-containing protein TBL1Y	O60907-2;O60907;A0A2R8YFW3;Q9BQ87	O60907-2;O60907;A0A2R8YFW3;Q9BQ87;C9JCW3;C9JYQ8;A0A2R8Y757			0.310668	0.0638483		10	4	4	26.8	15.6	15.6	57.048	0	127.02	0.192447	-0.0704665	0.0695647	53063000	67250000	74718000	65889000	52375000	54738000
2012	HUS1	Checkpoint protein HUS1	O60921-2;O60921	O60921-2;O60921;H7C272;C9JA95;F8WAW9;C9JCK8			0.363455	0.118956		4	4	4	17.4	17.4	17.4	29.287	0	21.148	0.360083	-0.036304	0.0330882	59716000	81984000	53545000	50293000	84073000	119510000
2014	NBN	Nibrin	O60934;A0A0C4DG07	O60934;A0A0C4DG07;E5RGU1;E2QRP0;E5RGR7;A0A087X1V5;E5RGN7			0.831906	0.164158		24	24	24	42	42	42	84.958	0	119.31	0.286408	0.165944	0.040121	368770000	646450000	192940000	214570000	202420000	230970000
2015	RNGTT	mRNA-capping enzyme;Polynucleotide 5-triphosphatase;mRNA guanylyltransferase	O60942-3;O60942-4;O60942-2;O60942	O60942-3;O60942-4;O60942-2;O60942			0.626204	0.294152		5	5	5	11.6	11.6	11.6	52.533	0	13.734	0.306962	-0.0167601	0.592254	33957000	45577000	30558000	31489000	23082000	42717000
2016	MITF	Microphthalmia-associated transcription factor	O75030;O75030-12;O75030-8;O75030-5;O75030-2;O75030-7;O75030-6;O75030-3;O75030-4;C9JBI8;O75030-9;O75030-10;O75030-11	O75030;O75030-12;O75030-8;O75030-5;O75030-2;O75030-7;O75030-6;O75030-3;O75030-4;C9JBI8;O75030-9;O75030-10;O75030-11;C9J845;E9PKJ8;A0A087WXU1;Q8WYR3;C9K0S7			0.561221	0.666418		7	7	4	14.1	14.1	9.5	58.795	0	12.431	1.51445	-0.00381376	0.488618	10345000	28991000	41846000	41592000	48660000	51458000
2020	DNAJC6	Putative tyrosine-protein phosphatase auxilin	O75061-4;O75061;O75061-2;S4R305;O75061-3	O75061-4;O75061;O75061-2;S4R305;O75061-3			0.724292	0.375891		6	6	6	8.1	8.1	8.1	98.648	0	10.493	NaN	0.490673	0.26111	3422600	7720600	26445000	36621000	23286000	28226000
2021	FAM20B	Glycosaminoglycan xylosylkinase	O75063;X6RH03	O75063;X6RH03			0.438424	-0.263231		3	3	3	10.5	10.5	10.5	46.432	0.00018636	3.7956	-0.0936173	-0.432844	NaN	35643000	29339000	20866000	10314000	3569500	2679700
2022	WDR1	WD repeat-containing protein 1	O75083;D6RD66;O75083-3	O75083;D6RD66;O75083-3			1.60243	-0.238242		22	22	22	48.5	48.5	48.5	66.193	0	323.31	-0.189351	-0.313925	-0.211448	1454200000	1370700000	1.7538e+09	1405600000	1.6522e+09	1.567e+09
2025	ROCK2	Rho-associated protein kinase 2	O75116;E9PF63;Q14DU5	O75116;E9PF63;Q14DU5;D6REE7;C9JFJ0			0.668201	-0.147139		32	32	27	25.1	25.1	22.2	160.9	0	114.54	-0.244155	0.0159258	-0.213186	363420000	196500000	484250000	402400000	204800000	204290000
2026	CPNE3	Copine-3	O75131;A0A087WYQ3	O75131;A0A087WYQ3;H0YB26;E5RHZ0;A0A087WXR6;A0A087WUS8;E5RFT7;Q9UBL6-2;Q9UBL6			0.468814	0.15001		19	19	18	37.2	37.2	37.2	60.13	0	233.6	0.390998	0.0183493	0.040682	1.5465e+09	2364300000	2.0989e+09	2166200000	2250100000	2634000000
2027	HIP1R	Huntingtin-interacting protein 1-related protein	O75146;O75146-2	O75146;O75146-2;H0YH66			1.39044	-0.191105		14	12	12	15.8	13.6	13.6	119.39	0	59.112	-0.11157	-0.229349	-0.232396	38722000	34088000	47374000	38006000	75104000	53683000
2028	ZC3H11A	Zinc finger CCCH domain-containing protein 11A	O75152;E9PQ61;E9PBY7	O75152;E9PQ61;E9PBY7;A0A1W2PPR9;A0A1B0GTU1;A0A494C0C4			0.790976	-0.24219		17	17	17	29.8	29.8	29.8	89.13	0	82.025	-0.437643	-0.0517281	-0.237201	111390000	98692000	125340000	104120000	133040000	125150000
2030	KDM4A	Lysine-specific demethylase 4A	O75164;A0A2R8YDF7	O75164;A0A2R8YDF7;A0A2R8Y4U1;O75164-2			1.69691	0.983559	++	9	9	9	9.8	9.8	9.8	120.66	0	21.214	1.24117	0.753005	0.956503	36839000	92559000	15846000	24883000	11154000	24199000
2031	DNAJC13	DnaJ homolog subfamily C member 13	O75165	O75165;A0A3B3IRM0;H0YA63;H0Y8Q2			0.963858	-0.132371		29	29	29	16.5	16.5	16.5	254.41	0	71.181	-0.0396662	-0.159895	-0.19755	120610000	92811000	88350000	77702000	221640000	165830000
2032	CNOT3	CCR4-NOT transcription complex subunit 3	O75175;B7Z6J7;A0A0G2JNJ7;H7C148;A0A2R8Y7Z8;H7C3F5;A0A2H2FJL5	O75175;B7Z6J7;A0A0G2JNJ7;H7C148;A0A2R8Y7Z8;H7C3F5;A0A2H2FJL5;H0Y5X7;A0A2R8Y6N5;H7C5J4;A0A0G2JPP0;A0A0G2JN65;A0A087X0F9;A0A2R8Y4W0			0.915809	-0.227739		6	6	6	8.4	8.4	8.4	81.871	0	24.313	-0.0835386	-0.213889	-0.38579	110670000	114620000	52675000	57774000	74045000	65738000
2035	DNAJB6	DnaJ homolog subfamily B member 6	O75190;E9PH18;A0A0J9YX62;O75190-3;C9JB42;C9JDR7;C9JDX6;F8WCZ4;C9J2P2;C9J2C4;O75190-2	O75190;E9PH18;A0A0J9YX62;O75190-3;C9JB42;C9JDR7;C9JDX6;F8WCZ4;C9J2P2;C9J2C4;O75190-2;C9JN01;O75190-4;Q8WWF6			1.41045	1.03262	+	5	5	5	17.5	17.5	17.5	36.087	0	42.638	1.44031	0.7433	0.914258	43349000	132570000	108410000	127030000	58052000	148000000
2037	COQ9	Ubiquinone biosynthesis protein COQ9, mitochondrial	O75208;H3BSJ5;H3BNT2;H3BRC0	O75208;H3BSJ5;H3BNT2;H3BRC0;H3BPC6;H3BPY0;H3BVA5;O75208-2;H3BPW3	MitoCarta3.0	MIM	0.370078	0.199364		9	9	9	36.5	36.5	36.5	35.509	0	45.053	-0.200266	0.355918	0.442439	326150000	334850000	161840000	207550000	106720000	207650000
2038	GGCT	Gamma-glutamylcyclotransferase	O75223;M0QZK8;B8ZZK2;O75223-3	O75223;M0QZK8;B8ZZK2;O75223-3;H7BZK5;A0A0B4J1Y4;O75223-2;O75223-4			0.586798	-0.218534		7	7	7	33.5	33.5	33.5	21.007	0	105.85	-0.498097	-0.0925863	-0.0649175	177400000	204870000	157010000	131270000	120420000	115810000
2039	NDUFS7	NADH dehydrogenase [ubiquinone] iron-sulfur protein 7, mitochondrial	O75251;A0A087WXF6;A0A087WTI3;F5H5N1;O75251-2;F5GXJ1	O75251;A0A087WXF6;A0A087WTI3;F5H5N1;O75251-2;F5GXJ1	MitoCarta3.0	MIM	0.0426107	0.0283021		9	9	9	45.1	45.1	45.1	23.563	0	38.542	-0.163106	0.219711	NaN	121230000	107820000	27126000	19671000	11391000	20097000
2040	GADD45B	Growth arrest and DNA damage-inducible protein GADD45 beta	O75293;K7EPQ8	O75293;K7EPQ8			1.47057	1.06009	+	2	2	2	21.2	21.2	21.2	17.818	0	8.996	0.753005	0.991318	1.43595	14683000	32390000	18228000	29878000	5601600	10763000
2041	NDUFS2	NADH dehydrogenase [ubiquinone] iron-sulfur protein 2, mitochondrial	O75306-2;O75306	O75306-2;O75306	MitoCarta3.0	MIM	0.430658	0.071356		13	13	13	37.9	37.9	37.9	51.851	0	74.667	-0.0513543	0.113434	0.151989	647630000	541130000	578480000	824890000	582060000	716030000
2042	DUSP11	RNA/RNP complex-1-interacting phosphatase	O75319	O75319;O75319-2;H7C0E6			1.16764	0.363839		9	9	9	24.4	24.4	24.4	43.71	0	70.639	0.54962	0.206643	0.335255	103960000	166810000	119140000	112980000	128530000	166880000
2043	GBAS	Protein NipSnap homolog 2	O75323;O75323-2	O75323;O75323-2;C9K068;H7C333;C9J7B1;F8WBI5	MitoCarta3.0	Matrix	0.0792732	0.0443364		9	9	9	34.6	34.6	34.6	33.742	0	19.649	-0.324943	0.25544	0.202512	204610000	183630000	125170000	292840000	87452000	109490000
2044	PDCD6	Programmed cell death protein 6	O75340;O75340-2;A0A024QZ42	O75340;O75340-2;A0A024QZ42;H0Y9X3;A0A087WZ38;E7EPW6;O75340-3;D6RA21;Q86W51			0.824571	0.262856		13	13	13	73.3	73.3	73.3	21.868	0	323.31	0.492827	0.139862	0.155879	3.2177e+09	4599900000	2.9553e+09	3.1083e+09	4399800000	5362300000
2045	ATP6V1G1	V-type proton ATPase subunit G 1	O75348	O75348;F2Z307;O95670-2;O95670			1.61943	0.57407		3	3	3	29.7	29.7	29.7	13.757	0	71.125	0.606063	0.712552	0.403595	83977000	144340000	75812000	157870000	56381000	91726000
2046	VPS4B	Vacuolar protein sorting-associated protein 4B	O75351	O75351;K7EL71;K7EKZ3			0.608655	0.169078		12	11	9	31.8	29.1	25.5	49.301	0	30.675	-0.0297501	0.214249	0.322736	151420000	154580000	154100000	167550000	99003000	126350000
2048	H2AFY	Core histone macro-H2A.1;Histone H2A	O75367-3;O75367;O75367-2;B4DJC3	O75367-3;O75367;O75367-2;B4DJC3;D6RCF2;Q9P0M6;Q5SQT3			1.59901	-0.0988571		20	20	20	52.8	52.8	52.8	39.488	0	323.31	-0.0814458	-0.0843338	-0.130792	2257700000	2657500000	2372500000	2272200000	2720100000	3.7587e+09
2049	FLNB	Filamin-B	O75369-8;O75369-2;O75369-9;O75369;O75369-6;O75369-3;E7EN95;O75369-7;O75369-5;O75369-4	O75369-8;O75369-2;O75369-9;O75369;O75369-6;O75369-3;E7EN95;O75369-7;O75369-5;O75369-4;H7C5L4;A0A0A0MT44;A0A0C4DGA1			1.14327	-0.380472		126	116	113	57.2	54.9	53.2	281.63	0	323.31	-0.588769	-0.22727	-0.325377	9122600000	6.7563e+09	7.9925e+09	7.2597e+09	8.1157e+09	8.0253e+09
2050	NCOR1	Nuclear receptor corepressor 1	O75376;O75376-2;A0A088AWL3	O75376;O75376-2;A0A088AWL3;E7EVK1;E7EVU5;E7EW50;J3KS51;O75376-3;J3QKP0;J3KRE4;J3KT44;C9JAP0;J3KS29			0.534237	0.125357		29	29	29	15.8	15.8	15.8	270.21	0	166.64	0.280481	-0.0259554	0.121546	156490000	218940000	798780000	898830000	336950000	370840000
2051	NDUFS6	NADH dehydrogenase [ubiquinone] iron-sulfur protein 6, mitochondrial	O75380;D6RBT3	O75380;D6RBT3	MitoCarta3.0	MIM	1.33514	0.237009		5	5	5	39.5	39.5	39.5	13.711	0	40.87	0.223546	0.153027	0.334454	137490000	162920000	80186000	111290000	104570000	123380000
[truncated: 3,545 more rows]

## Sheet: Set red_HL
Dependency of OMM protein degradation on proteasomal activity (Fsupplementary figure 4 C)
Dimethyl labels description
[truncated: 4,855 more rows]

## Sheet: Set green_HM
Dependency of Matrix protein degradation on proteasomal activity (Figure 4C)
[truncated: 4,483 more rows]

[truncated: 2 more sheets: Set blue_LM, Set green_ML]
